# Supplementary material for: High-Density Genetic Mapping Identifies QTL and Candidate Genes for Plant Architecture and Kernel Traits in Cultivated Peanut
Source: Genes (Basel). 2026 Jul 12;17(7):792. doi: 10.3390/genes17070792 (PMC13409475; doi:10.3390/genes17070792)
Supplement: Supplementary file 1 [file genes-17-00792-s001.zip]

Archive with 15 entries (15 files):
- .DS_Store
- FIgure S1.pdf
- FIgure S2.pdf
- FIgure S3.pdf
- FIgure S4.pdf
- FIgure S5.pdf
- FIgure S6.pdf
- Table S1.csv
- Table S2.csv
- Table S3.csv
- Table S4.csv
- Table S5.csv
- Table S6.xlsx
- Table S7.xlsx
- Table S8.csv
