# Supplementary material for: High-Density Genetic Mapping Identifies QTL and Candidate Genes for Plant Architecture and Kernel Traits in Cultivated Peanut
Source: Genes (Basel). 2026 Jul 12;17(7):792. doi: 10.3390/genes17070792 (PMC13409475; doi:10.3390/genes17070792)
Supplement: Supplementary file 1 [file genes-17-00792-s001.zip › Table S1.csv]

Table S1. Phenotypic variation and descriptive statistics for plant architecture, pod, and kernel traits in the peanut RIL population
Trait	N_RIL	Mean	SD	Min	Max	CV_percent	Luojiangjiwo	Fuhuasheng
Main stem height	200	43.55158333	8.751282844	18.66666667	77	20.09406358	45.2	42.4
Lateral branch length	200	61.82016667	11.89163623	27.33333333	94.5	19.23585275	68.4	54.2
Branch number	200	23.82325	9.157097167	6	58.4	38.4376488	19.8	18.2
Primary branch number	200	8.718333333	5.748030517	4.2	53.33333333	65.93038254	7	7.8
Expansion radius	200	14.23708333	3.332791073	6.4	28.4	23.40922642	17.8	8.8
Branch angle	200	53.41466667	12.1122119	6.4	85	22.6758167	80.6	47.4
100-pod weight	200	192.457345	49.11937359	94.04	341.886	25.52221303	170.9	171.36
Pod length/width ratio	200	2.290415	0.1772511	1.817	2.992	7.738820268	2.421	2.081
Mean pod length	200	34.17994	4.424247866	22.384	50.182	12.94398956	35.487	30.617
Mean pod width	200	15.09967	2.352476726	9.604	27.842	15.57965655	14.708	14.752
Shell thickness	195	1.650277476	0.422090594	0.114	3.298	25.5769469	1.35	1.03
100-kernel weight	200	73.76697	14.18590407	33.64	109.425	19.23069915	71.255	72.295
Kernel length/width ratio	200	1.73766	0.136711244	1.354	2.092	7.867548539	1.981	1.505
Mean kernel length	200	17.14773	1.855506659	12.643	21.498	10.82071306	18.135	14.967
Mean kernel width	200	9.96988	0.907674557	7.59	12.279	9.10416732	9.164	9.977
Kernel thickness	193	8.773504048	0.58596954	5.979	12.404	6.678854157	8.22	8.83
