# Supplementary material for: High-Density Genetic Mapping Identifies QTL and Candidate Genes for Plant Architecture and Kernel Traits in Cultivated Peanut
Source: Genes (Basel). 2026 Jul 12;17(7):792. doi: 10.3390/genes17070792 (PMC13409475; doi:10.3390/genes17070792)
Supplement: Supplementary file 1 [file genes-17-00792-s001.zip › Table S2.csv]

Table S2. Pearson correlation coefficients among plant architecture, pod, and kernel traits in the peanut RIL population
Trait	Main stem height	Lateral branch length	Branch number	Primary branch number	Expansion radius	Branch angle	100-pod weight	Pod length/width ratio	Mean pod length	Mean pod width	Shell thickness	100-kernel weight	Kernel length/width ratio	Mean kernel length	Mean kernel width	Kernel thickness
Main stem height	1	0.7868	0.0099	-0.021	0.1631	0.1293	0.1327	-0.0785	0.0241	0.0455	0.0633	0.1048	-0.1546	0.0006	0.1355	0.0746
Lateral branch length	0.7868	1	0.1318	0.0506	0.4452	0.2631	0.1047	-0.115	0.0051	0.0436	0.0873	0.1233	-0.1003	0.0368	0.1247	0.0688
Branch number	0.0099	0.1318	1	0.1357	0.4713	0.4339	0.0544	0.1126	0.1135	0.0431	0.0967	0.1018	0.2631	0.1915	-0.004	-0.0471
Primary branch number	-0.021	0.0506	0.1357	1	0.0417	-0.3595	-0.072	0.0349	-0.0161	-0.031	0.0336	0.054	0.0761	0.0714	0.0173	0.0251
Expansion radius	0.1631	0.4452	0.4713	0.0417	1	0.548	0.0279	-0.0482	0.0202	0.0383	0.1076	0.0653	0.107	0.091	0.0078	-0.0086
Branch angle	0.1293	0.2631	0.4339	-0.3595	0.548	1	0.0763	-0.003	0.0471	0.0419	0.1209	0.0467	0.096	0.073	0.0072	0.1068
100-pod weight	0.1327	0.1047	0.0544	-0.072	0.0279	0.0763	1	-0.2783	0.84	0.8655	0.4255	0.1909	0.0148	0.16	0.1778	0.308
Pod length/width ratio	-0.0785	-0.115	0.1126	0.0349	-0.0482	-0.003	-0.2783	1	0.0256	-0.4853	-0.2534	-0.0228	0.1459	0.0422	-0.0748	-0.2333
Mean pod length	0.0241	0.0051	0.1135	-0.0161	0.0202	0.0471	0.84	0.0256	1	0.8551	0.3677	0.2056	0.1169	0.22	0.1583	0.2191
Mean pod width	0.0455	0.0436	0.0431	-0.031	0.0383	0.0419	0.8655	-0.4853	0.8551	1	0.4572	0.1867	0.0388	0.1715	0.1678	0.297
Shell thickness	0.0633	0.0873	0.0967	0.0336	0.1076	0.1209	0.4255	-0.2534	0.3677	0.4572	1	0.3005	-0.0921	0.221	0.3469	0.3768
100-kernel weight	0.1048	0.1233	0.1018	0.054	0.0653	0.0467	0.1909	-0.0228	0.2056	0.1867	0.3005	1	0.1856	0.8657	0.8852	0.1961
Kernel length/width ratio	-0.1546	-0.1003	0.2631	0.0761	0.107	0.096	0.0148	0.1459	0.1169	0.0388	-0.0921	0.1856	1	0.5803	-0.1785	-0.0987
Mean kernel length	0.0006	0.0368	0.1915	0.0714	0.091	0.073	0.16	0.0422	0.22	0.1715	0.221	0.8657	0.5803	1	0.6953	0.0662
Mean kernel width	0.1355	0.1247	-0.004	0.0173	0.0078	0.0072	0.1778	-0.0748	0.1583	0.1678	0.3469	0.8852	-0.1785	0.6953	1	0.161
Kernel thickness	0.0746	0.0688	-0.0471	0.0251	-0.0086	0.1068	0.308	-0.2333	0.2191	0.297	0.3768	0.1961	-0.0987	0.0662	0.161	1
