# Supplementary material for: High-Density Genetic Mapping Identifies QTL and Candidate Genes for Plant Architecture and Kernel Traits in Cultivated Peanut
Source: Genes (Basel). 2026 Jul 12;17(7):792. doi: 10.3390/genes17070792 (PMC13409475; doi:10.3390/genes17070792)
Supplement: Supplementary file 1 [file genes-17-00792-s001.zip › Table S3.csv]

Table S3. Summary statistics of the high-density genetic linkage map constructed for the peanut RIL population
Linkage group	Markers	Map length (cM)	Average interval (cM)	Max gap (cM)	Gaps <=5 cM (%)	Missing genotype (%)
chr01	36	9.91	0.28	1.28	100	0.03
chr02	17	21.79	1.28	3.07	100	12.26
chr03	437	113.03	0.26	3.16	100	2.65
chr04	319	125.25	0.39	4.69	100	2.74
chr05	54	52.57	0.97	10.6	96.23	3.44
chr06	175	105.4	0.6	5.45	99.43	2.55
chr07	34	14.91	0.44	1.3	100	1.06
chr08	9	19.97	2.22	19.05	87.5	5.94
chr09	235	131.52	0.56	2.6	100	4.51
chr10	23	0	0	0	100	1.35
chr11	37	17.39	0.47	4.81	100	5.7
chr12	247	117.94	0.48	5.17	99.59	4.08
chr13	85	57.13	0.67	12.32	96.43	9.17
chr14	279	153.82	0.55	4.77	100	3.57
chr15	84	65.78	0.78	7.09	97.59	14.88
chr16	87	121.65	1.4	15.52	93.02	4.44
chr17	344	123.45	0.36	4.64	100	2.92
chr18	80	17.05	0.21	1.81	100	6.55
chr19	50	70.3	1.41	6.9	97.96	2.92
chr20	14	0	0	0	100	4.61
