# Supplementary material for: High-Density Genetic Mapping Identifies QTL and Candidate Genes for Plant Architecture and Kernel Traits in Cultivated Peanut
Source: Genes (Basel). 2026 Jul 12;17(7):792. doi: 10.3390/genes17070792 (PMC13409475; doi:10.3390/genes17070792)
Supplement: Supplementary file 1 [file genes-17-00792-s001.zip › Table S4.csv]

Table S4. Summary of QTL detected for plant architecture and kernel-related traits in the peanut RIL population
QTL	Trait	Linkage group	Genetic interval (cM)	Peak position (cM)	LOD threshold	Max LOD	Additive effect	PVE (%)	Physical interval	No. of genes
qLBL13	Lateral branch length	chr13	56.843-57.132	56.987	3	3.508	-4.129	12.05	chr13:132,888,902-133,697,055	58
qBN05	Branch number	chr05	44.996-52.301	48.648	2.5	3.046	-2.615	8.15	chr05:104,793,090-111,480,463	410
qPBN04	Primary branch number	chr04	64.235-68.411	66.323	3	6.951	-1.143	3.957	chr04:102,074,218-119,091,038	688
qER04	Expansion radius	chr04	6.164-6.444	6.304	3	3.828	-0.828	6.17	chr04:12,406,109-16,011,350	151
qBA04	Branch angle	chr04	4.002-4.367	4.184	3	4.077	-2.519	4.324	chr04:20,867,567-29,835,349	173
qHKW15	100-kernel weight	chr15	0.000-0.000	0	2	2.14	-3.275	5.328	chr15:67,231,401-78,247,221	56
qMKL05	Mean kernel length	chr05	37.773-38.038	37.906	3	3.958	-0.486	6.861	chr05:101,572,621-101,723,856	9
qMKW15	Mean kernel width	chr15	0.000-0.000	0	2.5	2.518	-0.19	4.385	chr15:67,231,401-78,247,221	56
