# Supplementary material for: High-Density Genetic Mapping Identifies QTL and Candidate Genes for Plant Architecture and Kernel Traits in Cultivated Peanut
Source: Genes (Basel). 2026 Jul 12;17(7):792. doi: 10.3390/genes17070792 (PMC13409475; doi:10.3390/genes17070792)
Supplement: Supplementary file 1 [file genes-17-00792-s001.zip › Table S5.csv]

Table S5. Physical intervals, gene numbers, and functional annotation statistics for genes within detected QTL regions
QTL	Trait	Chromosome	Genetic interval (cM)	Physical interval	Interval size (Mb)	Genes	COG	GO	KEGG	Swiss-Prot	Nr	All annotated
qBA04	Branch angle	chr04	4.002-4.367	chr04:20,867,567-29,835,349	8.968	173	26	92	76	71	162	162
qER04	Expansion radius	chr04	6.164-6.444	chr04:12,406,109-16,011,350	3.605	151	59	108	104	102	144	144
qPBN04	Primary branch number	chr04	64.235-68.411	chr04:102,074,218-119,091,038	17.017	688	168	441	368	364	672	672
qMKL05	Mean kernel length	chr05	37.773-38.038	chr05:101,572,621-101,723,856	0.151	9	1	5	2	5	9	9
qBN05	Branch number	chr05	44.996-52.301	chr05:104,793,090-111,480,463	6.687	410	126	304	257	259	401	401
qLBL13	Lateral branch length	chr13	56.843-57.132	chr13:132,888,902-133,697,055	0.808	58	20	43	36	37	58	58
qHKW15	100-kernel weight	chr15	0.000-0.000	chr15:67,231,401-78,247,221	11.016	56	8	23	20	18	51	51
qMKW15	Mean kernel width	chr15	0.000-0.000	chr15:67,231,401-78,247,221	11.016	56	8	23	20	18	51	51
