# Supplementary material for: High-Density Genetic Mapping Identifies QTL and Candidate Genes for Plant Architecture and Kernel Traits in Cultivated Peanut
Source: Genes (Basel). 2026 Jul 12;17(7):792. doi: 10.3390/genes17070792 (PMC13409475; doi:10.3390/genes17070792)
Supplement: Supplementary file 1 [file genes-17-00792-s001.zip › Table S6.xlsx]

## Sheet: All genes
Table S6. Genes identified within QTL intervals associated with plant architecture and kernel-related traits
QTL	Trait code	Trait	Chromosome	Genetic interval (cM)	Physical interval	Gene ID	COG class	COG annotation	GO annotation	KEGG annotation	Swiss-Prot annotation	Nr annotation
qBA04	trait6	Branch angle	chr04	4.002-4.367	chr04:20,867,567-29,835,349	AH04G11260	[E]	Amino acid transport and metabolism	Molecular Function: metallopeptidase activity (GO:0008237);; Molecular Function: hydrolase activity, acting on carbon-nitrogen (but not peptide) bonds, in linear amidines (GO:0016813);	K02083|2.3e-218|adu:107483711|K02083 allantoate deiminase [EC:3.5.3.9] | (RefSeq) allantoate deiminase 2	Allantoate deiminase 1 OS=Glycine max OX=3847 GN=AAH1 PE=1 SV=1	uncharacterized protein DS421_4g117310 [Arachis hypogaea]
qBA04	trait6	Branch angle	chr04	4.002-4.367	chr04:20,867,567-29,835,349	AH04G12020	--	--	Biological Process: protein glycosylation (GO:0006486);; Cellular Component: integral component of membrane (GO:0016021);; Molecular Function: transferase activity, transferring glycosyl groups (GO:0016757);	K23200|2.1e-277|aip:107637722|K23200 putative arabinosyltransferase [EC:2.4.2.-] | (RefSeq) probable arabinosyltransferase ARAD1	Probable arabinosyltransferase ARAD1 OS=Arabidopsis thaliana OX=3702 GN=ARAD1 PE=1 SV=1	probable arabinosyltransferase ARAD1 [Arachis hypogaea]
qBA04	trait6	Branch angle	chr04	4.002-4.367	chr04:20,867,567-29,835,349	AH04G12210	--	--	--	--	--	uncharacterized protein DS421_4g118200 [Arachis hypogaea]
qBA04	trait6	Branch angle	chr04	4.002-4.367	chr04:20,867,567-29,835,349	AH04G12050	--	--	--	--	--	uncharacterized protein DS421_4g118050 [Arachis hypogaea]
qBA04	trait6	Branch angle	chr04	4.002-4.367	chr04:20,867,567-29,835,349	AH04G12250	--	--	--	--	--	uncharacterized protein DS421_4g118240 [Arachis hypogaea]
qBA04	trait6	Branch angle	chr04	4.002-4.367	chr04:20,867,567-29,835,349	AH04G11320	--	--	Molecular Function: molecular_function (GO:0003674);; Molecular Function: nucleic acid binding (GO:0003676);; Molecular Function: RNA binding (GO:0003723);; Molecular Function: catalytic activity (GO:0003824);; Molecular Function: nuclease activity (GO:0004518);; Molecular Function: endonuclease activity (GO:0004519);; Molecular Function: binding (GO:0005488);; Cellular Component: cellular_compon…	--	Pentatricopeptide repeat-containing protein At1g11710, mitochondrial OS=Arabidopsis thaliana OX=3702 GN=At1g11710 PE=2 SV=1	hypothetical protein Ahy_A04g020635 isoform A [Arachis hypogaea]
qBA04	trait6	Branch angle	chr04	4.002-4.367	chr04:20,867,567-29,835,349	AH04G12590	--	--	--	--	--	uncharacterized protein LOC112796582 [Arachis hypogaea]
qBA04	trait6	Branch angle	chr04	4.002-4.367	chr04:20,867,567-29,835,349	AH04G12600	--	--	--	--	--	uncharacterized protein DS421_4g118540 [Arachis hypogaea]
qBA04	trait6	Branch angle	chr04	4.002-4.367	chr04:20,867,567-29,835,349	AH04G11580	--	--	--	--	--	uncharacterized protein DS421_4g117600 [Arachis hypogaea]
qBA04	trait6	Branch angle	chr04	4.002-4.367	chr04:20,867,567-29,835,349	AH04G11250	[G]	Carbohydrate transport and metabolism	Molecular Function: hydrolase activity, hydrolyzing O-glycosyl compounds (GO:0004553);; Biological Process: carbohydrate metabolic process (GO:0005975);; Molecular Function: carbohydrate binding (GO:0030246);	K01187|0.0e+00|adu:107483710|K01187 alpha-glucosidase [EC:3.2.1.20] | (RefSeq) alpha-glucosidase	Alpha-glucosidase OS=Spinacia oleracea OX=3562 PE=1 SV=1	alpha-glucosidase [Arachis hypogaea]
qBA04	trait6	Branch angle	chr04	4.002-4.367	chr04:20,867,567-29,835,349	AH04G11950	--	--	Cellular Component: integral component of membrane (GO:0016021);	K14500|2.2e-21|qsu:112005450|K14500 BR-signaling kinase [EC:2.7.11.1] | (RefSeq) probable serine/threonine-protein kinase BSK3	--	protein ACCELERATED CELL DEATH 6 [Arachis hypogaea]
qBA04	trait6	Branch angle	chr04	4.002-4.367	chr04:20,867,567-29,835,349	AH04G11720	--	--	--	--	--	uncharacterized protein DS421_4g117740 [Arachis hypogaea]
qBA04	trait6	Branch angle	chr04	4.002-4.367	chr04:20,867,567-29,835,349	AH04G12220	--	--	Molecular Function: molecular_function (GO:0003674);; Molecular Function: nucleic acid binding (GO:0003676);; Molecular Function: RNA binding (GO:0003723);; Molecular Function: mRNA binding (GO:0003729);; Molecular Function: catalytic activity (GO:0003824);; Molecular Function: nuclease activity (GO:0004518);; Molecular Function: endonuclease activity (GO:0004519);; Molecular Function: binding (G…	K17710|3.1e-172|adu:107483811|K17710 pentatricopeptide repeat domain-containing protein 1 | (RefSeq) pentatricopeptide repeat-containing protein At2g18940, chloroplastic	Pentatricopeptide repeat-containing protein At2g18940, chloroplastic OS=Arabidopsis thaliana OX=3702 GN=At2g18940 PE=2 SV=1	pentatricopeptide repeat-containing protein At2g18940, chloroplastic [Arachis duranensis]
qBA04	trait6	Branch angle	chr04	4.002-4.367	chr04:20,867,567-29,835,349	AH04G11550	--	--	--	--	--	uncharacterized protein DS421_4g117570 [Arachis hypogaea]
qBA04	trait6	Branch angle	chr04	4.002-4.367	chr04:20,867,567-29,835,349	AH04G11240	[H]	Coenzyme transport and metabolism	Molecular Function: hydrolase activity (GO:0016787);	--	--	haloacid dehalogenase-like hydrolase domain-containing protein 3 [Arachis hypogaea]
qBA04	trait6	Branch angle	chr04	4.002-4.367	chr04:20,867,567-29,835,349	AH04G11360	[M]	Cell wall/membrane/envelope biogenesis	Molecular Function: catalytic activity (GO:0003824);; Biological Process: biosynthetic process (GO:0009058);	K00968|1.8e-159|adu:107483732|K00968 choline-phosphate cytidylyltransferase [EC:2.7.7.15] | (RefSeq) choline-phosphate cytidylyltransferase 1	Choline-phosphate cytidylyltransferase 2 OS=Arabidopsis thaliana OX=3702 GN=CCT2 PE=1 SV=1	hypothetical protein Ahy_A04g020628 isoform A [Arachis hypogaea]
qBA04	trait6	Branch angle	chr04	4.002-4.367	chr04:20,867,567-29,835,349	AH04G12150	[H]	Coenzyme transport and metabolism	--	--	--	uncharacterized protein LOC112794258 [Arachis hypogaea]
qBA04	trait6	Branch angle	chr04	4.002-4.367	chr04:20,867,567-29,835,349	AH04G11440	--	--	Molecular Function: molecular_function (GO:0003674);; Molecular Function: binding (GO:0005488);; Molecular Function: protein binding (GO:0005515);; Molecular Function: phospholipid binding (GO:0005543);; Cellular Component: cellular_component (GO:0005575);; Cellular Component: intracellular (GO:0005622);; Cellular Component: obsolete cell (GO:0005623);; Cellular Component: cytoplasm (GO:0005737);…	--	Protein TRIGALACTOSYLDIACYLGLYCEROL 4, chloroplastic OS=Arabidopsis thaliana OX=3702 GN=TGD4 PE=1 SV=1	protein TRIGALACTOSYLDIACYLGLYCEROL 4, chloroplastic [Arachis duranensis]
qBA04	trait6	Branch angle	chr04	4.002-4.367	chr04:20,867,567-29,835,349	AH04G12410	[G]	Carbohydrate transport and metabolism	Biological Process: carbohydrate metabolic process (GO:0005975);; Molecular Function: carbohydrate binding (GO:0030246);; Molecular Function: glucose-6-phosphate 1-epimerase activity (GO:0047938);	K01792|3.6e-188|adu:107483829|K01792 glucose-6-phosphate 1-epimerase [EC:5.1.3.15] | (RefSeq) putative glucose-6-phosphate 1-epimerase isoform X1	Putative glucose-6-phosphate 1-epimerase OS=Cenchrus ciliaris OX=35872 PE=2 SV=1	putative glucose-6-phosphate 1-epimerase isoform X1 [Arachis duranensis]
qBA04	trait6	Branch angle	chr04	4.002-4.367	chr04:20,867,567-29,835,349	AH04G11480	--	--	--	K07466|1.2e-27|mtr:MTR_8g062030|K07466 replication factor A1 | (RefSeq) replication factor-A carboxy-terminal domain protein	--	Replication factor-A carboxy-terminal domain protein [Arachis hypogaea]
qBA04	trait6	Branch angle	chr04	4.002-4.367	chr04:20,867,567-29,835,349	AH04G12540	--	--	--	--	--	uncharacterized protein LOC107483852 isoform X1 [Arachis duranensis]
qBA04	trait6	Branch angle	chr04	4.002-4.367	chr04:20,867,567-29,835,349	AH04G11690	[P]	Inorganic ion transport and metabolism	Molecular Function: potassium ion transmembrane transporter activity (GO:0015079);; Cellular Component: integral component of membrane (GO:0016021);	K03549|0.0e+00|aip:107639122|K03549 KUP system potassium uptake protein | (RefSeq) potassium transporter 11	Potassium transporter 11 OS=Arabidopsis thaliana OX=3702 GN=POT11 PE=2 SV=1	potassium transporter 11 isoform X1 [Arachis hypogaea]
qBA04	trait6	Branch angle	chr04	4.002-4.367	chr04:20,867,567-29,835,349	AH04G11990	--	--	Cellular Component: integral component of membrane (GO:0016021);	K00895|9.3e-41|hbr:110656716|K00895 diphosphate-dependent phosphofructokinase [EC:2.7.1.90] | (RefSeq) LOW QUALITY PROTEIN: uncharacterized protein LOC110656716	--	ankyrin repeat-containing protein NPR4 [Arachis hypogaea]
qBA04	trait6	Branch angle	chr04	4.002-4.367	chr04:20,867,567-29,835,349	AH04G12580	--	--	--	--	--	uncharacterized protein LOC112796582 [Arachis hypogaea]
qBA04	trait6	Branch angle	chr04	4.002-4.367	chr04:20,867,567-29,835,349	AH04G12330	--	--	Molecular Function: molecular_function (GO:0003674);; Molecular Function: nucleic acid binding (GO:0003676);; Molecular Function: RNA binding (GO:0003723);; Molecular Function: catalytic activity (GO:0003824);; Molecular Function: nuclease activity (GO:0004518);; Molecular Function: endonuclease activity (GO:0004519);; Molecular Function: binding (GO:0005488);; Cellular Component: cellular_compon…	--	Pentatricopeptide repeat-containing protein At4g17616 OS=Arabidopsis thaliana OX=3702 GN=At4g17616 PE=2 SV=1	Pentatricopeptide repeat-containing protein [Arachis hypogaea]
qBA04	trait6	Branch angle	chr04	4.002-4.367	chr04:20,867,567-29,835,349	AH04G12760	--	--	Molecular Function: molecular_function (GO:0003674);; Molecular Function: nucleic acid binding (GO:0003676);; Molecular Function: RNA binding (GO:0003723);; Molecular Function: catalytic activity (GO:0003824);; Molecular Function: nuclease activity (GO:0004518);; Molecular Function: endonuclease activity (GO:0004519);; Molecular Function: binding (GO:0005488);; Cellular Component: cellular_compon…	K22733|2.4e-105|cit:102612526|K22733 magnesium transporter | (RefSeq) uncharacterized protein LOC102612526	Pentatricopeptide repeat-containing protein At2g34400 OS=Arabidopsis thaliana OX=3702 GN=PCMP-E23 PE=3 SV=2	pentatricopeptide repeat-containing protein At2g34400 [Arachis hypogaea]
qBA04	trait6	Branch angle	chr04	4.002-4.367	chr04:20,867,567-29,835,349	AH04G12630	--	--	--	--	--	uncharacterized protein LOC107483852 isoform X2 [Arachis duranensis]
qBA04	trait6	Branch angle	chr04	4.002-4.367	chr04:20,867,567-29,835,349	AH04G12570	--	--	--	--	--	uncharacterized protein LOC112796582 [Arachis hypogaea]
qBA04	trait6	Branch angle	chr04	4.002-4.367	chr04:20,867,567-29,835,349	AH04G11110	--	--	--	--	--	uncharacterized protein DS421_4g117170 [Arachis hypogaea]
qBA04	trait6	Branch angle	chr04	4.002-4.367	chr04:20,867,567-29,835,349	AH04G12620	--	--	--	--	--	uncharacterized protein DS421_4g118560 [Arachis hypogaea]
qBA04	trait6	Branch angle	chr04	4.002-4.367	chr04:20,867,567-29,835,349	AH04G12070	--	--	Molecular Function: nucleic acid binding (GO:0003676);; Biological Process: DNA integration (GO:0015074);	K01601|2.8e-34|aip:107627247|K01601 ribulose-bisphosphate carboxylase large chain [EC:4.1.1.39] | (RefSeq) uncharacterized protein LOC107627247	--	uncharacterized protein DS421_4g118070 [Arachis hypogaea]
qBA04	trait6	Branch angle	chr04	4.002-4.367	chr04:20,867,567-29,835,349	AH04G11540	[L]	Replication, recombination and repair	Molecular Function: nucleic acid binding (GO:0003676);; Molecular Function: ATP binding (GO:0005524);	K13025|1.8e-229|adu:107483747|K13025 ATP-dependent RNA helicase [EC:3.6.4.13] | (RefSeq) eukaryotic initiation factor 4A-3 isoform X1	Eukaryotic initiation factor 4A-3 OS=Nicotiana plumbaginifolia OX=4092 PE=2 SV=1	eukaryotic initiation factor 4A-3 isoform X1 [Arachis duranensis]
qBA04	trait6	Branch angle	chr04	4.002-4.367	chr04:20,867,567-29,835,349	AH04G11820	--	--	Molecular Function: SNAP receptor activity (GO:0005484);; Biological Process: intracellular protein transport (GO:0006886);; Cellular Component: integral component of membrane (GO:0016021);; Biological Process: vesicle-mediated transport (GO:0016192);	K08488|7.5e-12|cann:107853199|K08488 syntaxin 7 | (RefSeq) syntaxin-22-like	Syntaxin-22 OS=Arabidopsis thaliana OX=3702 GN=SYP22 PE=1 SV=1	Syntaxin [Arachis hypogaea]
qBA04	trait6	Branch angle	chr04	4.002-4.367	chr04:20,867,567-29,835,349	AH04G11460	[P]	Inorganic ion transport and metabolism	Molecular Function: copper ion binding (GO:0005507);; Molecular Function: ATP binding (GO:0005524);; Cellular Component: integral component of membrane (GO:0016021);; Molecular Function: ATPase-coupled cation transmembrane transporter activity (GO:0019829);; Biological Process: metal ion transport (GO:0030001);	K17686|0.0e+00|aip:107639118|K17686 P-type Cu+ transporter [EC:7.2.2.8] | (RefSeq) copper-transporting ATPase RAN1	Copper-transporting ATPase RAN1 OS=Arabidopsis thaliana OX=3702 GN=RAN1 PE=1 SV=1	Copper-transporting ATPase [Arachis hypogaea]
qBA04	trait6	Branch angle	chr04	4.002-4.367	chr04:20,867,567-29,835,349	AH04G11150	--	--	Molecular Function: protein dimerization activity (GO:0046983);	K13422|2.5e-12|han:110941652|K13422 transcription factor MYC2 | (RefSeq) transcription factor MYC4-like	Transcription factor bHLH10 OS=Arabidopsis thaliana OX=3702 GN=BHLH10 PE=1 SV=1	transcription factor bHLH91 [Arachis hypogaea]
qBA04	trait6	Branch angle	chr04	4.002-4.367	chr04:20,867,567-29,835,349	AH04G12770	--	--	Molecular Function: molecular_function (GO:0003674);; Molecular Function: nucleic acid binding (GO:0003676);; Molecular Function: RNA binding (GO:0003723);; Molecular Function: catalytic activity (GO:0003824);; Molecular Function: nuclease activity (GO:0004518);; Molecular Function: endonuclease activity (GO:0004519);; Molecular Function: binding (GO:0005488);; Cellular Component: cellular_compon…	--	Pentatricopeptide repeat-containing protein At2g17033 OS=Arabidopsis thaliana OX=3702 GN=At2g17033 PE=2 SV=1	Pentatricopeptide repeat-containing protein [Arachis hypogaea]
qBA04	trait6	Branch angle	chr04	4.002-4.367	chr04:20,867,567-29,835,349	AH04G11710	--	--	Cellular Component: integral component of membrane (GO:0016021);; Molecular Function: protein dimerization activity (GO:0046983);	K13754|1.6e-18|mcha:111016630|K13754 solute carrier family 24 (sodium/potassium/calcium exchanger), member 6 | (RefSeq) cation/calcium exchanger 2-like	--	Zinc finger MYM-type protein [Arachis hypogaea]
qBA04	trait6	Branch angle	chr04	4.002-4.367	chr04:20,867,567-29,835,349	AH04G12380	--	--	Molecular Function: zinc ion binding (GO:0008270);; Cellular Component: integral component of membrane (GO:0016021);	--	--	uncharacterized protein DS421_4g118350 [Arachis hypogaea]
qBA04	trait6	Branch angle	chr04	4.002-4.367	chr04:20,867,567-29,835,349	AH04G11830	--	--	--	--	--	uncharacterized protein DS421_4g117840 [Arachis hypogaea]
qBA04	trait6	Branch angle	chr04	4.002-4.367	chr04:20,867,567-29,835,349	AH04G12700	--	--	Cellular Component: integral component of membrane (GO:0016021);	--	--	uncharacterized protein DS421_4g118640 [Arachis hypogaea]
qBA04	trait6	Branch angle	chr04	4.002-4.367	chr04:20,867,567-29,835,349	AH04G12100	--	--	--	--	Protein MID1-COMPLEMENTING ACTIVITY 1 OS=Arabidopsis thaliana OX=3702 GN=MCA1 PE=1 SV=1	protein MID1-COMPLEMENTING ACTIVITY 1 [Arachis hypogaea]
qBA04	trait6	Branch angle	chr04	4.002-4.367	chr04:20,867,567-29,835,349	AH04G11970	--	--	Molecular Function: transcription coregulator activity (GO:0003712);; Biological Process: regulation of transcription by RNA polymerase II (GO:0006357);; Cellular Component: mediator complex (GO:0016592);	K15135|2.5e-113|adu:107468930|K15135 mediator of RNA polymerase II transcription subunit 18 | (RefSeq) mediator of RNA polymerase II transcription subunit 18	Mediator of RNA polymerase II transcription subunit 18 OS=Arabidopsis thaliana OX=3702 GN=MED18 PE=1 SV=1	mediator of RNA polymerase II transcription subunit 18 [Arachis duranensis]
qBA04	trait6	Branch angle	chr04	4.002-4.367	chr04:20,867,567-29,835,349	AH04G12170	--	--	Molecular Function: protein serine/threonine kinase activity (GO:0004674);; Molecular Function: ATP binding (GO:0005524);; Cellular Component: integral component of membrane (GO:0016021);	K13417|2.6e-55|bna:111204599|K13417 somatic embryogenesis receptor kinase 4 [EC:2.7.10.1 2.7.11.1] | (RefSeq) somatic embryogenesis receptor kinase 4-like	G-type lectin S-receptor-like serine/threonine-protein kinase At5g24080 OS=Arabidopsis thaliana OX=3702 GN=At5g24080 PE=2 SV=1	rust resistance kinase Lr10 [Arachis hypogaea]
qBA04	trait6	Branch angle	chr04	4.002-4.367	chr04:20,867,567-29,835,349	AH04G11220	[E]	Amino acid transport and metabolism	Cellular Component: integral component of membrane (GO:0016021);; Molecular Function: transmembrane transporter activity (GO:0022857);	K03294|9.2e-164|jcu:105636965|K03294 basic amino acid/polyamine antiporter, APA family | (RefSeq) cationic amino acid transporter 1-like	Cationic amino acid transporter 5 OS=Arabidopsis thaliana OX=3702 GN=CAT5 PE=1 SV=1	Cationic amino acid transporter [Arachis hypogaea]
qBA04	trait6	Branch angle	chr04	4.002-4.367	chr04:20,867,567-29,835,349	AH04G11600	--	--	Molecular Function: zinc ion binding (GO:0008270);; Cellular Component: integral component of membrane (GO:0016021);	--	--	uncharacterized protein DS421_4g117620 [Arachis hypogaea]
qBA04	trait6	Branch angle	chr04	4.002-4.367	chr04:20,867,567-29,835,349	AH04G12230	--	--	--	K01115|4.5e-07|aip:107614887|K01115 phospholipase D1/2 [EC:3.1.4.4] | (RefSeq) phospholipase D alpha 4-like	--	uncharacterized protein DS421_4g118220 [Arachis hypogaea]
qBA04	trait6	Branch angle	chr04	4.002-4.367	chr04:20,867,567-29,835,349	AH04G11680	--	--	Cellular Component: integral component of membrane (GO:0016021);	--	--	uncharacterized protein LOC112794251 [Arachis hypogaea]
qBA04	trait6	Branch angle	chr04	4.002-4.367	chr04:20,867,567-29,835,349	AH04G12460	--	--	--	K01679|4.8e-12|adu:107479891|K01679 fumarate hydratase, class II [EC:4.2.1.2] | (RefSeq) fumarate hydratase 1, mitochondrial-like	--	uncharacterized protein DS421_4g118430 [Arachis hypogaea]
qBA04	trait6	Branch angle	chr04	4.002-4.367	chr04:20,867,567-29,835,349	AH04G11270	--	--	Molecular Function: polygalacturonase activity (GO:0004650);; Cellular Component: integral component of membrane (GO:0016021);	--	Polygalacturonase QRT3 OS=Arabidopsis thaliana OX=3702 GN=QRT3 PE=2 SV=1	polygalacturonase QRT3 [Arachis hypogaea]
qBA04	trait6	Branch angle	chr04	4.002-4.367	chr04:20,867,567-29,835,349	AH04G12730	--	--	--	--	Protein ALTERED PHOSPHATE STARVATION RESPONSE 1 OS=Arabidopsis thaliana OX=3702 GN=APSR1 PE=2 SV=1	hypothetical protein Ahy_A04g020413 [Arachis hypogaea]
qBA04	trait6	Branch angle	chr04	4.002-4.367	chr04:20,867,567-29,835,349	AH04G11760	--	--	--	--	--	uncharacterized protein DS421_4g117780 [Arachis hypogaea]
qBA04	trait6	Branch angle	chr04	4.002-4.367	chr04:20,867,567-29,835,349	AH04G12800	--	--	--	--	--	uncharacterized protein DS421_4g118730 [Arachis hypogaea]
qBA04	trait6	Branch angle	chr04	4.002-4.367	chr04:20,867,567-29,835,349	AH04G12390	--	--	--	--	--	topoisomerase I damage affected protein 11 [Arachis hypogaea]
qBA04	trait6	Branch angle	chr04	4.002-4.367	chr04:20,867,567-29,835,349	AH04G11200	[R]	General function prediction only	Molecular Function: catalytic activity (GO:0003824);; Molecular Function: molybdenum ion binding (GO:0030151);; Molecular Function: pyridoxal phosphate binding (GO:0030170);	K15631|2.2e-23|dosa:Os06t0670000-01|K15631 molybdenum cofactor sulfurtransferase [EC:2.8.1.9] | (RefSeq) Os06g0670000; Similar to Molybdenum cofactor sulfurase.	Molybdenum cofactor sulfurase OS=Oryza sativa subsp. japonica OX=39947 GN=MCSU3 PE=2 SV=2	mitochondrial amidoxime-reducing component 1 [Arachis hypogaea]
qBA04	trait6	Branch angle	chr04	4.002-4.367	chr04:20,867,567-29,835,349	AH04G12360	--	--	--	K01805|5.7e-06|aip:107633301|K01805 xylose isomerase [EC:5.3.1.5] | (RefSeq) xylose isomerase-like	--	uncharacterized protein DS421_4g118330 [Arachis hypogaea]
qBA04	trait6	Branch angle	chr04	4.002-4.367	chr04:20,867,567-29,835,349	AH04G12090	--	--	Biological Process: protein transport (GO:0015031);	--	Protein TIC 22-like, chloroplastic OS=Arabidopsis thaliana OX=3702 GN=TIC22L PE=3 SV=1	Protein TIC 22-like [Arachis hypogaea]
qBA04	trait6	Branch angle	chr04	4.002-4.367	chr04:20,867,567-29,835,349	AH04G12130	--	--	--	--	--	proline-rich receptor-like protein kinase PERK2 [Arachis hypogaea]
qBA04	trait6	Branch angle	chr04	4.002-4.367	chr04:20,867,567-29,835,349	AH04G11290	--	--	Molecular Function: polygalacturonase activity (GO:0004650);	--	Polygalacturonase QRT3 OS=Arabidopsis thaliana OX=3702 GN=QRT3 PE=2 SV=1	polygalacturonase QRT3 [Arachis hypogaea]
qBA04	trait6	Branch angle	chr04	4.002-4.367	chr04:20,867,567-29,835,349	AH04G11120	--	--	--	--	--	uncharacterized protein DS421_4g117180 [Arachis hypogaea]
qBA04	trait6	Branch angle	chr04	4.002-4.367	chr04:20,867,567-29,835,349	AH04G11180	--	--	--	--	--	uncharacterized protein LOC112796485 [Arachis hypogaea]
qBA04	trait6	Branch angle	chr04	4.002-4.367	chr04:20,867,567-29,835,349	AH04G12310	--	--	--	--	--	hypothetical protein Ahy_A04g020457 [Arachis hypogaea]
qBA04	trait6	Branch angle	chr04	4.002-4.367	chr04:20,867,567-29,835,349	AH04G11650	--	--	Molecular Function: zinc ion binding (GO:0008270);	K22565|5.8e-53|rcu:8269241|K22565 COMM domain containing 9 | (RefSeq) pentatricopeptide repeat-containing protein At5g50390, chloroplastic	Putative pentatricopeptide repeat-containing protein At3g13770, mitochondrial OS=Arabidopsis thaliana OX=3702 GN=PCMP-H85 PE=3 SV=1	Putative pentatricopeptide repeat-containing protein [Arachis hypogaea]
qBA04	trait6	Branch angle	chr04	4.002-4.367	chr04:20,867,567-29,835,349	AH04G12690	--	--	--	--	--	uncharacterized protein DS421_4g118630 [Arachis hypogaea]
qBA04	trait6	Branch angle	chr04	4.002-4.367	chr04:20,867,567-29,835,349	AH04G11850	--	--	Cellular Component: integral component of membrane (GO:0016021);	K05291|5.4e-13|aip:107617968|K05291 GPI-anchor transamidase subunit S | (RefSeq) uncharacterized protein LOC107617968	--	putative protein S-acyltransferase [Arachis hypogaea]
qBA04	trait6	Branch angle	chr04	4.002-4.367	chr04:20,867,567-29,835,349	AH04G11790	[G]	Carbohydrate transport and metabolism	Molecular Function: fructose-bisphosphate aldolase activity (GO:0004332);; Biological Process: glycolytic process (GO:0006096);; Cellular Component: integral component of membrane (GO:0016021);	K01623|7.3e-45|adu:107467401|K01623 fructose-bisphosphate aldolase, class I [EC:4.1.2.13] | (RefSeq) fructose-bisphosphate aldolase 3, chloroplastic	Fructose-bisphosphate aldolase 3, chloroplastic OS=Arabidopsis thaliana OX=3702 GN=FBA3 PE=1 SV=1	Fructose-bisphosphate aldolase [Arachis hypogaea]
qBA04	trait6	Branch angle	chr04	4.002-4.367	chr04:20,867,567-29,835,349	AH04G11780	--	--	Cellular Component: integral component of membrane (GO:0016021);	--	--	hypothetical protein Ahy_A04g020561 [Arachis hypogaea]
qBA04	trait6	Branch angle	chr04	4.002-4.367	chr04:20,867,567-29,835,349	AH04G12510	--	--	--	--	--	uncharacterized protein DS421_4g118450 [Arachis hypogaea]
qBA04	trait6	Branch angle	chr04	4.002-4.367	chr04:20,867,567-29,835,349	AH04G11100	--	--	Molecular Function: monooxygenase activity (GO:0004497);; Molecular Function: iron ion binding (GO:0005506);; Cellular Component: integral component of membrane (GO:0016021);; Molecular Function: oxidoreductase activity, acting on paired donors, with incorporation or reduction of molecular oxygen (GO:0016705);; Molecular Function: heme binding (GO:0020037);	K22932|7.5e-294|adu:107483700|K22932 isoflavone 3'-hydroxylase [EC:1.14.14.88] | (RefSeq) isoflavone 3'-hydroxylase	Isoflavone 3'-hydroxylase (Fragment) OS=Medicago truncatula OX=3880 GN=CYP81E9 PE=1 SV=1	isoflavone 3'-hydroxylase [Arachis hypogaea]
qBA04	trait6	Branch angle	chr04	4.002-4.367	chr04:20,867,567-29,835,349	AH04G11350	--	--	Cellular Component: integral component of membrane (GO:0016021);	K19040|1.6e-36|ghi:107945293|K19040 E3 ubiquitin-protein ligase ATL10/75/76/77/78 [EC:2.3.2.27] | (RefSeq) RING-H2 finger protein ATL73-like	RING-H2 finger protein ATL10 OS=Arabidopsis thaliana OX=3702 GN=ATL10 PE=2 SV=1	RING-H2 finger protein ATL74-like [Arachis hypogaea]
qBA04	trait6	Branch angle	chr04	4.002-4.367	chr04:20,867,567-29,835,349	AH04G11280	[N]	Cell motility	Cellular Component: plasma membrane (GO:0005886);; Cellular Component: integral component of membrane (GO:0016021);; Molecular Function: cellulose synthase (UDP-forming) activity (GO:0016760);; Biological Process: cellulose biosynthetic process (GO:0030244);; Molecular Function: metal ion binding (GO:0046872);; Biological Process: cell wall organization (GO:0071555);	K10999|0.0e+00|ccaj:109817464|K10999 cellulose synthase A [EC:2.4.1.12] | (RefSeq) cellulose synthase A catalytic subunit 4 [UDP-forming]-like	Cellulose synthase A catalytic subunit 4 [UDP-forming] OS=Arabidopsis thaliana OX=3702 GN=CESA4 PE=1 SV=1	cellulose synthase A catalytic subunit 4 [UDP-forming] [Arachis hypogaea]
qBA04	trait6	Branch angle	chr04	4.002-4.367	chr04:20,867,567-29,835,349	AH04G12010	--	--	--	--	--	proline-rich receptor-like protein kinase PERK2 [Arachis hypogaea]
qBA04	trait6	Branch angle	chr04	4.002-4.367	chr04:20,867,567-29,835,349	AH04G11530	--	--	--	--	--	uncharacterized protein LOC112796518 isoform X1 [Arachis hypogaea]
qBA04	trait6	Branch angle	chr04	4.002-4.367	chr04:20,867,567-29,835,349	AH04G11210	[R]	General function prediction only	Molecular Function: catalytic activity (GO:0003824);; Molecular Function: molybdenum ion binding (GO:0030151);; Molecular Function: pyridoxal phosphate binding (GO:0030170);	K15631|1.1e-21|obr:102708066|K15631 molybdenum cofactor sulfurtransferase [EC:2.8.1.9] | (RefSeq) molybdenum cofactor sulfurase	Molybdenum cofactor sulfurase OS=Solanum lycopersicum OX=4081 GN=FLACCA PE=2 SV=1	mitochondrial amidoxime reducing component 2 [Arachis duranensis]
qBA04	trait6	Branch angle	chr04	4.002-4.367	chr04:20,867,567-29,835,349	AH04G12270	--	--	Molecular Function: protein dimerization activity (GO:0046983);	K13422|1.9e-06|thj:104814446|K13422 transcription factor MYC2 | (RefSeq) transcription factor MYC2-like isoform X2	Transcription factor MTB1 OS=Solanum lycopersicum OX=4081 GN=MTB1 PE=1 SV=1	Transcription factor [Arachis hypogaea]
qBA04	trait6	Branch angle	chr04	4.002-4.367	chr04:20,867,567-29,835,349	AH04G11610	--	--	--	--	--	hypothetical protein DS421_4g117630 [Arachis hypogaea]
qBA04	trait6	Branch angle	chr04	4.002-4.367	chr04:20,867,567-29,835,349	AH04G12490	--	--	--	--	--	uncharacterized protein LOC107483837 [Arachis duranensis]
qBA04	trait6	Branch angle	chr04	4.002-4.367	chr04:20,867,567-29,835,349	AH04G11840	--	--	--	--	--	uncharacterized protein DS421_4g117850 [Arachis hypogaea]
qBA04	trait6	Branch angle	chr04	4.002-4.367	chr04:20,867,567-29,835,349	AH04G11860	--	--	--	--	--	uncharacterized protein LOC114927654 [Arachis hypogaea]
qBA04	trait6	Branch angle	chr04	4.002-4.367	chr04:20,867,567-29,835,349	AH04G11660	--	--	--	K23612|4.9e-08|adu:110278764|K23612 neural Wiskott-Aldrich syndrome protein | (RefSeq) uncharacterized protein LOC110278764	--	uncharacterized protein DS421_4g117680 [Arachis hypogaea]
qBA04	trait6	Branch angle	chr04	4.002-4.367	chr04:20,867,567-29,835,349	AH04G11310	--	--	Cellular Component: cellular_component (GO:0005575);; Cellular Component: intracellular (GO:0005622);; Cellular Component: obsolete cell (GO:0005623);; Cellular Component: cytoplasm (GO:0005737);; Cellular Component: plastid (GO:0009536);; Biological Process: protein transport (GO:0015031);; Cellular Component: organelle (GO:0043226);; Cellular Component: membrane-bounded organelle (GO:0043227);;…	--	Protein TIC 22-like, chloroplastic OS=Arabidopsis thaliana OX=3702 GN=TIC22L PE=3 SV=1	protein TIC 22-like, chloroplastic isoform X1 [Arachis hypogaea]
qBA04	trait6	Branch angle	chr04	4.002-4.367	chr04:20,867,567-29,835,349	AH04G11400	--	--	Molecular Function: RNA binding (GO:0003723);	--	--	uncharacterized protein LOC112796507 [Arachis hypogaea]
qBA04	trait6	Branch angle	chr04	4.002-4.367	chr04:20,867,567-29,835,349	AH04G12720	--	--	Cellular Component: integral component of membrane (GO:0016021);	K17776|8.4e-169|aip:107639191|K17776 metaxin | (RefSeq) mitochondrial outer membrane import complex protein METAXIN	Mitochondrial outer membrane import complex protein METAXIN OS=Arabidopsis thaliana OX=3702 GN=MTX1 PE=1 SV=1	mitochondrial outer membrane import complex protein METAXIN [Arachis hypogaea]
qBA04	trait6	Branch angle	chr04	4.002-4.367	chr04:20,867,567-29,835,349	AH04G11930	--	--	Cellular Component: integral component of membrane (GO:0016021);	K14500|3.6e-21|qsu:112005450|K14500 BR-signaling kinase [EC:2.7.11.1] | (RefSeq) probable serine/threonine-protein kinase BSK3	--	uncharacterized protein LOC112796543 [Arachis hypogaea]
qBA04	trait6	Branch angle	chr04	4.002-4.367	chr04:20,867,567-29,835,349	AH04G12030	--	--	--	--	--	uncharacterized protein DS421_4g118030 [Arachis hypogaea]
qBA04	trait6	Branch angle	chr04	4.002-4.367	chr04:20,867,567-29,835,349	AH04G11340	--	--	--	K01179|2.1e-17|qsu:112028385|K01179 endoglucanase [EC:3.2.1.4] | (RefSeq) endoglucanase 8-like	--	uncharacterized protein DS421_4g117390 [Arachis hypogaea]
qBA04	trait6	Branch angle	chr04	4.002-4.367	chr04:20,867,567-29,835,349	AH04G11880	--	--	--	--	--	uncharacterized protein DS421_4g117890 [Arachis hypogaea]
qBA04	trait6	Branch angle	chr04	4.002-4.367	chr04:20,867,567-29,835,349	AH04G11190	--	--	Cellular Component: nucleus (GO:0005634);; Biological Process: regulation of transcription, DNA-templated (GO:0006355);; Molecular Function: zinc ion binding (GO:0008270);	K17604|1.6e-09|sind:110011248|K17604 zinc finger SWIM domain-containing protein 3 | (RefSeq) protein FAR1-RELATED SEQUENCE 5-like	--	Protein FAR1-RELATED SEQUENCE [Arachis hypogaea]
qBA04	trait6	Branch angle	chr04	4.002-4.367	chr04:20,867,567-29,835,349	AH04G11670	--	--	--	K14400|4.9e-39|qsu:111982967|K14400 pre-mRNA cleavage complex 2 protein Pcf11 | (RefSeq) LOW QUALITY PROTEIN: uncharacterized protein LOC111982967	Serine/threonine-protein phosphatase 7 long form homolog OS=Arabidopsis thaliana OX=3702 GN=MAIL3 PE=2 SV=1	uncharacterized protein DS421_4g117690 [Arachis hypogaea]
qBA04	trait6	Branch angle	chr04	4.002-4.367	chr04:20,867,567-29,835,349	AH04G12710	--	--	Molecular Function: RNA binding (GO:0003723);	K03283|2.4e-09|peq:110019053|K03283 heat shock 70kDa protein 1/2/6/8 | (RefSeq) LOW QUALITY PROTEIN: stromal 70 kDa heat shock-related protein, chloroplastic-like	Pumilio homolog 6, chloroplastic OS=Arabidopsis thaliana OX=3702 GN=APUM6 PE=1 SV=1	uncharacterized protein DS421_4g118650 [Arachis hypogaea]
qBA04	trait6	Branch angle	chr04	4.002-4.367	chr04:20,867,567-29,835,349	AH04G11560	[O]	Posttranslational modification, protein turnover, chaperones	Molecular Function: metalloendopeptidase activity (GO:0004222);; Molecular Function: ATP binding (GO:0005524);; Cellular Component: integral component of membrane (GO:0016021);	K03798|0.0e+00|adu:107483748|K03798 cell division protease FtsH [EC:3.4.24.-] | (RefSeq) ATP-dependent zinc metalloprotease FTSH 2, chloroplastic	ATP-dependent zinc metalloprotease FTSH 2, chloroplastic OS=Oryza sativa subsp. japonica OX=39947 GN=FTSH2 PE=3 SV=1	hypothetical protein Ahy_A04g020591 [Arachis hypogaea]
qBA04	trait6	Branch angle	chr04	4.002-4.367	chr04:20,867,567-29,835,349	AH04G11170	--	--	Molecular Function: protein binding (GO:0005515);; Cellular Component: cellular_component (GO:0005575);; Cellular Component: intracellular (GO:0005622);; Cellular Component: obsolete cell (GO:0005623);; Cellular Component: cytoplasm (GO:0005737);; Cellular Component: chloroplast (GO:0009507);; Cellular Component: plastid (GO:0009536);; Cellular Component: organelle (GO:0043226);; Cellular Compone…	K00592|3.1e-18|psom:113300303|K00592 [ribulose-bisphosphate carboxylase]/[fructose-bisphosphate aldolase]-lysine N-methyltransferase [EC:2.1.1.127 2.1.1.259] | (RefSeq) fructose-bisphosphate aldolase-lysine N-methyltransferase, chloroplastic-like	Protein PLASTID TRANSCRIPTIONALLY ACTIVE 14 OS=Arabidopsis thaliana OX=3702 GN=PTAC14 PE=1 SV=1	Protein PLASTID TRANSCRIPTIONALLY ACTIVE [Arachis hypogaea]
qBA04	trait6	Branch angle	chr04	4.002-4.367	chr04:20,867,567-29,835,349	AH04G12040	--	--	Cellular Component: integral component of membrane (GO:0016021);	--	UPF0481 protein At3g47200 OS=Arabidopsis thaliana OX=3702 GN=At3g47200 PE=2 SV=1	putative UPF0481 protein At3g02645 [Arachis hypogaea]
qBA04	trait6	Branch angle	chr04	4.002-4.367	chr04:20,867,567-29,835,349	AH04G11810	--	--	Cellular Component: integral component of membrane (GO:0016021);	K00895|1.7e-32|hbr:110656716|K00895 diphosphate-dependent phosphofructokinase [EC:2.7.1.90] | (RefSeq) LOW QUALITY PROTEIN: uncharacterized protein LOC110656716	--	uncharacterized protein LOC112796538 [Arachis hypogaea]
qBA04	trait6	Branch angle	chr04	4.002-4.367	chr04:20,867,567-29,835,349	AH04G11500	--	--	Molecular Function: DNA binding (GO:0003677);; Cellular Component: nucleus (GO:0005634);	K04125|1.6e-20|egr:104446592|K04125 gibberellin 2beta-dioxygenase [EC:1.14.11.13] | (RefSeq) gibberellin 2-beta-dioxygenase 8	B3 domain-containing protein At5g26805 OS=Arabidopsis thaliana OX=3702 GN=At5g26805 PE=2 SV=1	B3 domain-containing protein At2g33720-like [Arachis hypogaea]
qBA04	trait6	Branch angle	chr04	4.002-4.367	chr04:20,867,567-29,835,349	AH04G12160	--	--	Molecular Function: protein serine/threonine kinase activity (GO:0004674);; Molecular Function: ATP binding (GO:0005524);; Cellular Component: integral component of membrane (GO:0016021);	K13416|1.6e-44|ccaj:109804867|K13416 brassinosteroid insensitive 1-associated receptor kinase 1 [EC:2.7.10.1 2.7.11.1] | (RefSeq) BRASSINOSTEROID INSENSITIVE 1-associated receptor kinase 1-like	G-type lectin S-receptor-like serine/threonine-protein kinase At5g24080 OS=Arabidopsis thaliana OX=3702 GN=At5g24080 PE=2 SV=1	rust resistance kinase Lr10-like [Arachis hypogaea]
qBA04	trait6	Branch angle	chr04	4.002-4.367	chr04:20,867,567-29,835,349	AH04G12560	--	--	Molecular Function: glucose-6-phosphate isomerase activity (GO:0004347);; Biological Process: gluconeogenesis (GO:0006094);; Biological Process: glycolytic process (GO:0006096);	K01810|5.6e-16|adu:107471043|K01810 glucose-6-phosphate isomerase [EC:5.3.1.9] | (RefSeq) glucose-6-phosphate isomerase, cytosolic 2B	Glucose-6-phosphate isomerase, cytosolic 1 OS=Clarkia arcuata OX=50280 GN=PGIC1 PE=3 SV=1	Glucose-6-phosphate isomerase, cytosolic [Arachis hypogaea]
qBA04	trait6	Branch angle	chr04	4.002-4.367	chr04:20,867,567-29,835,349	AH04G11640	--	--	Molecular Function: zinc ion binding (GO:0008270);	K06180|8.8e-63|sind:105165964|K06180 23S rRNA pseudouridine1911/1915/1917 synthase [EC:5.4.99.23] | (RefSeq) pentatricopeptide repeat-containing protein At1g20230 isoform X1	Putative pentatricopeptide repeat-containing protein At3g13770, mitochondrial OS=Arabidopsis thaliana OX=3702 GN=PCMP-H85 PE=3 SV=1	putative pentatricopeptide repeat-containing protein At3g13770, mitochondrial [Arachis hypogaea]
qBA04	trait6	Branch angle	chr04	4.002-4.367	chr04:20,867,567-29,835,349	AH04G12810	--	--	Molecular Function: nucleic acid binding (GO:0003676);; Molecular Function: zinc ion binding (GO:0008270);	--	--	uncharacterized protein DS421_4g118740 [Arachis hypogaea]
qBA04	trait6	Branch angle	chr04	4.002-4.367	chr04:20,867,567-29,835,349	AH04G12400	--	--	Molecular Function: peroxidase activity (GO:0004601);; Cellular Component: extracellular region (GO:0005576);; Biological Process: response to oxidative stress (GO:0006979);; Molecular Function: heme binding (GO:0020037);; Biological Process: hydrogen peroxide catabolic process (GO:0042744);; Molecular Function: metal ion binding (GO:0046872);	K00430|6.3e-185|adu:107483830|K00430 peroxidase [EC:1.11.1.7] | (RefSeq) peroxidase 16	Peroxidase 16 OS=Arabidopsis thaliana OX=3702 GN=PER16 PE=1 SV=2	peroxidase 16 [Arachis hypogaea]
qBA04	trait6	Branch angle	chr04	4.002-4.367	chr04:20,867,567-29,835,349	AH04G12680	--	--	--	--	--	uncharacterized protein DS421_4g118620 [Arachis hypogaea]
qBA04	trait6	Branch angle	chr04	4.002-4.367	chr04:20,867,567-29,835,349	AH04G11870	--	--	Cellular Component: 1,3-beta-D-glucan synthase complex (GO:0000148);; Molecular Function: 1,3-beta-D-glucan synthase activity (GO:0003843);; Biological Process: (1->3)-beta-D-glucan biosynthetic process (GO:0006075);	K11000|3.0e-81|adu:107495533|K11000 callose synthase [EC:2.4.1.-] | (RefSeq) LOW QUALITY PROTEIN: callose synthase 7	Callose synthase 7 OS=Arabidopsis thaliana OX=3702 GN=CALS7 PE=3 SV=3	Putative callose synthase [Arachis hypogaea]
qBA04	trait6	Branch angle	chr04	4.002-4.367	chr04:20,867,567-29,835,349	AH04G12670	--	--	Cellular Component: nucleus (GO:0005634);	K01379|8.8e-16|zma:103643987|K01379 cathepsin D [EC:3.4.23.5] | (RefSeq) aspartic proteinase isoform X1	Probable mediator of RNA polymerase II transcription subunit 26c OS=Arabidopsis thaliana OX=3702 GN=MED26C PE=1 SV=1	putative mediator of RNA polymerase II transcription subunit 26c [Arachis hypogaea]
qBA04	trait6	Branch angle	chr04	4.002-4.367	chr04:20,867,567-29,835,349	AH04G11140	--	--	Molecular Function: calcium ion binding (GO:0005509);; Cellular Component: integral component of membrane (GO:0016021);	K01859|1.8e-233|sita:101771169|K01859 chalcone isomerase [EC:5.5.1.6] | (RefSeq) vacuolar-sorting receptor 1	Vacuolar-sorting receptor 6 OS=Arabidopsis thaliana OX=3702 GN=VSR6 PE=2 SV=3	vacuolar-sorting receptor 6 [Arachis duranensis]
qBA04	trait6	Branch angle	chr04	4.002-4.367	chr04:20,867,567-29,835,349	AH04G11410	--	--	--	--	--	uncharacterized protein DS421_4g117450 [Arachis hypogaea]
qBA04	trait6	Branch angle	chr04	4.002-4.367	chr04:20,867,567-29,835,349	AH04G12530	--	--	Molecular Function: DNA-binding transcription factor activity (GO:0003700);; Cellular Component: nucleus (GO:0005634);	K18266|7.6e-30|ghi:107926751|K18266 protein NDRG1 | (RefSeq) pollen-specific protein SF21-like	Protein NDL1 OS=Arabidopsis thaliana OX=3702 GN=NDL1 PE=1 SV=1	Pollen-specific protein [Arachis hypogaea]
qBA04	trait6	Branch angle	chr04	4.002-4.367	chr04:20,867,567-29,835,349	AH04G12660	--	--	Cellular Component: Golgi membrane (GO:0000139);; Biological Process: retrograde vesicle-mediated transport, Golgi to endoplasmic reticulum (GO:0006890);; Biological Process: protein transport (GO:0015031);; Cellular Component: COPI vesicle coat (GO:0030126);	K20471|3.4e-63|aip:107625525|K20471 coatomer subunit delta | (RefSeq) coatomer subunit delta	Coatomer subunit delta OS=Arabidopsis thaliana OX=3702 GN=At5g05010 PE=1 SV=2	Coatomer subunit [Arachis hypogaea]
qBA04	trait6	Branch angle	chr04	4.002-4.367	chr04:20,867,567-29,835,349	AH04G11230	[E]	Amino acid transport and metabolism	Cellular Component: integral component of membrane (GO:0016021);; Molecular Function: transmembrane transporter activity (GO:0022857);	K03294|2.4e-211|egu:105046703|K03294 basic amino acid/polyamine antiporter, APA family | (RefSeq) cationic amino acid transporter 1-like	Cationic amino acid transporter 5 OS=Arabidopsis thaliana OX=3702 GN=CAT5 PE=1 SV=1	cationic amino acid transporter 5 [Arachis hypogaea]
qBA04	trait6	Branch angle	chr04	4.002-4.367	chr04:20,867,567-29,835,349	AH04G11470	--	--	Cellular Component: integral component of membrane (GO:0016021);	--	--	uncharacterized protein DS421_4g117510 [Arachis hypogaea]
qBA04	trait6	Branch angle	chr04	4.002-4.367	chr04:20,867,567-29,835,349	AH04G12340	--	--	--	--	--	uncharacterized protein DS421_4g118310 [Arachis hypogaea]
qBA04	trait6	Branch angle	chr04	4.002-4.367	chr04:20,867,567-29,835,349	AH04G11380	--	--	Molecular Function: methyltransferase activity (GO:0008168);	K22857|3.8e-107|pmum:103323250|K22857 EEF1A lysine methyltransferase 4 [EC:2.1.1.-] | (RefSeq) methyltransferase-like protein 13	--	methyltransferase-like protein 13 [Arachis duranensis]
qBA04	trait6	Branch angle	chr04	4.002-4.367	chr04:20,867,567-29,835,349	AH04G11800	--	--	Cellular Component: host cell nucleus (GO:0042025);	K06627|1.7e-64|adu:107460672|K06627 cyclin-A | (RefSeq) cyclin-A1-1 isoform X1	Cyclin-A1-1 OS=Arabidopsis thaliana OX=3702 GN=CYCA1-1 PE=1 SV=1	uncharacterized protein LOC112794759 [Arachis hypogaea]
qBA04	trait6	Branch angle	chr04	4.002-4.367	chr04:20,867,567-29,835,349	AH04G11390	--	--	Biological Process: ATP synthesis coupled proton transport (GO:0015986);; Cellular Component: proton-transporting ATP synthase complex, catalytic core F(1) (GO:0045261);; Molecular Function: proton-transporting ATP synthase activity, rotational mechanism (GO:0046933);	--	--	uncharacterized protein LOC112796506 isoform X1 [Arachis hypogaea]
qBA04	trait6	Branch angle	chr04	4.002-4.367	chr04:20,867,567-29,835,349	AH04G12290	--	--	Cellular Component: integral component of membrane (GO:0016021);	K07466|1.8e-21|mtr:MTR_8g062030|K07466 replication factor A1 | (RefSeq) replication factor-A carboxy-terminal domain protein	--	Replication factor-A carboxy-terminal domain protein [Arachis hypogaea]
qBA04	trait6	Branch angle	chr04	4.002-4.367	chr04:20,867,567-29,835,349	AH04G11330	--	--	Cellular Component: integral component of membrane (GO:0016021);	K13250|3.4e-81|adu:107494702|K13250 translocon-associated protein subunit beta | (RefSeq) translocon-associated protein subunit beta	--	translocon-associated protein subunit beta [Arachis hypogaea]
qBA04	trait6	Branch angle	chr04	4.002-4.367	chr04:20,867,567-29,835,349	AH04G12060	--	--	--	--	--	uncharacterized protein LOC112796558 [Arachis hypogaea]
qBA04	trait6	Branch angle	chr04	4.002-4.367	chr04:20,867,567-29,835,349	AH04G12790	--	--	--	--	--	uncharacterized protein DS421_4g118720 [Arachis hypogaea]
qBA04	trait6	Branch angle	chr04	4.002-4.367	chr04:20,867,567-29,835,349	AH04G11090	--	--	Cellular Component: cellular_component (GO:0005575);; Cellular Component: intracellular (GO:0005622);; Cellular Component: obsolete cell (GO:0005623);; Cellular Component: cytoplasm (GO:0005737);; Cellular Component: chloroplast (GO:0009507);; Cellular Component: plastid envelope (GO:0009526);; Cellular Component: chloroplast thylakoid (GO:0009534);; Cellular Component: chloroplast thylakoid memb…	K18643|2.2e-23|adu:107468618|K18643 katanin p80 WD40 repeat-containing subunit B1 | (RefSeq) katanin p80 WD40 repeat-containing subunit B1 homolog	Protein TIC 62, chloroplastic OS=Pisum sativum OX=3888 GN=TIC62 PE=1 SV=2	Protein TIC 62 [Arachis hypogaea]
qBA04	trait6	Branch angle	chr04	4.002-4.367	chr04:20,867,567-29,835,349	AH04G12240	--	--	Biological Process: protein import into nucleus (GO:0006606);	K09291|1.4e-42|adu:107494149|K09291 nucleoprotein TPR | (RefSeq) nuclear-pore anchor	Formin-like protein 20 OS=Arabidopsis thaliana OX=3702 GN=FH20 PE=2 SV=3	Formin-like protein [Arachis hypogaea]
qBA04	trait6	Branch angle	chr04	4.002-4.367	chr04:20,867,567-29,835,349	AH04G11920	--	--	--	--	--	uncharacterized protein DS421_4g117930 [Arachis hypogaea]
qBA04	trait6	Branch angle	chr04	4.002-4.367	chr04:20,867,567-29,835,349	AH04G11980	[H]	Coenzyme transport and metabolism	Molecular Function: catalytic activity (GO:0003824);; Biological Process: Mo-molybdopterin cofactor biosynthetic process (GO:0006777);; Cellular Component: molybdopterin synthase complex (GO:0019008);; Molecular Function: metal ion binding (GO:0046872);; Molecular Function: 4 iron, 4 sulfur cluster binding (GO:0051539);	K03639|4.4e-167|adu:107483769|K03639 GTP 3',8-cyclase [EC:4.1.99.22] | (RefSeq) LOW QUALITY PROTEIN: GTP 3',8-cyclase, mitochondrial-like	GTP 3',8-cyclase, mitochondrial OS=Arabidopsis thaliana OX=3702 GN=CNX2 PE=1 SV=1	Cyclic pyranopterin monophosphate synthase [Arachis hypogaea]
qBA04	trait6	Branch angle	chr04	4.002-4.367	chr04:20,867,567-29,835,349	AH04G12610	--	--	--	--	--	uncharacterized protein DS421_4g118550 [Arachis hypogaea]
qBA04	trait6	Branch angle	chr04	4.002-4.367	chr04:20,867,567-29,835,349	AH04G11700	[P]	Inorganic ion transport and metabolism	Molecular Function: potassium ion transmembrane transporter activity (GO:0015079);; Cellular Component: integral component of membrane (GO:0016021);	K03549|0.0e+00|adu:107483759|K03549 KUP system potassium uptake protein | (RefSeq) potassium transporter 11 isoform X1	Potassium transporter 11 OS=Arabidopsis thaliana OX=3702 GN=POT11 PE=2 SV=1	hypothetical protein Ahy_A04g020584 isoform C [Arachis hypogaea]
qBA04	trait6	Branch angle	chr04	4.002-4.367	chr04:20,867,567-29,835,349	AH04G12430	--	--	Biological Process: response to stress (GO:0006950);; Biological Process: defense response (GO:0006952);; Biological Process: biological_process (GO:0008150);; Biological Process: response to stimulus (GO:0050896);	--	--	uncharacterized protein LOC107483835 [Arachis duranensis]
qBA04	trait6	Branch angle	chr04	4.002-4.367	chr04:20,867,567-29,835,349	AH04G11740	--	--	Cellular Component: integral component of membrane (GO:0016021);; Molecular Function: transferase activity, transferring acyl groups (GO:0016746);	K13506|4.7e-224|adu:107483760|K13506 glycerol-3-phosphate O-acyltransferase 3/4 [EC:2.3.1.15] | (RefSeq) glycerol-3-phosphate acyltransferase 3	Glycerol-3-phosphate acyltransferase 9 OS=Arabidopsis thaliana OX=3702 GN=GPAT9 PE=1 SV=1	glycerol-3-phosphate acyltransferase 3 [Arachis duranensis]
qBA04	trait6	Branch angle	chr04	4.002-4.367	chr04:20,867,567-29,835,349	AH04G12450	--	--	--	--	--	hypothetical protein Ahy_A04g020439 isoform A [Arachis hypogaea]
qBA04	trait6	Branch angle	chr04	4.002-4.367	chr04:20,867,567-29,835,349	AH04G12750	--	--	--	--	--	uncharacterized protein DS421_4g118690 [Arachis hypogaea]
qBA04	trait6	Branch angle	chr04	4.002-4.367	chr04:20,867,567-29,835,349	AH04G12650	--	--	Cellular Component: integral component of membrane (GO:0016021);	--	--	uncharacterized protein DS421_4g118590 [Arachis hypogaea]
qBA04	trait6	Branch angle	chr04	4.002-4.367	chr04:20,867,567-29,835,349	AH04G11300	[I]	Lipid transport and metabolism	Molecular Function: acyl-CoA dehydrogenase activity (GO:0003995);; Cellular Component: integral component of membrane (GO:0016021);; Molecular Function: flavin adenine dinucleotide binding (GO:0050660);	K00253|1.5e-88|adu:107476935|K00253 isovaleryl-CoA dehydrogenase [EC:1.3.8.4] | (RefSeq) isovaleryl-CoA dehydrogenase, mitochondrial	Isovaleryl-CoA dehydrogenase, mitochondrial OS=Oryza sativa subsp. japonica OX=39947 GN=Os05g0125500 PE=2 SV=2	Isovaleryl-CoA dehydrogenase [Arachis hypogaea]
qBA04	trait6	Branch angle	chr04	4.002-4.367	chr04:20,867,567-29,835,349	AH04G11420	--	--	--	--	Protein GAMETE CELL DEFECTIVE 1, mitochondrial OS=Oryza sativa subsp. japonica OX=39947 GN=GCD1 PE=2 SV=1	uncharacterized protein DS421_4g117460 [Arachis hypogaea]
qBA04	trait6	Branch angle	chr04	4.002-4.367	chr04:20,867,567-29,835,349	AH04G12520	--	--	--	--	--	uncharacterized protein DS421_4g118460 [Arachis hypogaea]
qBA04	trait6	Branch angle	chr04	4.002-4.367	chr04:20,867,567-29,835,349	AH04G12420	--	--	Biological Process: cytoskeleton organization (GO:0007010);; Molecular Function: actin filament binding (GO:0051015);	K05768|0.0e+00|cmax:111492524|K05768 gelsolin | (RefSeq) villin-4-like isoform X1	Villin-4 OS=Arabidopsis thaliana OX=3702 GN=VLN4 PE=1 SV=1	villin-4 isoform X1 [Arachis duranensis]
qBA04	trait6	Branch angle	chr04	4.002-4.367	chr04:20,867,567-29,835,349	AH04G11960	--	--	Cellular Component: integral component of membrane (GO:0016021);	K20890|2.1e-34|oeu:111370894|K20890 xylan alpha-glucuronosyltransferase [EC:2.4.1.-] | (RefSeq) UDP-glucuronate:xylan alpha-glucuronosyltransferase 1-like	--	ankyrin-1 isoform X1 [Arachis hypogaea]
qBA04	trait6	Branch angle	chr04	4.002-4.367	chr04:20,867,567-29,835,349	AH04G12110	--	--	Molecular Function: molecular_function (GO:0003674);; Molecular Function: nucleic acid binding (GO:0003676);; Molecular Function: RNA binding (GO:0003723);; Molecular Function: catalytic activity (GO:0003824);; Molecular Function: nuclease activity (GO:0004518);; Molecular Function: endonuclease activity (GO:0004519);; Molecular Function: binding (GO:0005488);; Cellular Component: cellular_compon…	K05849|2.0e-46|ini:109158657|K05849 solute carrier family 8 (sodium/calcium exchanger) | (RefSeq) pentatricopeptide repeat-containing protein At3g62890-like	Pentatricopeptide repeat-containing protein At3g51320 OS=Arabidopsis thaliana OX=3702 GN=At3g51320 PE=2 SV=1	pentatricopeptide repeat-containing protein At3g51320 [Arachis hypogaea]
qBA04	trait6	Branch angle	chr04	4.002-4.367	chr04:20,867,567-29,835,349	AH04G12370	[O]	Posttranslational modification, protein turnover, chaperones	Molecular Function: iron ion binding (GO:0005506);; Biological Process: iron-sulfur cluster assembly (GO:0016226);; Molecular Function: iron-sulfur cluster binding (GO:0051536);	K22074|4.0e-21|obr:102704961|K22074 NFU1 iron-sulfur cluster scaffold homolog, mitochondrial | (RefSeq) nifU-like protein 1, chloroplastic	NifU-like protein 3, chloroplastic OS=Arabidopsis thaliana OX=3702 GN=NIFU3 PE=2 SV=1	nifU-like protein 3, chloroplastic [Arachis duranensis]
qBA04	trait6	Branch angle	chr04	4.002-4.367	chr04:20,867,567-29,835,349	AH04G11910	--	--	--	--	--	polyprotein [Arachis hypogaea]
qBA04	trait6	Branch angle	chr04	4.002-4.367	chr04:20,867,567-29,835,349	AH04G12140	--	--	--	--	--	uncharacterized protein DS421_4g118130 [Arachis hypogaea]
qBA04	trait6	Branch angle	chr04	4.002-4.367	chr04:20,867,567-29,835,349	AH04G11490	[R]	General function prediction only	Cellular Component: nucleus (GO:0005634);	K11422|6.1e-44|qsu:112002491|K11422 [histone H3]-lysine4 N-trimethyltransferase SETD1 [EC:2.1.1.354] | (RefSeq) histone-lysine N-methyltransferase, H3 lysine-4 specific-like	Histone-lysine N-methyltransferase ATXR7 OS=Arabidopsis thaliana OX=3702 GN=ATXR7 PE=2 SV=1	hypothetical protein Ahy_A04g020603 isoform A [Arachis hypogaea]
qBA04	trait6	Branch angle	chr04	4.002-4.367	chr04:20,867,567-29,835,349	AH04G11890	--	--	--	--	--	uncharacterized protein DS421_4g117900 [Arachis hypogaea]
qBA04	trait6	Branch angle	chr04	4.002-4.367	chr04:20,867,567-29,835,349	AH04G11590	--	--	--	--	--	Transducin/WD40 repeat protein [Arachis hypogaea]
qBA04	trait6	Branch angle	chr04	4.002-4.367	chr04:20,867,567-29,835,349	AH04G12740	--	--	Cellular Component: nucleus (GO:0005634);; Biological Process: regulation of transcription, DNA-templated (GO:0006355);; Molecular Function: zinc ion binding (GO:0008270);	--	--	Transposon protein [Arachis hypogaea]
qBA04	trait6	Branch angle	chr04	4.002-4.367	chr04:20,867,567-29,835,349	AH04G11730	--	--	Molecular Function: DNA binding (GO:0003677);; Molecular Function: DNA-binding transcription factor activity (GO:0003700);; Cellular Component: nucleus (GO:0005634);	K13433|4.7e-20|ats:109752922|K13433 pathogenesis-related genes transcriptional activator PTI5 | (RefSeq) LOC109752922; pathogenesis-related genes transcriptional activator PTI5-like	Ethylene-responsive transcription factor ERF098 OS=Arabidopsis thaliana OX=3702 GN=ERF098 PE=1 SV=1	ethylene-responsive transcription factor ERF098-like [Arachis hypogaea]
qBA04	trait6	Branch angle	chr04	4.002-4.367	chr04:20,867,567-29,835,349	AH04G12350	--	--	Molecular Function: molecular_function (GO:0003674);; Molecular Function: DNA-binding transcription factor activity (GO:0003700);; Biological Process: regulation of transcription, DNA-templated (GO:0006355);; Biological Process: biological_process (GO:0008150);; Biological Process: regulation of biosynthetic process (GO:0009889);; Biological Process: regulation of gene expression (GO:0010468);; B…	--	Transcription factor bHLH146 OS=Arabidopsis thaliana OX=3702 GN=BHLH146 PE=2 SV=1	uncharacterized protein DS421_4g118320 [Arachis hypogaea]
qBA04	trait6	Branch angle	chr04	4.002-4.367	chr04:20,867,567-29,835,349	AH04G11430	--	--	--	--	--	uncharacterized protein LOC107483726 isoform X1 [Arachis duranensis]
qBA04	trait6	Branch angle	chr04	4.002-4.367	chr04:20,867,567-29,835,349	AH04G11750	[N]	Cell motility	Cellular Component: integral component of membrane (GO:0016021);; Molecular Function: cellulose synthase (UDP-forming) activity (GO:0016760);; Biological Process: cellulose biosynthetic process (GO:0030244);; Biological Process: cell wall organization (GO:0071555);	K20924|0.0e+00|aip:107636239|K20924 cellulose synthase-like protein [EC:2.4.1.-] | (RefSeq) cellulose synthase-like protein D1	Cellulose synthase-like protein D1 OS=Arabidopsis thaliana OX=3702 GN=CSLD1 PE=2 SV=1	cellulose synthase-like protein D1 [Arachis hypogaea]
qBA04	trait6	Branch angle	chr04	4.002-4.367	chr04:20,867,567-29,835,349	AH04G11570	--	--	--	--	--	uncharacterized protein DS421_4g117590 [Arachis hypogaea]
qBA04	trait6	Branch angle	chr04	4.002-4.367	chr04:20,867,567-29,835,349	AH04G11450	--	--	--	--	VQ motif-containing protein 22 OS=Arabidopsis thaliana OX=3702 GN=VQ22 PE=2 SV=1	uncharacterized protein LOC107483721 [Arachis duranensis]
qBA04	trait6	Branch angle	chr04	4.002-4.367	chr04:20,867,567-29,835,349	AH04G12180	[T]	Signal transduction mechanisms	Molecular Function: protein binding (GO:0005515);; Cellular Component: cellular_component (GO:0005575);; Cellular Component: intracellular (GO:0005622);; Cellular Component: obsolete cell (GO:0005623);; Cellular Component: nucleus (GO:0005634);; Cellular Component: cytoplasm (GO:0005737);; Cellular Component: organelle (GO:0043226);; Cellular Component: membrane-bounded organelle (GO:0043227);; C…	K12115|0.0e+00|adu:107483813|K12115 clock-associated PAS protein ZTL | (RefSeq) adagio protein 1	Adagio protein 1 OS=Arabidopsis thaliana OX=3702 GN=ADO1 PE=1 SV=2	adagio protein 1 [Arachis duranensis]
qBA04	trait6	Branch angle	chr04	4.002-4.367	chr04:20,867,567-29,835,349	AH04G12260	[P]	Inorganic ion transport and metabolism	Molecular Function: ATP binding (GO:0005524);; Cellular Component: plasma membrane (GO:0005886);; Molecular Function: proton-exporting ATPase activity, phosphorylative mechanism (GO:0008553);; Cellular Component: integral component of membrane (GO:0016021);; Biological Process: proton export across plasma membrane (GO:0120029);	K01535|0.0e+00|adu:107483810|K01535 H+-transporting ATPase [EC:7.1.2.1] | (RefSeq) plasma membrane ATPase 4	Plasma membrane ATPase 4 OS=Nicotiana plumbaginifolia OX=4092 GN=PMA4 PE=2 SV=1	plasma membrane ATPase 4 [Arachis duranensis]
qBA04	trait6	Branch angle	chr04	4.002-4.367	chr04:20,867,567-29,835,349	AH04G11900	--	--	--	--	--	polyprotein [Arachis hypogaea]
qBA04	trait6	Branch angle	chr04	4.002-4.367	chr04:20,867,567-29,835,349	AH04G12000	--	--	Cellular Component: integral component of membrane (GO:0016021);	K01193|8.7e-13|ats:109747879|K01193 beta-fructofuranosidase [EC:3.2.1.26] | (RefSeq) LOC109747879; beta-fructofuranosidase, insoluble isoenzyme 3-like	UPF0481 protein At3g47200 OS=Arabidopsis thaliana OX=3702 GN=At3g47200 PE=2 SV=1	UPF0481 protein At3g47200-like [Arachis hypogaea]
qBA04	trait6	Branch angle	chr04	4.002-4.367	chr04:20,867,567-29,835,349	AH04G11130	--	--	--	--	--	uncharacterized protein DS421_4g117190 [Arachis hypogaea]
qBA04	trait6	Branch angle	chr04	4.002-4.367	chr04:20,867,567-29,835,349	AH04G11630	--	--	Molecular Function: zinc ion binding (GO:0008270);; Cellular Component: integral component of membrane (GO:0016021);	--	--	uncharacterized protein DS421_4g117650 [Arachis hypogaea]
qBA04	trait6	Branch angle	chr04	4.002-4.367	chr04:20,867,567-29,835,349	AH04G12080	--	--	Cellular Component: photosystem II (GO:0009523);; Cellular Component: chloroplast thylakoid membrane (GO:0009535);; Biological Process: photosynthetic electron transport in photosystem II (GO:0009772);; Cellular Component: integral component of membrane (GO:0016021);; Molecular Function: chlorophyll binding (GO:0016168);; Biological Process: protein-chromophore linkage (GO:0018298);; Molecular Fu…	K02705|9.0e-95|ccaj:29293660|K02705 photosystem II CP43 chlorophyll apoprotein | (RefSeq) psbC, BKH98_gp066; photosystem II CP43 chlorophyll apoprotein	Photosystem II CP43 reaction center protein OS=Glycine max OX=3847 GN=psbC PE=3 SV=1	Photosystem II CP43 reaction center protein [Arachis hypogaea]
qBA04	trait6	Branch angle	chr04	4.002-4.367	chr04:20,867,567-29,835,349	AH04G12320	--	--	--	K07466|3.1e-53|mtr:MTR_8g062030|K07466 replication factor A1 | (RefSeq) replication factor-A carboxy-terminal domain protein	Replication protein A 70 kDa DNA-binding subunit C OS=Oryza sativa subsp. japonica OX=39947 GN=RPA1C PE=1 SV=1	replication protein A 70 kDa DNA-binding subunit C isoform X2 [Arachis hypogaea]
qBA04	trait6	Branch angle	chr04	4.002-4.367	chr04:20,867,567-29,835,349	AH04G12440	--	--	Molecular Function: cysteine-type peptidase activity (GO:0008234);	--	--	Ulp1 protease family, carboxy-terminal domain protein [Arachis hypogaea]
qBA04	trait6	Branch angle	chr04	4.002-4.367	chr04:20,867,567-29,835,349	AH04G12280	--	--	--	--	--	uncharacterized protein DS421_4g118270 [Arachis hypogaea]
qBA04	trait6	Branch angle	chr04	4.002-4.367	chr04:20,867,567-29,835,349	AH04G12550	--	--	--	--	--	uncharacterized protein DS421_4g118490 [Arachis hypogaea]
qBA04	trait6	Branch angle	chr04	4.002-4.367	chr04:20,867,567-29,835,349	AH04G11770	--	--	--	--	--	uncharacterized protein DS421_4g117790 [Arachis hypogaea]
qBA04	trait6	Branch angle	chr04	4.002-4.367	chr04:20,867,567-29,835,349	AH04G11620	--	--	--	--	--	uncharacterized protein LOC112745986 [Arachis hypogaea]
qBA04	trait6	Branch angle	chr04	4.002-4.367	chr04:20,867,567-29,835,349	AH04G12640	--	--	--	--	--	uncharacterized protein DS421_4g118580 [Arachis hypogaea]
qBA04	trait6	Branch angle	chr04	4.002-4.367	chr04:20,867,567-29,835,349	AH04G12200	--	--	--	K10406|6.5e-08|adu:107479902|K10406 kinesin family member C2/C3 | (RefSeq) kinesin-like protein KIN-14J	--	uncharacterized protein DS421_4g118190 [Arachis hypogaea]
qBA04	trait6	Branch angle	chr04	4.002-4.367	chr04:20,867,567-29,835,349	AH04G12190	--	--	--	--	--	uncharacterized protein DS421_4g118180 [Arachis hypogaea]
qER04	trait5	Expansion radius	chr04	6.164-6.444	chr04:12,406,109-16,011,350	AH04G08300	[A]	RNA processing and modification	Molecular Function: RNA binding (GO:0003723);; Molecular Function: polynucleotide adenylyltransferase activity (GO:0004652);; Molecular Function: ATP binding (GO:0005524);; Cellular Component: nucleus (GO:0005634);; Biological Process: mRNA processing (GO:0006397);; Biological Process: RNA 3'-end processing (GO:0031123);; Biological Process: RNA polyadenylation (GO:0043631);; Molecular Function: …	K14376|0.0e+00|adu:107483406|K14376 poly(A) polymerase [EC:2.7.7.19] | (RefSeq) nuclear poly(A) polymerase 3	Nuclear poly(A) polymerase 3 OS=Arabidopsis thaliana OX=3702 GN=PAPS3 PE=1 SV=1	nuclear poly(A) polymerase 3 [Arachis hypogaea]
qER04	trait5	Expansion radius	chr04	6.164-6.444	chr04:12,406,109-16,011,350	AH04G08370	--	--	Molecular Function: zinc ion binding (GO:0008270);; Cellular Component: integral component of membrane (GO:0016021);	--	--	uncharacterized protein DS421_4g114560 [Arachis hypogaea]
qER04	trait5	Expansion radius	chr04	6.164-6.444	chr04:12,406,109-16,011,350	AH04G09420	[G]	Carbohydrate transport and metabolism	Molecular Function: transferase activity, transferring hexosyl groups (GO:0016758);	K07432|2.3e-96|adu:107483239|K07432 beta-1,4-N-acetylglucosaminyltransferase [EC:2.4.1.141] | (RefSeq) UDP-N-acetylglucosamine transferase subunit ALG13 homolog	--	UDP-N-acetylglucosamine transferase subunit ALG13 homolog [Arachis duranensis]
qER04	trait5	Expansion radius	chr04	6.164-6.444	chr04:12,406,109-16,011,350	AH04G08820	--	--	Cellular Component: nucleosome (GO:0000786);; Molecular Function: DNA binding (GO:0003677);; Biological Process: nucleosome assembly (GO:0006334);; Cellular Component: host cell nucleus (GO:0042025);	K09422|1.3e-141|adu:107483272|K09422 transcription factor MYB, plant | (RefSeq) telomere repeat-binding factor 1 isoform X1	Telomere repeat-binding factor 1 OS=Arabidopsis thaliana OX=3702 GN=TRB1 PE=1 SV=1	telomere repeat-binding factor 1 isoform X1 [Arachis duranensis]
qER04	trait5	Expansion radius	chr04	6.164-6.444	chr04:12,406,109-16,011,350	AH04G08670	[Q]	Secondary metabolites biosynthesis, transport and catabolism	Biological Process: biosynthetic process (GO:0009058);; Molecular Function: transferase activity, transferring acyl groups other than amino-acyl groups (GO:0016747);	K00660|1.7e-221|adu:107483328|K00660 chalcone synthase [EC:2.3.1.74] | (RefSeq) stilbene synthase 1	Stilbene synthase 1 OS=Arachis hypogaea OX=3818 PE=2 SV=1	stilbene synthase 1 [Arachis duranensis]
qER04	trait5	Expansion radius	chr04	6.164-6.444	chr04:12,406,109-16,011,350	AH04G09240	--	--	--	K14400|1.9e-35|qsu:111982967|K14400 pre-mRNA cleavage complex 2 protein Pcf11 | (RefSeq) LOW QUALITY PROTEIN: uncharacterized protein LOC111982967	Protein MAIN-LIKE 1 OS=Arabidopsis thaliana OX=3702 GN=MAIL1 PE=1 SV=1	uncharacterized protein DS421_4g115390 [Arachis hypogaea]
qER04	trait5	Expansion radius	chr04	6.164-6.444	chr04:12,406,109-16,011,350	AH04G09180	[C]	Energy production and conversion	Molecular Function: oxidoreductase activity (GO:0016491);; Molecular Function: FAD binding (GO:0071949);	K22395|2.3e-147|cmax:111489931|K22395 cinnamyl-alcohol dehydrogenase [EC:1.1.1.195] | (RefSeq) berberine bridge enzyme-like 15	Berberine bridge enzyme-like 21 OS=Arabidopsis thaliana OX=3702 GN=At4g20840 PE=2 SV=1	berberine bridge enzyme-like 21 [Arachis duranensis]
qER04	trait5	Expansion radius	chr04	6.164-6.444	chr04:12,406,109-16,011,350	AH04G08180	[IR]	--	Cellular Component: integral component of membrane (GO:0016021);; Molecular Function: hydrolase activity, acting on ester bonds (GO:0016788);	K00679|3.2e-47|cic:CICLE_v10027727mg|K00679 phospholipid:diacylglycerol acyltransferase [EC:2.3.1.158] | (RefSeq) hypothetical protein	GDSL esterase/lipase At4g16230 OS=Arabidopsis thaliana OX=3702 GN=At4g16230 PE=3 SV=2	GDSL esterase/lipase At4g16230-like [Arachis duranensis]
qER04	trait5	Expansion radius	chr04	6.164-6.444	chr04:12,406,109-16,011,350	AH04G08870	[L]	Replication, recombination and repair	--	K17680|7.7e-216|adu:107483268|K17680 twinkle protein [EC:3.6.4.12] | (RefSeq) primase homolog protein	Twinkle homolog protein, chloroplastic/mitochondrial OS=Arabidopsis thaliana OX=3702 GN=At1g30680 PE=1 SV=1	primase homolog protein isoform X1 [Arachis hypogaea]
qER04	trait5	Expansion radius	chr04	6.164-6.444	chr04:12,406,109-16,011,350	AH04G09170	[C]	Energy production and conversion	Molecular Function: oxidoreductase activity (GO:0016491);; Molecular Function: FAD binding (GO:0071949);	K22395|1.3e-147|gmx:100782631|K22395 cinnamyl-alcohol dehydrogenase [EC:1.1.1.195] | (RefSeq) berberine bridge enzyme-like 13	Berberine bridge enzyme-like 21 OS=Arabidopsis thaliana OX=3702 GN=At4g20840 PE=2 SV=1	berberine bridge enzyme-like 21 [Arachis hypogaea]
qER04	trait5	Expansion radius	chr04	6.164-6.444	chr04:12,406,109-16,011,350	AH04G08420	--	--	--	K15255|2.7e-20|nsy:104233171|K15255 ATP-dependent DNA helicase PIF1 [EC:3.6.4.12] | (RefSeq) ATP-dependent DNA helicase PIF1-like	Desiccation-related protein PCC13-62 OS=Craterostigma plantagineum OX=4153 PE=2 SV=1	desiccation-related protein PCC13-62-like [Arachis duranensis]
qER04	trait5	Expansion radius	chr04	6.164-6.444	chr04:12,406,109-16,011,350	AH04G08080	[C]	Energy production and conversion	--	--	--	hypothetical protein DS421_4g114330 [Arachis hypogaea]
qER04	trait5	Expansion radius	chr04	6.164-6.444	chr04:12,406,109-16,011,350	AH04G08430	[J]	Translation, ribosomal structure and biogenesis	Molecular Function: structural constituent of ribosome (GO:0003735);; Cellular Component: ribosome (GO:0005840);; Biological Process: translation (GO:0006412);; Cellular Component: integral component of membrane (GO:0016021);; Molecular Function: rRNA binding (GO:0019843);	--	--	hypothetical protein Ahy_Scaffold6g108031 isoform A [Arachis hypogaea]
qER04	trait5	Expansion radius	chr04	6.164-6.444	chr04:12,406,109-16,011,350	AH04G09390	--	--	Biological Process: reproduction (GO:0000003);; Biological Process: nuclear division (GO:0000280);; Biological Process: developmental process involved in reproduction (GO:0003006);; Cellular Component: cellular_component (GO:0005575);; Cellular Component: intracellular (GO:0005622);; Cellular Component: obsolete cell (GO:0005623);; Cellular Component: nucleus (GO:0005634);; Biological Process: or…	K14152|1.1e-91|cpep:111783531|K14152 phosphoribosyl-ATP pyrophosphohydrolase / phosphoribosyl-AMP cyclohydrolase / histidinol dehydrogenase [EC:3.6.1.31 3.5.4.19 1.1.1.23] | (RefSeq) uncharacterized protein LOC111783531	Protein POLLENLESS 3 OS=Arabidopsis thaliana OX=3702 GN=MS5 PE=2 SV=2	protein POLLENLESS 3 [Arachis hypogaea]
qER04	trait5	Expansion radius	chr04	6.164-6.444	chr04:12,406,109-16,011,350	AH04G09430	[U]	Intracellular trafficking, secretion, and vesicular transport	Molecular Function: protein kinase activity (GO:0004672);; Molecular Function: ATP binding (GO:0005524);; Cellular Component: integral component of membrane (GO:0016021);	K20359|3.0e-34|eus:EUTSA_v10006389mg|K20359 PRA1 family protein 1 | (RefSeq) hypothetical protein	LRR receptor-like serine/threonine-protein kinase GHR1 OS=Arabidopsis thaliana OX=3702 GN=GHR1 PE=1 SV=2	LRR receptor-like serine/threonine-protein kinase GHR1 [Arachis hypogaea]
qER04	trait5	Expansion radius	chr04	6.164-6.444	chr04:12,406,109-16,011,350	AH04G09210	[C]	Energy production and conversion	Molecular Function: oxidoreductase activity (GO:0016491);; Molecular Function: FAD binding (GO:0071949);	K22395|0.0e+00|aip:107638870|K22395 cinnamyl-alcohol dehydrogenase [EC:1.1.1.195] | (RefSeq) berberine bridge enzyme-like 13	Berberine bridge enzyme-like 13 OS=Arabidopsis thaliana OX=3702 GN=At1g30760 PE=1 SV=1	berberine bridge enzyme-like 13 [Arachis hypogaea]
qER04	trait5	Expansion radius	chr04	6.164-6.444	chr04:12,406,109-16,011,350	AH04G09340	--	--	Cellular Component: integral component of membrane (GO:0016021);	--	--	uncharacterized protein DS421_4g115480 [Arachis hypogaea]
qER04	trait5	Expansion radius	chr04	6.164-6.444	chr04:12,406,109-16,011,350	AH04G08800	--	--	--	K15111|5.5e-24|spen:107015750|K15111 solute carrier family 25 (mitochondrial S-adenosylmethionine transporter), member 26 | (RefSeq) LOW QUALITY PROTEIN: protein MITOFERRINLIKE 1, chloroplastic	Protein WHAT'S THIS FACTOR 9, mitochondrial OS=Arabidopsis thaliana OX=3702 GN=WTF9 PE=4 SV=1	protein ROOT PRIMORDIUM DEFECTIVE 1 [Arachis duranensis]
qER04	trait5	Expansion radius	chr04	6.164-6.444	chr04:12,406,109-16,011,350	AH04G09550	--	--	Molecular Function: molecular_function (GO:0003674);; Molecular Function: DNA-binding transcription factor activity (GO:0003700);; Biological Process: regulation of transcription, DNA-templated (GO:0006355);; Biological Process: biological_process (GO:0008150);; Biological Process: regulation of biosynthetic process (GO:0009889);; Biological Process: regulation of gene expression (GO:0010468);; B…	K09419|5.9e-34|adu:107466911|K09419 heat shock transcription factor, other eukaryote | (RefSeq) heat stress transcription factor A-6b-like	Heat stress transcription factor A-6b OS=Arabidopsis thaliana OX=3702 GN=HSFA6b PE=2 SV=1	Heat stress transcription factor A-6b [Arachis hypogaea]
qER04	trait5	Expansion radius	chr04	6.164-6.444	chr04:12,406,109-16,011,350	AH04G08980	[C]	Energy production and conversion	Molecular Function: oxidoreductase activity (GO:0016491);; Molecular Function: FAD binding (GO:0071949);	K22395|8.9e-153|adu:107481678|K22395 cinnamyl-alcohol dehydrogenase [EC:1.1.1.195] | (RefSeq) berberine bridge enzyme-like 13	Berberine bridge enzyme-like 8 OS=Arabidopsis thaliana OX=3702 GN=At1g30700 PE=2 SV=1	berberine bridge enzyme-like 8 [Arachis duranensis]
qER04	trait5	Expansion radius	chr04	6.164-6.444	chr04:12,406,109-16,011,350	AH04G08970	[C]	Energy production and conversion	Molecular Function: oxidoreductase activity (GO:0016491);; Molecular Function: FAD binding (GO:0071949);	K22395|5.2e-152|pop:112323328|K22395 cinnamyl-alcohol dehydrogenase [EC:1.1.1.195] | (RefSeq) berberine bridge enzyme-like 13	Berberine bridge enzyme-like 8 OS=Arabidopsis thaliana OX=3702 GN=At1g30700 PE=2 SV=1	berberine bridge enzyme-like 8 [Arachis hypogaea]
qER04	trait5	Expansion radius	chr04	6.164-6.444	chr04:12,406,109-16,011,350	AH04G08200	--	--	Molecular Function: protein serine/threonine phosphatase activity (GO:0004722);; Molecular Function: metal ion binding (GO:0046872);	K01102|1.3e-210|adu:107483411|K01102 pyruvate dehydrogenase phosphatase [EC:3.1.3.43] | (RefSeq) probable protein phosphatase 2C 42 isoform X1	Probable protein phosphatase 2C 42 OS=Arabidopsis thaliana OX=3702 GN=At3g17090 PE=1 SV=1	probable protein phosphatase 2C 42 isoform X1 [Arachis duranensis]
qER04	trait5	Expansion radius	chr04	6.164-6.444	chr04:12,406,109-16,011,350	AH04G09230	--	--	--	K14400|3.5e-48|qsu:111982967|K14400 pre-mRNA cleavage complex 2 protein Pcf11 | (RefSeq) LOW QUALITY PROTEIN: uncharacterized protein LOC111982967	Serine/threonine-protein phosphatase 7 long form homolog OS=Arabidopsis thaliana OX=3702 GN=MAIL3 PE=2 SV=1	uncharacterized protein DS421_4g115380 [Arachis hypogaea]
qER04	trait5	Expansion radius	chr04	6.164-6.444	chr04:12,406,109-16,011,350	AH04G08550	--	--	Cellular Component: integral component of membrane (GO:0016021);	K15121|9.5e-189|adu:107483350|K15121 solute carrier family 25, member 44 | (RefSeq) solute carrier family 25 member 44 isoform X1	Adenine nucleotide transporter BT1, chloroplastic/mitochondrial OS=Arabidopsis thaliana OX=3702 GN=BT1 PE=1 SV=1	solute carrier family 25 member 44 [Arachis hypogaea]
qER04	trait5	Expansion radius	chr04	6.164-6.444	chr04:12,406,109-16,011,350	AH04G08530	--	--	Molecular Function: inorganic anion exchanger activity (GO:0005452);; Cellular Component: integral component of membrane (GO:0016021);	K24194|5.0e-162|adu:107483306|K24194 boron transporter | (RefSeq) boron transporter 1-like	Boron transporter 1 OS=Arabidopsis thaliana OX=3702 GN=BOR1 PE=1 SV=1	Boron transporter [Arachis hypogaea]
qER04	trait5	Expansion radius	chr04	6.164-6.444	chr04:12,406,109-16,011,350	AH04G08130	--	--	Molecular Function: protein kinase activity (GO:0004672);; Molecular Function: ATP binding (GO:0005524);	K04424|9.8e-94|mdm:103440855|K04424 sterile alpha motif and leucine zipper containing kinase AZK [EC:2.7.11.25] | (RefSeq) probable serine/threonine-protein kinase SIS8	Probable serine/threonine-protein kinase SIS8 OS=Arabidopsis thaliana OX=3702 GN=SIS8 PE=1 SV=1	protein STRUBBELIG-RECEPTOR FAMILY 7 isoform X1 [Arachis hypogaea]
qER04	trait5	Expansion radius	chr04	6.164-6.444	chr04:12,406,109-16,011,350	AH04G08400	--	--	--	K23612|2.4e-15|adu:110274642|K23612 neural Wiskott-Aldrich syndrome protein | (RefSeq) atherin-like	--	uncharacterized protein DS421_4g114590 [Arachis hypogaea]
qER04	trait5	Expansion radius	chr04	6.164-6.444	chr04:12,406,109-16,011,350	AH04G08440	--	--	Molecular Function: protein binding (GO:0005515);	K23002|1.6e-08|cqi:110723748|K23002 RNA polymerase II-associated protein 3 | (RefSeq) putative F-box/kelch-repeat protein At1g15680	F-box protein At5g49610 OS=Arabidopsis thaliana OX=3702 GN=At5g49610 PE=1 SV=1	F-box protein At5g49610 isoform X1 [Arachis duranensis]
qER04	trait5	Expansion radius	chr04	6.164-6.444	chr04:12,406,109-16,011,350	AH04G08730	--	--	Cellular Component: Golgi membrane (GO:0000139);; Molecular Function: structural molecule activity (GO:0005198);; Biological Process: retrograde vesicle-mediated transport, Golgi to endoplasmic reticulum (GO:0006890);; Biological Process: protein transport (GO:0015031);; Cellular Component: cytoplasmic vesicle (GO:0031410);	K17268|4.6e-163|adu:107483296|K17268 coatomer subunit epsilon | (RefSeq) coatomer subunit epsilon-1	Coatomer subunit epsilon-1 OS=Arabidopsis thaliana OX=3702 GN=At1g30630 PE=2 SV=1	coatomer subunit epsilon-1 [Arachis duranensis]
qER04	trait5	Expansion radius	chr04	6.164-6.444	chr04:12,406,109-16,011,350	AH04G08070	--	--	--	--	--	uncharacterized protein DS421_4g114320 [Arachis hypogaea]
qER04	trait5	Expansion radius	chr04	6.164-6.444	chr04:12,406,109-16,011,350	AH04G09400	[L]	Replication, recombination and repair	Molecular Function: RNA binding (GO:0003723);; Molecular Function: ribonuclease III activity (GO:0004525);; Molecular Function: ATP binding (GO:0005524);; Biological Process: RNA processing (GO:0006396);; Biological Process: gene silencing by RNA (GO:0031047);	K11592|0.0e+00|adu:107483243|K11592 endoribonuclease Dicer [EC:3.1.26.-] | (RefSeq) endoribonuclease Dicer homolog 2 isoform X2	Endoribonuclease Dicer homolog 2 OS=Arabidopsis thaliana OX=3702 GN=At3g03300 PE=1 SV=2	uncharacterized protein DS421_4g115540 [Arachis hypogaea]
qER04	trait5	Expansion radius	chr04	6.164-6.444	chr04:12,406,109-16,011,350	AH04G08540	--	--	Molecular Function: RNA binding (GO:0003723);	K20102|0.0e+00|adu:107483349|K20102 YTH domain-containing family protein | (RefSeq) uncharacterized protein LOC107483349 isoform X1	YTH domain-containing protein ECT2 OS=Arabidopsis thaliana OX=3702 GN=ECT2 PE=1 SV=1	YTH domain-containing protein ECT4 [Arachis hypogaea]
qER04	trait5	Expansion radius	chr04	6.164-6.444	chr04:12,406,109-16,011,350	AH04G09510	--	--	Cellular Component: integral component of membrane (GO:0016021);	--	--	putative protein TPRXL [Arachis duranensis]
qER04	trait5	Expansion radius	chr04	6.164-6.444	chr04:12,406,109-16,011,350	AH04G08960	[C]	Energy production and conversion	Molecular Function: oxidoreductase activity (GO:0016491);; Molecular Function: FAD binding (GO:0071949);	K22395|6.2e-156|sind:105167246|K22395 cinnamyl-alcohol dehydrogenase [EC:1.1.1.195] | (RefSeq) berberine bridge enzyme-like 13	Berberine bridge enzyme-like 8 OS=Arabidopsis thaliana OX=3702 GN=At1g30700 PE=2 SV=1	berberine bridge enzyme-like 8 [Arachis hypogaea]
qER04	trait5	Expansion radius	chr04	6.164-6.444	chr04:12,406,109-16,011,350	AH04G08500	[G]	Carbohydrate transport and metabolism	Molecular Function: polygalacturonase activity (GO:0004650);; Cellular Component: extracellular region (GO:0005576);; Biological Process: carbohydrate metabolic process (GO:0005975);; Biological Process: cell wall organization (GO:0071555);	K01213|9.4e-142|aip:107645968|K01213 galacturan 1,4-alpha-galacturonidase [EC:3.2.1.67] | (RefSeq) polygalacturonase At1g48100-like	Polygalacturonase At1g48100 OS=Arabidopsis thaliana OX=3702 GN=At1g48100 PE=2 SV=1	polygalacturonase At1g48100 [Arachis hypogaea]
qER04	trait5	Expansion radius	chr04	6.164-6.444	chr04:12,406,109-16,011,350	AH04G08190	--	--	--	K08488|4.2e-29|ccaj:109788702|K08488 syntaxin 7 | (RefSeq) syntaxin-22	Probable protein S-acyltransferase 22 OS=Arabidopsis thaliana OX=3702 GN=PAT22 PE=2 SV=2	Syntaxin [Arachis hypogaea]
qER04	trait5	Expansion radius	chr04	6.164-6.444	chr04:12,406,109-16,011,350	AH04G08450	--	--	--	--	--	uncharacterized protein LOC107483383 [Arachis duranensis]
qER04	trait5	Expansion radius	chr04	6.164-6.444	chr04:12,406,109-16,011,350	AH04G08260	--	--	Molecular Function: DNA-binding transcription factor activity (GO:0003700);; Cellular Component: nucleus (GO:0005634);; Molecular Function: sequence-specific DNA binding (GO:0043565);	K12835|4.4e-24|cmax:111493042|K12835 ATP-dependent RNA helicase DDX42 [EC:3.6.4.13] | (RefSeq) DEAD-box ATP-dependent RNA helicase 24 isoform X1	Probable WRKY transcription factor 48 OS=Arabidopsis thaliana OX=3702 GN=WRKY48 PE=2 SV=1	probable WRKY transcription factor 35 [Arachis hypogaea]
qER04	trait5	Expansion radius	chr04	6.164-6.444	chr04:12,406,109-16,011,350	AH04G08570	[C]	Energy production and conversion	Cellular Component: mitochondrial inner membrane (GO:0005743);; Molecular Function: NADH dehydrogenase (ubiquinone) activity (GO:0008137);; Molecular Function: electron transfer activity (GO:0009055);; Cellular Component: respirasome (GO:0070469);	K11352|1.4e-92|aip:107638890|K11352 NADH dehydrogenase (ubiquinone) 1 alpha subcomplex subunit 12 | (RefSeq) probable NADH dehydrogenase [ubiquinone] 1 alpha subcomplex subunit 12	Probable NADH dehydrogenase [ubiquinone] 1 alpha subcomplex subunit 12 OS=Arabidopsis thaliana OX=3702 GN=At3g03100 PE=1 SV=1	probable NADH dehydrogenase [ubiquinone] 1 alpha subcomplex subunit 12 [Arachis hypogaea]
qER04	trait5	Expansion radius	chr04	6.164-6.444	chr04:12,406,109-16,011,350	AH04G09300	--	--	Cellular Component: mitochondrion (GO:0005739);	K02267|2.4e-09|aip:107642624|K02267 cytochrome c oxidase subunit 6b | (RefSeq) putative cytochrome c oxidase subunit 6b-like	--	Cytochrome c oxidase subunit 6B [Arachis hypogaea]
qER04	trait5	Expansion radius	chr04	6.164-6.444	chr04:12,406,109-16,011,350	AH04G08120	[T]	Signal transduction mechanisms	Molecular Function: phosphorelay sensor kinase activity (GO:0000155);; Biological Process: regulation of transcription, DNA-templated (GO:0006355);; Biological Process: detection of visible light (GO:0009584);; Biological Process: red, far-red light phototransduction (GO:0009585);; Molecular Function: photoreceptor activity (GO:0009881);; Biological Process: protein-tetrapyrrole linkage (GO:00170…	K12121|0.0e+00|aip:107638975|K12121 phytochrome B | (RefSeq) phytochrome B isoform X1	Phytochrome B OS=Nicotiana tabacum OX=4097 GN=PHYB PE=2 SV=2	phytochrome B isoform X1 [Arachis hypogaea]
qER04	trait5	Expansion radius	chr04	6.164-6.444	chr04:12,406,109-16,011,350	AH04G09080	--	--	Molecular Function: protein kinase activity (GO:0004672);; Molecular Function: ATP binding (GO:0005524);; Cellular Component: integral component of membrane (GO:0016021);; Molecular Function: polysaccharide binding (GO:0030247);	K23544|4.3e-74|brp:103842861|K23544 serine incorporator 1/3 | (RefSeq) serine incorporator 3	Wall-associated receptor kinase-like 6 OS=Arabidopsis thaliana OX=3702 GN=WAKL6 PE=2 SV=2	Wall-associated receptor kinase-like [Arachis hypogaea]
qER04	trait5	Expansion radius	chr04	6.164-6.444	chr04:12,406,109-16,011,350	AH04G08290	--	--	Molecular Function: enzyme inhibitor activity (GO:0004857);	--	--	cell wall / vacuolar inhibitor of fructosidase 1-like [Arachis duranensis]
qER04	trait5	Expansion radius	chr04	6.164-6.444	chr04:12,406,109-16,011,350	AH04G08240	--	--	Molecular Function: enzyme inhibitor activity (GO:0004857);	--	--	cell wall / vacuolar inhibitor of fructosidase 1 [Arachis duranensis]
qER04	trait5	Expansion radius	chr04	6.164-6.444	chr04:12,406,109-16,011,350	AH04G09160	[M]	Cell wall/membrane/envelope biogenesis	Molecular Function: protein kinase activity (GO:0004672);; Molecular Function: ATP binding (GO:0005524);; Cellular Component: integral component of membrane (GO:0016021);; Molecular Function: polysaccharide binding (GO:0030247);	K23544|2.6e-122|brp:103842861|K23544 serine incorporator 1/3 | (RefSeq) serine incorporator 3	Wall-associated receptor kinase-like 8 OS=Arabidopsis thaliana OX=3702 GN=WAKL8 PE=2 SV=1	wall-associated receptor kinase-like 10 isoform X1 [Arachis hypogaea]
qER04	trait5	Expansion radius	chr04	6.164-6.444	chr04:12,406,109-16,011,350	AH04G08380	--	--	Cellular Component: integral component of membrane (GO:0016021);	K15255|1.1e-24|nsy:104233171|K15255 ATP-dependent DNA helicase PIF1 [EC:3.6.4.12] | (RefSeq) ATP-dependent DNA helicase PIF1-like	Desiccation-related protein PCC13-62 OS=Craterostigma plantagineum OX=4153 PE=2 SV=1	desiccation-related protein PCC13-62 [Arachis duranensis]
qER04	trait5	Expansion radius	chr04	6.164-6.444	chr04:12,406,109-16,011,350	AH04G09330	--	--	Cellular Component: nucleus (GO:0005634);; Biological Process: regulation of transcription, DNA-templated (GO:0006355);; Molecular Function: lipid binding (GO:0008289);; Molecular Function: sequence-specific DNA binding (GO:0043565);	K09338|0.0e+00|adu:107483190|K09338 homeobox-leucine zipper protein | (RefSeq) homeobox-leucine zipper protein HDG11-like	Homeobox-leucine zipper protein HDG11 OS=Arabidopsis thaliana OX=3702 GN=HDG11 PE=1 SV=1	homeobox-leucine zipper protein HDG11 [Arachis hypogaea]
qER04	trait5	Expansion radius	chr04	6.164-6.444	chr04:12,406,109-16,011,350	AH04G09110	--	--	Molecular Function: polysaccharide binding (GO:0030247);	--	--	Wall-associated receptor kinase [Arachis hypogaea]
qER04	trait5	Expansion radius	chr04	6.164-6.444	chr04:12,406,109-16,011,350	AH04G09310	--	--	Cellular Component: cell wall (GO:0005618);; Molecular Function: manganese ion binding (GO:0030145);; Molecular Function: nutrient reservoir activity (GO:0045735);; Cellular Component: apoplast (GO:0048046);	K15025|3.8e-08|cann:107844742|K15025 probable RNA-binding protein EIF1AD | (RefSeq) germin-like protein subfamily 1 member 15	Putative germin-like protein 2-1 OS=Oryza sativa subsp. japonica OX=39947 GN=Os02g0491600 PE=3 SV=1	putative germin-like protein 2-1 [Arachis hypogaea]
qER04	trait5	Expansion radius	chr04	6.164-6.444	chr04:12,406,109-16,011,350	AH04G08880	--	--	--	--	--	kinesin-related protein 4 isoform X1 [Arachis hypogaea]
qER04	trait5	Expansion radius	chr04	6.164-6.444	chr04:12,406,109-16,011,350	AH04G08990	[G]	Carbohydrate transport and metabolism	Molecular Function: hydrolase activity, hydrolyzing O-glycosyl compounds (GO:0004553);; Biological Process: carbohydrate metabolic process (GO:0005975);; Molecular Function: carbohydrate binding (GO:0030246);	K01187|1.2e-308|adu:107483710|K01187 alpha-glucosidase [EC:3.2.1.20] | (RefSeq) alpha-glucosidase	Alpha-glucosidase OS=Spinacia oleracea OX=3562 PE=1 SV=1	Alpha-glucosidase [Arachis hypogaea]
qER04	trait5	Expansion radius	chr04	6.164-6.444	chr04:12,406,109-16,011,350	AH04G08510	--	--	--	--	--	uncharacterized protein LOC107465229 [Arachis duranensis]
qER04	trait5	Expansion radius	chr04	6.164-6.444	chr04:12,406,109-16,011,350	AH04G08690	[Q]	Secondary metabolites biosynthesis, transport and catabolism	Biological Process: biosynthetic process (GO:0009058);; Molecular Function: transferase activity, transferring acyl groups other than amino-acyl groups (GO:0016747);	K00660|4.0e-226|adu:107483282|K00660 chalcone synthase [EC:2.3.1.74] | (RefSeq) stilbene synthase 3-like	Stilbene synthase 3 OS=Arachis hypogaea OX=3818 PE=2 SV=1	stilbene synthase 3-like [Arachis duranensis]
qER04	trait5	Expansion radius	chr04	6.164-6.444	chr04:12,406,109-16,011,350	AH04G09350	--	--	Cellular Component: integral component of membrane (GO:0016021);	--	--	uncharacterized protein LOC107483248 [Arachis duranensis]
qER04	trait5	Expansion radius	chr04	6.164-6.444	chr04:12,406,109-16,011,350	AH04G08940	--	--	Molecular Function: cation transmembrane transporter activity (GO:0008324);; Cellular Component: integral component of membrane (GO:0016021);	--	Metal tolerance protein 11 OS=Arabidopsis thaliana OX=3702 GN=MTP11 PE=2 SV=1	metal tolerance protein 11 isoform X2 [Arachis hypogaea]
qER04	trait5	Expansion radius	chr04	6.164-6.444	chr04:12,406,109-16,011,350	AH04G09530	--	--	--	--	--	uncharacterized protein LOC107483160 isoform X1 [Arachis duranensis]
qER04	trait5	Expansion radius	chr04	6.164-6.444	chr04:12,406,109-16,011,350	AH04G08270	--	--	Molecular Function: enzyme inhibitor activity (GO:0004857);	--	--	cell wall / vacuolar inhibitor of fructosidase 1 [Arachis duranensis]
qER04	trait5	Expansion radius	chr04	6.164-6.444	chr04:12,406,109-16,011,350	AH04G09490	[IQ]	--	Molecular Function: catalytic activity (GO:0003824);	K14760|1.2e-283|aip:107638847|K14760 acyl-activating enzyme 14 [EC:6.2.1.26] | (RefSeq) 2-succinylbenzoate--CoA ligase, chloroplastic/peroxisomal isoform X1	2-succinylbenzoate--CoA ligase, chloroplastic/peroxisomal OS=Arabidopsis thaliana OX=3702 GN=AAE14 PE=1 SV=1	2-succinylbenzoate--CoA ligase/peroxisomal [Arachis hypogaea]
qER04	trait5	Expansion radius	chr04	6.164-6.444	chr04:12,406,109-16,011,350	AH04G09070	[T]	Signal transduction mechanisms	Molecular Function: protein kinase activity (GO:0004672);; Molecular Function: ATP binding (GO:0005524);; Cellular Component: integral component of membrane (GO:0016021);; Molecular Function: polysaccharide binding (GO:0030247);	K23544|7.9e-36|brp:103842861|K23544 serine incorporator 1/3 | (RefSeq) serine incorporator 3	Wall-associated receptor kinase-like 2 OS=Arabidopsis thaliana OX=3702 GN=WAKL2 PE=2 SV=1	Wall-associated receptor kinase-like [Arachis hypogaea]
qER04	trait5	Expansion radius	chr04	6.164-6.444	chr04:12,406,109-16,011,350	AH04G09140	[M]	Cell wall/membrane/envelope biogenesis	Molecular Function: protein kinase activity (GO:0004672);; Molecular Function: ATP binding (GO:0005524);; Cellular Component: integral component of membrane (GO:0016021);; Molecular Function: polysaccharide binding (GO:0030247);	K23544|8.6e-107|brp:103842861|K23544 serine incorporator 1/3 | (RefSeq) serine incorporator 3	Wall-associated receptor kinase-like 9 OS=Arabidopsis thaliana OX=3702 GN=WAKL9 PE=2 SV=1	wall-associated receptor kinase-like 10 [Arachis hypogaea]
qER04	trait5	Expansion radius	chr04	6.164-6.444	chr04:12,406,109-16,011,350	AH04G08050	--	--	--	--	--	uncharacterized protein DS421_4g114300 [Arachis hypogaea]
qER04	trait5	Expansion radius	chr04	6.164-6.444	chr04:12,406,109-16,011,350	AH04G08890	--	--	Cellular Component: cellular_component (GO:0005575);; Cellular Component: intracellular (GO:0005622);; Cellular Component: obsolete cell (GO:0005623);; Cellular Component: nucleus (GO:0005634);; Cellular Component: cytoplasm (GO:0005737);; Cellular Component: cytosol (GO:0005829);; Cellular Component: plasma membrane (GO:0005886);; Cellular Component: membrane (GO:0016020);; Cellular Component: o…	K19996|1.5e-118|egu:105055685|K19996 phosphatidylinositol transfer protein SFH5 | (RefSeq) patellin-4	Patellin-4 OS=Arabidopsis thaliana OX=3702 GN=PATL4 PE=1 SV=2	hypothetical protein Ahy_Scaffold6g107929 isoform B [Arachis hypogaea]
qER04	trait5	Expansion radius	chr04	6.164-6.444	chr04:12,406,109-16,011,350	AH04G09470	--	--	Cellular Component: endoplasmic reticulum (GO:0005783);; Cellular Component: Golgi apparatus (GO:0005794);; Biological Process: endoplasmic reticulum to Golgi vesicle-mediated transport (GO:0006888);; Cellular Component: TRAPP complex (GO:0030008);	K20300|5.7e-97|adu:107472277|K20300 trafficking protein particle complex subunit 1 | (RefSeq) trafficking protein particle complex subunit 1	--	trafficking protein particle complex subunit 1 [Arachis duranensis]
qER04	trait5	Expansion radius	chr04	6.164-6.444	chr04:12,406,109-16,011,350	AH04G09360	--	--	Molecular Function: RNA binding (GO:0003723);; Molecular Function: ATP binding (GO:0005524);; Molecular Function: endoribonuclease activity, producing 5'-phosphomonoesters (GO:0016891);	--	Pentatricopeptide repeat-containing protein At1g51965, mitochondrial OS=Arabidopsis thaliana OX=3702 GN=At1g51965 PE=2 SV=1	pentatricopeptide repeat-containing protein At1g51965, mitochondrial isoform X1 [Arachis duranensis]
qER04	trait5	Expansion radius	chr04	6.164-6.444	chr04:12,406,109-16,011,350	AH04G08610	--	--	--	K12448|3.5e-47|sot:102597559|K12448 UDP-arabinose 4-epimerase [EC:5.1.3.5] | (RefSeq) UDP-arabinose 4-epimerase 1-like	Serine/threonine-protein phosphatase 7 long form homolog OS=Arabidopsis thaliana OX=3702 GN=MAIL3 PE=2 SV=1	uncharacterized protein DS421_4g114780 [Arachis hypogaea]
qER04	trait5	Expansion radius	chr04	6.164-6.444	chr04:12,406,109-16,011,350	AH04G08620	--	--	--	K12448|5.9e-43|sot:102597559|K12448 UDP-arabinose 4-epimerase [EC:5.1.3.5] | (RefSeq) UDP-arabinose 4-epimerase 1-like	Serine/threonine-protein phosphatase 7 long form homolog OS=Arabidopsis thaliana OX=3702 GN=MAIL3 PE=2 SV=1	uncharacterized protein DS421_4g114790 [Arachis hypogaea]
qER04	trait5	Expansion radius	chr04	6.164-6.444	chr04:12,406,109-16,011,350	AH04G08170	[GI]	--	Cellular Component: integral component of membrane (GO:0016021);; Molecular Function: pectinesterase activity (GO:0030599);; Biological Process: cell wall modification (GO:0042545);; Molecular Function: aspartyl esterase activity (GO:0045330);; Biological Process: pectin catabolic process (GO:0045490);	K01051|3.9e-76|smo:SELMODRAFT_83442|K01051 pectinesterase [EC:3.1.1.11] | (RefSeq) hypothetical protein	Probable pectinesterase 67 OS=Arabidopsis thaliana OX=3702 GN=PME67 PE=2 SV=1	probable pectinesterase 67 [Arachis duranensis]
qER04	trait5	Expansion radius	chr04	6.164-6.444	chr04:12,406,109-16,011,350	AH04G09500	--	--	Molecular Function: GTPase activator activity (GO:0005096);; Molecular Function: metal ion binding (GO:0046872);	K12486|2.4e-144|cam:101497445|K12486 stromal membrane-associated protein | (RefSeq) probable ADP-ribosylation factor GTPase-activating protein AGD13	ADP-ribosylation factor GTPase-activating protein AGD12 OS=Arabidopsis thaliana OX=3702 GN=AGD12 PE=1 SV=1	ADP-ribosylation factor GTPase-activating protein AGD12 [Arachis hypogaea]
qER04	trait5	Expansion radius	chr04	6.164-6.444	chr04:12,406,109-16,011,350	AH04G08460	--	--	--	--	Protein AGENET DOMAIN (AGD)-CONTAINING P1 OS=Arabidopsis thaliana OX=3702 GN=AGDP1 PE=1 SV=1	DUF724 domain-containing protein 3 isoform X1 [Arachis duranensis]
qER04	trait5	Expansion radius	chr04	6.164-6.444	chr04:12,406,109-16,011,350	AH04G08740	[M]	Cell wall/membrane/envelope biogenesis	Molecular Function: UDP-glucose 4-epimerase activity (GO:0003978);; Biological Process: galactose metabolic process (GO:0006012);; Cellular Component: integral component of membrane (GO:0016021);	K12448|1.1e-239|aip:107638934|K12448 UDP-arabinose 4-epimerase [EC:5.1.3.5] | (RefSeq) UDP-arabinose 4-epimerase 1	UDP-arabinose 4-epimerase 1 OS=Arabidopsis thaliana OX=3702 GN=MUR4 PE=1 SV=1	UDP-arabinose 4-epimerase 1 [Arachis hypogaea]
qER04	trait5	Expansion radius	chr04	6.164-6.444	chr04:12,406,109-16,011,350	AH04G08660	[Q]	Secondary metabolites biosynthesis, transport and catabolism	Biological Process: biosynthetic process (GO:0009058);; Molecular Function: transferase activity, transferring acyl groups other than amino-acyl groups (GO:0016747);	K00660|9.7e-225|adu:107483328|K00660 chalcone synthase [EC:2.3.1.74] | (RefSeq) stilbene synthase 1	Stilbene synthase 1 OS=Arachis hypogaea OX=3818 PE=2 SV=1	stilbene synthase 1 [Arachis duranensis]
qER04	trait5	Expansion radius	chr04	6.164-6.444	chr04:12,406,109-16,011,350	AH04G08490	--	--	--	K07466|6.2e-08|lja:Lj0g3v0149869.1|K07466 replication factor A1 | (RefSeq) Lj0g3v0149869.1; -	--	uncharacterized protein DS421_4g114670 [Arachis hypogaea]
qER04	trait5	Expansion radius	chr04	6.164-6.444	chr04:12,406,109-16,011,350	AH04G08750	--	--	--	--	Protein CHUP1, chloroplastic OS=Arabidopsis thaliana OX=3702 GN=CHUP1 PE=1 SV=1	protein CHUP1, chloroplastic [Arachis hypogaea]
qER04	trait5	Expansion radius	chr04	6.164-6.444	chr04:12,406,109-16,011,350	AH04G08410	--	--	--	--	--	uncharacterized protein DS421_4g114600 [Arachis hypogaea]
qER04	trait5	Expansion radius	chr04	6.164-6.444	chr04:12,406,109-16,011,350	AH04G08760	[M]	Cell wall/membrane/envelope biogenesis	Molecular Function: protein serine/threonine kinase activity (GO:0004674);; Molecular Function: ATP binding (GO:0005524);	K02206|1.2e-171|aip:107638937|K02206 cyclin-dependent kinase 2 [EC:2.7.11.22] | (RefSeq) cell division control protein 2 homolog	Cell division control protein 2 homolog OS=Vigna aconitifolia OX=3918 GN=CDC2 PE=2 SV=1	cell division control protein 2 homolog [Arachis ipaensis]
qER04	trait5	Expansion radius	chr04	6.164-6.444	chr04:12,406,109-16,011,350	AH04G08600	[Q]	Secondary metabolites biosynthesis, transport and catabolism	Biological Process: biosynthetic process (GO:0009058);; Molecular Function: transferase activity, transferring acyl groups other than amino-acyl groups (GO:0016747);	K00660|8.2e-224|adu:107483283|K00660 chalcone synthase [EC:2.3.1.74] | (RefSeq) stilbene synthase 3	Stilbene synthase 3 OS=Arachis hypogaea OX=3818 PE=2 SV=1	Stilbene synthase [Arachis hypogaea]
qER04	trait5	Expansion radius	chr04	6.164-6.444	chr04:12,406,109-16,011,350	AH04G09520	[P]	Inorganic ion transport and metabolism	Molecular Function: ferredoxin-NADP+ reductase activity (GO:0004324);; Cellular Component: chloroplast (GO:0009507);	K02641|8.3e-221|adu:107483181|K02641 ferredoxin--NADP+ reductase [EC:1.18.1.2] | (RefSeq) ferredoxin--NADP reductase, root isozyme, chloroplastic	Ferredoxin--NADP reductase, root isozyme, chloroplastic OS=Pisum sativum OX=3888 PE=2 SV=2	ferredoxin--NADP reductase, root isozyme, chloroplastic [Arachis hypogaea]
qER04	trait5	Expansion radius	chr04	6.164-6.444	chr04:12,406,109-16,011,350	AH04G08520	--	--	Molecular Function: inorganic anion exchanger activity (GO:0005452);; Cellular Component: integral component of membrane (GO:0016021);	K24194|1.1e-182|aip:107637592|K24194 boron transporter | (RefSeq) boron transporter 1-like	Boron transporter 1 OS=Arabidopsis thaliana OX=3702 GN=BOR1 PE=1 SV=1	Boron transporter [Arachis hypogaea]
qER04	trait5	Expansion radius	chr04	6.164-6.444	chr04:12,406,109-16,011,350	AH04G09060	[M]	Cell wall/membrane/envelope biogenesis	Molecular Function: protein kinase activity (GO:0004672);; Molecular Function: ATP binding (GO:0005524);; Molecular Function: polysaccharide binding (GO:0030247);	K23544|5.6e-129|brp:103842861|K23544 serine incorporator 1/3 | (RefSeq) serine incorporator 3	Wall-associated receptor kinase-like 1 OS=Arabidopsis thaliana OX=3702 GN=WAKL1 PE=2 SV=1	Wall-associated receptor kinase-like [Arachis hypogaea]
qER04	trait5	Expansion radius	chr04	6.164-6.444	chr04:12,406,109-16,011,350	AH04G08720	[G]	Carbohydrate transport and metabolism	Molecular Function: ribose-5-phosphate isomerase activity (GO:0004751);; Biological Process: pentose-phosphate shunt, non-oxidative branch (GO:0009052);	K01807|8.1e-155|aip:107638932|K01807 ribose 5-phosphate isomerase A [EC:5.3.1.6] | (RefSeq) probable ribose-5-phosphate isomerase 4, chloroplastic isoform X1	Probable ribose-5-phosphate isomerase 4, chloroplastic OS=Arabidopsis thaliana OX=3702 GN=RPI4 PE=2 SV=1	probable ribose-5-phosphate isomerase 4, chloroplastic isoform X3 [Arachis hypogaea]
qER04	trait5	Expansion radius	chr04	6.164-6.444	chr04:12,406,109-16,011,350	AH04G08150	--	--	--	--	--	uncharacterized protein DS421_4g114380 [Arachis hypogaea]
qER04	trait5	Expansion radius	chr04	6.164-6.444	chr04:12,406,109-16,011,350	AH04G08860	--	--	Biological Process: ubiquitin-dependent protein catabolic process (GO:0006511);; Biological Process: multicellular organism development (GO:0007275);; Molecular Function: zinc ion binding (GO:0008270);; Cellular Component: host cell nucleus (GO:0042025);	K04506|4.4e-169|adu:107472131|K04506 E3 ubiquitin-protein ligase SIAH1 [EC:2.3.2.27] | (RefSeq) E3 ubiquitin-protein ligase SINA-like 10	E3 ubiquitin-protein ligase SINA-like 10 OS=Arabidopsis thaliana OX=3702 GN=At5g37930 PE=2 SV=1	E3 ubiquitin-protein ligase SINA-like 10 [Arachis hypogaea]
qER04	trait5	Expansion radius	chr04	6.164-6.444	chr04:12,406,109-16,011,350	AH04G09020	[QV]	--	Molecular Function: monooxygenase activity (GO:0004497);; Molecular Function: iron ion binding (GO:0005506);; Cellular Component: integral component of membrane (GO:0016021);; Molecular Function: oxidoreductase activity, acting on paired donors, with incorporation or reduction of molecular oxygen (GO:0016705);; Molecular Function: heme binding (GO:0020037);	K04122|4.8e-296|adu:107483258|K04122 ent-kaurene oxidase [EC:1.14.14.86] | (RefSeq) ent-kaurene oxidase, chloroplastic	Ent-kaurene oxidase OS=Salvia miltiorrhiza OX=226208 GN=KO PE=1 SV=1	ent-kaurene oxidase, chloroplastic [Arachis duranensis]
qER04	trait5	Expansion radius	chr04	6.164-6.444	chr04:12,406,109-16,011,350	AH04G08790	[J]	Translation, ribosomal structure and biogenesis	Molecular Function: structural constituent of ribosome (GO:0003735);; Molecular Function: ATP binding (GO:0005524);; Cellular Component: ribosome (GO:0005840);; Biological Process: translation (GO:0006412);	K02935|2.3e-86|adu:107483218|K02935 large subunit ribosomal protein L7/L12 | (RefSeq) uncharacterized protein LOC107483218	50S ribosomal protein L12, chloroplastic OS=Pyropia yezoensis OX=2788 GN=rpl12 PE=3 SV=1	50S ribosomal protein [Arachis hypogaea]
qER04	trait5	Expansion radius	chr04	6.164-6.444	chr04:12,406,109-16,011,350	AH04G09260	--	--	--	--	--	uncharacterized protein DS421_4g115410 [Arachis hypogaea]
qER04	trait5	Expansion radius	chr04	6.164-6.444	chr04:12,406,109-16,011,350	AH04G08310	--	--	--	K14376|2.6e-10|pvu:PHAVU_006G119900g|K14376 poly(A) polymerase [EC:2.7.7.19] | (RefSeq) hypothetical protein	--	uncharacterized protein DS421_4g114520 [Arachis hypogaea]
qER04	trait5	Expansion radius	chr04	6.164-6.444	chr04:12,406,109-16,011,350	AH04G09290	--	--	Molecular Function: GTPase activity (GO:0003924);; Molecular Function: structural constituent of cytoskeleton (GO:0005200);; Molecular Function: GTP binding (GO:0005525);; Cellular Component: cytoplasm (GO:0005737);; Cellular Component: microtubule (GO:0005874);; Biological Process: microtubule-based process (GO:0007017);	K07375|1.5e-258|adu:107483250|K07375 tubulin beta | (RefSeq) tubulin beta chain	Tubulin beta-5 chain OS=Oryza sativa subsp. japonica OX=39947 GN=TUBB5 PE=1 SV=1	tubulin beta chain [Arachis duranensis]
qER04	trait5	Expansion radius	chr04	6.164-6.444	chr04:12,406,109-16,011,350	AH04G08920	[C]	Energy production and conversion	Molecular Function: oxidoreductase activity (GO:0016491);; Molecular Function: FAD binding (GO:0071949);	K22395|3.8e-39|cic:CICLE_v10006703mg|K22395 cinnamyl-alcohol dehydrogenase [EC:1.1.1.195] | (RefSeq) hypothetical protein	Berberine bridge enzyme-like 21 OS=Arabidopsis thaliana OX=3702 GN=At4g20840 PE=2 SV=1	berberine bridge enzyme-like 8 [Arachis hypogaea]
qER04	trait5	Expansion radius	chr04	6.164-6.444	chr04:12,406,109-16,011,350	AH04G08650	[Q]	Secondary metabolites biosynthesis, transport and catabolism	Biological Process: biosynthetic process (GO:0009058);; Molecular Function: transferase activity, transferring acyl groups other than amino-acyl groups (GO:0016747);	K00660|9.7e-225|adu:107483336|K00660 chalcone synthase [EC:2.3.1.74] | (RefSeq) chalcone synthase	Chalcone synthase OS=Pueraria montana var. lobata OX=3893 GN=CHS PE=2 SV=1	Chalcone synthase [Arachis hypogaea]
qER04	trait5	Expansion radius	chr04	6.164-6.444	chr04:12,406,109-16,011,350	AH04G08100	[C]	Energy production and conversion	Molecular Function: transferase activity, transferring acyl groups, acyl groups converted into alkyl on transfer (GO:0046912);	K01648|0.0e+00|adu:107483416|K01648 ATP citrate (pro-S)-lyase [EC:2.3.3.8] | (RefSeq) ATP-citrate synthase beta chain protein 1	ATP-citrate synthase beta chain protein 1 OS=Arabidopsis thaliana OX=3702 GN=ACLB-1 PE=2 SV=1	ATP-citrate synthase beta chain protein 1 [Arachis hypogaea]
qER04	trait5	Expansion radius	chr04	6.164-6.444	chr04:12,406,109-16,011,350	AH04G08230	--	--	--	--	--	uncharacterized protein DS421_4g114460 [Arachis hypogaea]
qER04	trait5	Expansion radius	chr04	6.164-6.444	chr04:12,406,109-16,011,350	AH04G09440	[J]	Translation, ribosomal structure and biogenesis	Molecular Function: ATP binding (GO:0005524);; Molecular Function: GTP binding (GO:0005525);; Cellular Component: cytoplasm (GO:0005737);; Molecular Function: ATPase activity (GO:0016887);; Molecular Function: ribosome binding (GO:0043022);; Molecular Function: ribosomal large subunit binding (GO:0043023);	K19788|2.8e-227|adu:107483237|K19788 obg-like ATPase 1 | (RefSeq) obg-like ATPase 1	Obg-like ATPase 1 OS=Oryza sativa subsp. japonica OX=39947 GN=YCHF1 PE=1 SV=1	obg-like ATPase 1 [Arachis duranensis]
qER04	trait5	Expansion radius	chr04	6.164-6.444	chr04:12,406,109-16,011,350	AH04G08590	[Q]	Secondary metabolites biosynthesis, transport and catabolism	Biological Process: biosynthetic process (GO:0009058);; Molecular Function: transferase activity, transferring acyl groups other than amino-acyl groups (GO:0016747);	K00660|6.3e-224|adu:107483290|K00660 chalcone synthase [EC:2.3.1.74] | (RefSeq) stilbene synthase 3	Stilbene synthase 3 OS=Arachis hypogaea OX=3818 PE=2 SV=1	stilbene synthase 3-like [Arachis hypogaea]
qER04	trait5	Expansion radius	chr04	6.164-6.444	chr04:12,406,109-16,011,350	AH04G08680	[Q]	Secondary metabolites biosynthesis, transport and catabolism	Biological Process: biosynthetic process (GO:0009058);; Molecular Function: transferase activity, transferring acyl groups other than amino-acyl groups (GO:0016747);	K00660|4.2e-192|adu:107483283|K00660 chalcone synthase [EC:2.3.1.74] | (RefSeq) stilbene synthase 3	Stilbene synthase 3 OS=Arachis hypogaea OX=3818 PE=2 SV=1	stilbene synthase 3 [Arachis duranensis]
qER04	trait5	Expansion radius	chr04	6.164-6.444	chr04:12,406,109-16,011,350	AH04G08060	--	--	--	K00469|1.1e-06|aip:107632508|K00469 inositol oxygenase [EC:1.13.99.1] | (RefSeq) inositol oxygenase 4-like	--	Zinc finger MYM-type protein [Arachis hypogaea]
qER04	trait5	Expansion radius	chr04	6.164-6.444	chr04:12,406,109-16,011,350	AH04G09410	[I]	Lipid transport and metabolism	Biological Process: valine catabolic process (GO:0006574);; Molecular Function: 3-hydroxyisobutyrate dehydrogenase activity (GO:0008442);; Molecular Function: NADP binding (GO:0050661);; Molecular Function: NAD binding (GO:0051287);	K23146|1.2e-200|adu:107483242|K23146 3-hydroxyisobutyrate/3-hydroxypropionate dehydrogenase [EC:1.1.1.31 1.1.1.59] | (RefSeq) probable 3-hydroxyisobutyrate dehydrogenase, mitochondrial isoform X1	Probable 3-hydroxyisobutyrate dehydrogenase, mitochondrial OS=Arabidopsis thaliana OX=3702 GN=At4g20930 PE=1 SV=3	probable 3-hydroxyisobutyrate dehydrogenase, mitochondrial isoform X1 [Arachis hypogaea]
qER04	trait5	Expansion radius	chr04	6.164-6.444	chr04:12,406,109-16,011,350	AH04G08630	--	--	--	K12448|6.3e-46|sot:102597559|K12448 UDP-arabinose 4-epimerase [EC:5.1.3.5] | (RefSeq) UDP-arabinose 4-epimerase 1-like	Serine/threonine-protein phosphatase 7 long form homolog OS=Arabidopsis thaliana OX=3702 GN=MAIL3 PE=2 SV=1	uncharacterized protein DS421_4g114800 [Arachis hypogaea]
qER04	trait5	Expansion radius	chr04	6.164-6.444	chr04:12,406,109-16,011,350	AH04G09000	[G]	Carbohydrate transport and metabolism	Molecular Function: hydrolase activity, hydrolyzing O-glycosyl compounds (GO:0004553);; Biological Process: carbohydrate metabolic process (GO:0005975);; Cellular Component: integral component of membrane (GO:0016021);; Molecular Function: carbohydrate binding (GO:0030246);	K01187|0.0e+00|aip:107636098|K01187 alpha-glucosidase [EC:3.2.1.20] | (RefSeq) alpha-glucosidase-like	Alpha-glucosidase OS=Spinacia oleracea OX=3562 PE=1 SV=1	alpha-glucosidase [Arachis hypogaea]
qER04	trait5	Expansion radius	chr04	6.164-6.444	chr04:12,406,109-16,011,350	AH04G08160	--	--	--	--	--	uncharacterized protein DS421_4g114390 [Arachis hypogaea]
qER04	trait5	Expansion radius	chr04	6.164-6.444	chr04:12,406,109-16,011,350	AH04G08560	--	--	Biological Process: nuclear-transcribed mRNA catabolic process, nonsense-mediated decay (GO:0000184);	K18735|2.9e-221|adu:107483345|K18735 protein SMG9 | (RefSeq) protein SMG9	--	protein SMG9 isoform X1 [Arachis hypogaea]
qER04	trait5	Expansion radius	chr04	6.164-6.444	chr04:12,406,109-16,011,350	AH04G09010	--	--	--	--	--	uncharacterized protein DS421_4g115160 [Arachis hypogaea]
qER04	trait5	Expansion radius	chr04	6.164-6.444	chr04:12,406,109-16,011,350	AH04G09040	--	--	Cellular Component: integral component of membrane (GO:0016021);	K13466|1.2e-16|vvi:100246778|K13466 EIX receptor 1/2 | (RefSeq) receptor-like protein 12	Receptor-like protein Cf-9 homolog OS=Solanum lycopersicum OX=4081 GN=HCR9-0 PE=2 SV=2	receptor-like protein 6 [Arachis hypogaea]
qER04	trait5	Expansion radius	chr04	6.164-6.444	chr04:12,406,109-16,011,350	AH04G09130	[T]	Signal transduction mechanisms	Molecular Function: protein kinase activity (GO:0004672);; Molecular Function: ATP binding (GO:0005524);; Cellular Component: integral component of membrane (GO:0016021);; Molecular Function: polysaccharide binding (GO:0030247);	K23544|6.8e-131|brp:103842861|K23544 serine incorporator 1/3 | (RefSeq) serine incorporator 3	Wall-associated receptor kinase-like 1 OS=Arabidopsis thaliana OX=3702 GN=WAKL1 PE=2 SV=1	wall-associated receptor kinase-like 1 [Arachis duranensis]
qER04	trait5	Expansion radius	chr04	6.164-6.444	chr04:12,406,109-16,011,350	AH04G08950	--	--	Cellular Component: cellular_component (GO:0005575);; Cellular Component: intracellular (GO:0005622);; Cellular Component: obsolete cell (GO:0005623);; Cellular Component: cytoplasm (GO:0005737);; Cellular Component: mitochondrion (GO:0005739);; Biological Process: protein targeting (GO:0006605);; Biological Process: protein targeting to mitochondrion (GO:0006626);; Biological Process: transport …	--	Outer envelope protein 64, mitochondrial OS=Arabidopsis thaliana OX=3702 GN=OM64 PE=1 SV=1	outer envelope protein 64, mitochondrial isoform X2 [Arachis hypogaea]
qER04	trait5	Expansion radius	chr04	6.164-6.444	chr04:12,406,109-16,011,350	AH04G08210	--	--	Cellular Component: integral component of membrane (GO:0016021);	--	--	uncharacterized protein DS421_4g114440 [Arachis hypogaea]
qER04	trait5	Expansion radius	chr04	6.164-6.444	chr04:12,406,109-16,011,350	AH04G09190	[C]	Energy production and conversion	Molecular Function: oxidoreductase activity (GO:0016491);; Molecular Function: flavin adenine dinucleotide binding (GO:0050660);	K22395|2.8e-100|cmo:103489514|K22395 cinnamyl-alcohol dehydrogenase [EC:1.1.1.195] | (RefSeq) flavin-dependent oxidoreductase FOX5-like	Berberine bridge enzyme-like 13 OS=Arabidopsis thaliana OX=3702 GN=At1g30760 PE=1 SV=1	hypothetical protein Ahy_Scaffold6g107885 [Arachis hypogaea]
qER04	trait5	Expansion radius	chr04	6.164-6.444	chr04:12,406,109-16,011,350	AH04G08640	[Q]	Secondary metabolites biosynthesis, transport and catabolism	Biological Process: biosynthetic process (GO:0009058);; Molecular Function: transferase activity, transferring acyl groups other than amino-acyl groups (GO:0016747);	K00660|9.7e-225|adu:107483337|K00660 chalcone synthase [EC:2.3.1.74] | (RefSeq) stilbene synthase 3	Stilbene synthase 3 OS=Arachis hypogaea OX=3818 PE=2 SV=1	Stilbene synthase [Arachis hypogaea]
qER04	trait5	Expansion radius	chr04	6.164-6.444	chr04:12,406,109-16,011,350	AH04G08850	--	--	Biological Process: ubiquitin-dependent protein catabolic process (GO:0006511);; Biological Process: multicellular organism development (GO:0007275);; Molecular Function: zinc ion binding (GO:0008270);; Cellular Component: host cell nucleus (GO:0042025);	K04506|7.0e-167|adu:107472130|K04506 E3 ubiquitin-protein ligase SIAH1 [EC:2.3.2.27] | (RefSeq) E3 ubiquitin-protein ligase SINA-like 10	E3 ubiquitin-protein ligase SINA-like 10 OS=Arabidopsis thaliana OX=3702 GN=At5g37930 PE=2 SV=1	E3 ubiquitin-protein ligase SINA-like 10 [Arachis hypogaea]
qER04	trait5	Expansion radius	chr04	6.164-6.444	chr04:12,406,109-16,011,350	AH04G08280	[E]	Amino acid transport and metabolism	Molecular Function: catalytic activity (GO:0003824);; Biological Process: transsulfuration (GO:0019346);; Molecular Function: pyridoxal phosphate binding (GO:0030170);	K01760|1.9e-26|adu:107492679|K01760 cysteine-S-conjugate beta-lyase [EC:4.4.1.13] | (RefSeq) cystathionine beta-lyase, chloroplastic isoform X1	Cystathionine beta-lyase, chloroplastic OS=Arabidopsis thaliana OX=3702 GN=At3g57050 PE=1 SV=1	Cystathionine beta-lyase [Arachis hypogaea]
qER04	trait5	Expansion radius	chr04	6.164-6.444	chr04:12,406,109-16,011,350	AH04G09100	--	--	Molecular Function: protein kinase activity (GO:0004672);; Molecular Function: ATP binding (GO:0005524);	K23544|3.2e-25|brp:103842861|K23544 serine incorporator 1/3 | (RefSeq) serine incorporator 3	Wall-associated receptor kinase-like 22 OS=Arabidopsis thaliana OX=3702 GN=WAKL22 PE=2 SV=1	Wall-associated receptor kinase-like [Arachis hypogaea]
qER04	trait5	Expansion radius	chr04	6.164-6.444	chr04:12,406,109-16,011,350	AH04G08220	--	--	Molecular Function: protein dimerization activity (GO:0046983);	--	Transcription factor bHLH148 OS=Arabidopsis thaliana OX=3702 GN=BHLH148 PE=1 SV=1	transcription factor bHLH147 [Arachis hypogaea]
qER04	trait5	Expansion radius	chr04	6.164-6.444	chr04:12,406,109-16,011,350	AH04G09370	--	--	Cellular Component: cytoplasm (GO:0005737);; Molecular Function: lipid transfer activity (GO:0120013);	--	Accelerated cell death 11 OS=Arabidopsis thaliana OX=3702 GN=ACD11 PE=1 SV=1	Accelerated cell death [Arachis hypogaea]
qER04	trait5	Expansion radius	chr04	6.164-6.444	chr04:12,406,109-16,011,350	AH04G08320	--	--	Cellular Component: ER membrane protein complex (GO:0072546);	K23567|1.4e-60|adu:107483405|K23567 ER membrane protein complex subunit 6 | (RefSeq) ER membrane protein complex subunit 6	--	ER membrane protein complex subunit 6 [Arachis duranensis]
qER04	trait5	Expansion radius	chr04	6.164-6.444	chr04:12,406,109-16,011,350	AH04G09450	[M]	Cell wall/membrane/envelope biogenesis	Molecular Function: protein kinase activity (GO:0004672);; Molecular Function: ATP binding (GO:0005524);; Cellular Component: integral component of membrane (GO:0016021);	K13435|1.9e-100|spen:107018783|K13435 serine/threonine-protein kinase Pto | (RefSeq) receptor-like protein kinase HERK 1 isoform X2	Probable receptor-like protein kinase At1g30570 OS=Arabidopsis thaliana OX=3702 GN=At1g30570 PE=3 SV=1	probable receptor-like protein kinase At1g30570 [Arachis hypogaea]
qER04	trait5	Expansion radius	chr04	6.164-6.444	chr04:12,406,109-16,011,350	AH04G08830	[G]	Carbohydrate transport and metabolism	Cellular Component: integral component of membrane (GO:0016021);	--	Probable folate-biopterin transporter 7 OS=Arabidopsis thaliana OX=3702 GN=At1g64890 PE=2 SV=1	probable folate-biopterin transporter 7 [Arachis hypogaea]
qER04	trait5	Expansion radius	chr04	6.164-6.444	chr04:12,406,109-16,011,350	AH04G08780	[IQR]	--	Molecular Function: molecular_function (GO:0003674);; Molecular Function: catalytic activity (GO:0003824);; Biological Process: biological_process (GO:0008150);; Biological Process: metabolic process (GO:0008152);; Biological Process: response to toxic substance (GO:0009636);; Biological Process: cellular process (GO:0009987);; Biological Process: response to organic substance (GO:0010033);; Mole…	K15095|6.5e-08|gra:105797221|K15095 (+)-neomenthol dehydrogenase [EC:1.1.1.208] | (RefSeq) (+)-neomenthol dehydrogenase-like	--	uncharacterized protein LOC112796238 isoform X1 [Arachis hypogaea]
qER04	trait5	Expansion radius	chr04	6.164-6.444	chr04:12,406,109-16,011,350	AH04G08330	--	--	--	K15255|2.7e-25|nsy:104233171|K15255 ATP-dependent DNA helicase PIF1 [EC:3.6.4.12] | (RefSeq) ATP-dependent DNA helicase PIF1-like	Desiccation-related protein PCC13-62 OS=Craterostigma plantagineum OX=4153 PE=2 SV=1	desiccation-related protein PCC13-62 [Arachis duranensis]
qER04	trait5	Expansion radius	chr04	6.164-6.444	chr04:12,406,109-16,011,350	AH04G08700	--	--	Molecular Function: RNA binding (GO:0003723);; Molecular Function: ribonuclease P activity (GO:0004526);; Cellular Component: nucleolus (GO:0005730);; Biological Process: tRNA processing (GO:0008033);; Cellular Component: ribonuclease P complex (GO:0030677);	K03538|1.9e-143|adu:107483291|K03538 ribonuclease P protein subunit POP4 [EC:3.1.26.5] | (RefSeq) LOW QUALITY PROTEIN: uncharacterized protein LOC107483291	--	Ribonuclease P protein subunit [Arachis hypogaea]
qER04	trait5	Expansion radius	chr04	6.164-6.444	chr04:12,406,109-16,011,350	AH04G09270	--	--	Cellular Component: integral component of membrane (GO:0016021);	--	--	uncharacterized protein LOC112794617 [Arachis hypogaea]
qER04	trait5	Expansion radius	chr04	6.164-6.444	chr04:12,406,109-16,011,350	AH04G09090	[M]	Cell wall/membrane/envelope biogenesis	Molecular Function: protein serine/threonine kinase activity (GO:0004674);; Molecular Function: ATP binding (GO:0005524);; Cellular Component: integral component of membrane (GO:0016021);; Molecular Function: polysaccharide binding (GO:0030247);	K23544|4.1e-128|brp:103842861|K23544 serine incorporator 1/3 | (RefSeq) serine incorporator 3	Wall-associated receptor kinase-like 8 OS=Arabidopsis thaliana OX=3702 GN=WAKL8 PE=2 SV=1	wall-associated receptor kinase-like 22 [Arachis duranensis]
qER04	trait5	Expansion radius	chr04	6.164-6.444	chr04:12,406,109-16,011,350	AH04G08840	[J]	Translation, ribosomal structure and biogenesis	Molecular Function: structural constituent of ribosome (GO:0003735);; Cellular Component: ribosome (GO:0005840);; Biological Process: translation (GO:0006412);	K02935|5.9e-98|adu:107483270|K02935 large subunit ribosomal protein L7/L12 | (RefSeq) uncharacterized protein LOC107483270	50S ribosomal protein L12, chloroplastic OS=Oryza sativa subsp. japonica OX=39947 GN=RPL12-2 PE=2 SV=2	uncharacterized protein LOC112796229 [Arachis hypogaea]
qER04	trait5	Expansion radius	chr04	6.164-6.444	chr04:12,406,109-16,011,350	AH04G09050	--	--	Cellular Component: mitochondrion (GO:0005739);; Molecular Function: protein-arginine omega-N symmetric methyltransferase activity (GO:0035243);	--	--	uncharacterized protein LOC112796211 [Arachis hypogaea]
qER04	trait5	Expansion radius	chr04	6.164-6.444	chr04:12,406,109-16,011,350	AH04G09120	[M]	Cell wall/membrane/envelope biogenesis	Molecular Function: protein kinase activity (GO:0004672);; Molecular Function: ATP binding (GO:0005524);; Molecular Function: polysaccharide binding (GO:0030247);	K23544|2.0e-130|brp:103842861|K23544 serine incorporator 1/3 | (RefSeq) serine incorporator 3	Wall-associated receptor kinase-like 1 OS=Arabidopsis thaliana OX=3702 GN=WAKL1 PE=2 SV=1	Wall-associated receptor kinase-like [Arachis hypogaea]
qER04	trait5	Expansion radius	chr04	6.164-6.444	chr04:12,406,109-16,011,350	AH04G08470	--	--	Cellular Component: integral component of membrane (GO:0016021);	--	--	Replication factor-A carboxy-terminal domain protein [Arachis hypogaea]
qER04	trait5	Expansion radius	chr04	6.164-6.444	chr04:12,406,109-16,011,350	AH04G08360	--	--	--	K15255|2.0e-23|nsy:104233171|K15255 ATP-dependent DNA helicase PIF1 [EC:3.6.4.12] | (RefSeq) ATP-dependent DNA helicase PIF1-like	Desiccation-related protein PCC13-62 OS=Craterostigma plantagineum OX=4153 PE=2 SV=1	desiccation-related protein PCC13-62-like [Arachis duranensis]
qER04	trait5	Expansion radius	chr04	6.164-6.444	chr04:12,406,109-16,011,350	AH04G08250	--	--	Molecular Function: DNA-binding transcription factor activity (GO:0003700);; Cellular Component: nucleus (GO:0005634);; Molecular Function: sequence-specific DNA binding (GO:0043565);	K12835|1.7e-21|cmax:111493042|K12835 ATP-dependent RNA helicase DDX42 [EC:3.6.4.13] | (RefSeq) DEAD-box ATP-dependent RNA helicase 24 isoform X1	Probable WRKY transcription factor 48 OS=Arabidopsis thaliana OX=3702 GN=WRKY48 PE=2 SV=1	probable WRKY transcription factor 51 [Arachis hypogaea]
qER04	trait5	Expansion radius	chr04	6.164-6.444	chr04:12,406,109-16,011,350	AH04G08390	--	--	--	K14400|3.3e-46|qsu:111982967|K14400 pre-mRNA cleavage complex 2 protein Pcf11 | (RefSeq) LOW QUALITY PROTEIN: uncharacterized protein LOC111982967	Serine/threonine-protein phosphatase 7 long form homolog OS=Arabidopsis thaliana OX=3702 GN=MAIL3 PE=2 SV=1	uncharacterized protein DS421_4g114580 [Arachis hypogaea]
qER04	trait5	Expansion radius	chr04	6.164-6.444	chr04:12,406,109-16,011,350	AH04G08580	--	--	--	K15255|1.6e-17|adu:110274646|K15255 ATP-dependent DNA helicase PIF1 [EC:3.6.4.12] | (RefSeq) uncharacterized protein LOC110274646	--	hypothetical protein Ahy_B01g056312 [Arachis hypogaea]
qER04	trait5	Expansion radius	chr04	6.164-6.444	chr04:12,406,109-16,011,350	AH04G08090	[E]	Amino acid transport and metabolism	Molecular Function: serine-type carboxypeptidase activity (GO:0004185);	K09645|5.7e-261|adu:107484042|K09645 vitellogenic carboxypeptidase-like protein [EC:3.4.16.-] | (RefSeq) serine carboxypeptidase-like 50	Serine carboxypeptidase-like 50 OS=Arabidopsis thaliana OX=3702 GN=SCPL50 PE=2 SV=1	serine carboxypeptidase-like 50 isoform X1 [Arachis hypogaea]
qER04	trait5	Expansion radius	chr04	6.164-6.444	chr04:12,406,109-16,011,350	AH04G09480	--	--	Cellular Component: cellular_component (GO:0005575);; Cellular Component: intracellular (GO:0005622);; Cellular Component: obsolete cell (GO:0005623);; Cellular Component: cytoplasm (GO:0005737);; Cellular Component: mitochondrion (GO:0005739);; Cellular Component: organelle (GO:0043226);; Cellular Component: membrane-bounded organelle (GO:0043227);; Cellular Component: intracellular organelle (G…	--	WPP domain-associated protein (Fragment) OS=Solanum lycopersicum OX=4081 GN=WAP PE=1 SV=1	WPP domain-associated protein [Arachis duranensis]
qER04	trait5	Expansion radius	chr04	6.164-6.444	chr04:12,406,109-16,011,350	AH04G08710	--	--	Molecular Function: molecular_function (GO:0003674);; Molecular Function: nucleic acid binding (GO:0003676);; Molecular Function: RNA binding (GO:0003723);; Molecular Function: catalytic activity (GO:0003824);; Molecular Function: nuclease activity (GO:0004518);; Molecular Function: endonuclease activity (GO:0004519);; Molecular Function: binding (GO:0005488);; Cellular Component: cellular_compon…	K20291|1.0e-11|mesc:110614048|K20291 conserved oligomeric Golgi complex subunit 4 | (RefSeq) conserved oligomeric Golgi complex subunit 4	Pentatricopeptide repeat-containing protein At1g52640, mitochondrial OS=Arabidopsis thaliana OX=3702 GN=At1g52640 PE=2 SV=1	pentatricopeptide repeat-containing protein At1g52640, mitochondrial [Arachis hypogaea]
qER04	trait5	Expansion radius	chr04	6.164-6.444	chr04:12,406,109-16,011,350	AH04G09030	--	--	--	--	--	Zinc finger GRF-type protein [Arachis hypogaea]
qER04	trait5	Expansion radius	chr04	6.164-6.444	chr04:12,406,109-16,011,350	AH04G09200	--	--	Molecular Function: nucleotide binding (GO:0000166);	K01301|7.4e-39|adu:107490330|K01301 N-acetylated-alpha-linked acidic dipeptidase [EC:3.4.17.21] | (RefSeq) probable glutamate carboxypeptidase LAMP1 isoform X1	ATPase 5, plasma membrane-type OS=Arabidopsis thaliana OX=3702 GN=AHA5 PE=3 SV=3	ATPase [Arachis hypogaea]
qER04	trait5	Expansion radius	chr04	6.164-6.444	chr04:12,406,109-16,011,350	AH04G09380	[E]	Amino acid transport and metabolism	Biological Process: histidine biosynthetic process (GO:0000105);; Molecular Function: histidinol dehydrogenase activity (GO:0004399);; Molecular Function: metal ion binding (GO:0046872);; Molecular Function: NAD binding (GO:0051287);	K00013|1.5e-283|adu:107483246|K00013 histidinol dehydrogenase [EC:1.1.1.23] | (RefSeq) histidinol dehydrogenase, chloroplastic isoform X1	Histidinol dehydrogenase, chloroplastic OS=Arabidopsis thaliana OX=3702 GN=HISN8 PE=2 SV=1	histidinol dehydrogenase, chloroplastic [Arachis hypogaea]
qER04	trait5	Expansion radius	chr04	6.164-6.444	chr04:12,406,109-16,011,350	AH04G09150	--	--	Molecular Function: protein kinase activity (GO:0004672);; Molecular Function: ATP binding (GO:0005524);; Cellular Component: integral component of membrane (GO:0016021);; Molecular Function: polysaccharide binding (GO:0030247);	--	Wall-associated receptor kinase-like 8 OS=Arabidopsis thaliana OX=3702 GN=WAKL8 PE=2 SV=1	Wall-associated receptor kinase-like [Arachis hypogaea]
qER04	trait5	Expansion radius	chr04	6.164-6.444	chr04:12,406,109-16,011,350	AH04G09460	[J]	Translation, ribosomal structure and biogenesis	Molecular Function: structural constituent of ribosome (GO:0003735);; Cellular Component: ribosome (GO:0005840);; Biological Process: translation (GO:0006412);	K02909|5.8e-73|adu:110272340|K02909 large subunit ribosomal protein L31 | (RefSeq) 50S ribosomal protein L31, chloroplastic-like	50S ribosomal protein L31, chloroplastic OS=Arabidopsis thaliana OX=3702 GN=RPL31 PE=2 SV=1	50S ribosomal protein L31, chloroplastic-like [Arachis duranensis]
qER04	trait5	Expansion radius	chr04	6.164-6.444	chr04:12,406,109-16,011,350	AH04G08140	--	--	--	--	--	huntingtin-interacting protein K isoform X1 [Arachis duranensis]
qER04	trait5	Expansion radius	chr04	6.164-6.444	chr04:12,406,109-16,011,350	AH04G09320	--	--	--	--	--	uncharacterized protein LOC112796195 [Arachis hypogaea]
qER04	trait5	Expansion radius	chr04	6.164-6.444	chr04:12,406,109-16,011,350	AH04G08930	--	--	Cellular Component: transcription factor TFIID complex (GO:0005669);; Molecular Function: protein heterodimerization activity (GO:0046982);	K14649|1.4e-212|adu:107463118|K14649 transcription initiation factor TFIID subunit 8 | (RefSeq) transcription initiation factor TFIID subunit 8	Transcription initiation factor TFIID subunit 8 OS=Arabidopsis thaliana OX=3702 GN=TAF8 PE=1 SV=1	transcription initiation factor TFIID subunit 8 [Arachis hypogaea]
qER04	trait5	Expansion radius	chr04	6.164-6.444	chr04:12,406,109-16,011,350	AH04G08910	[C]	Energy production and conversion	Molecular Function: oxidoreductase activity (GO:0016491);; Molecular Function: FAD binding (GO:0071949);	K22395|3.4e-159|nsy:104229604|K22395 cinnamyl-alcohol dehydrogenase [EC:1.1.1.195] | (RefSeq) reticuline oxidase-like protein	Berberine bridge enzyme-like 8 OS=Arabidopsis thaliana OX=3702 GN=At1g30700 PE=2 SV=1	berberine bridge enzyme-like 8 [Arachis hypogaea]
qER04	trait5	Expansion radius	chr04	6.164-6.444	chr04:12,406,109-16,011,350	AH04G08810	[QV]	--	Molecular Function: monooxygenase activity (GO:0004497);; Molecular Function: iron ion binding (GO:0005506);; Cellular Component: integral component of membrane (GO:0016021);; Molecular Function: oxidoreductase activity, acting on paired donors, with incorporation or reduction of molecular oxygen (GO:0016705);; Molecular Function: heme binding (GO:0020037);	K04123|2.5e-278|adu:107483271|K04123 ent-kaurenoic acid monooxygenase [EC:1.14.14.107] | (RefSeq) ent-kaurenoic acid oxidase 1	Ent-kaurenoic acid oxidase 1 OS=Arabidopsis thaliana OX=3702 GN=KAO1 PE=1 SV=1	Ent-kaurenoic acid oxidase [Arachis hypogaea]
qER04	trait5	Expansion radius	chr04	6.164-6.444	chr04:12,406,109-16,011,350	AH04G09250	--	--	--	--	--	uncharacterized protein LOC112794195 [Arachis hypogaea]
qER04	trait5	Expansion radius	chr04	6.164-6.444	chr04:12,406,109-16,011,350	AH04G08770	--	--	Molecular Function: DNA-binding transcription factor activity (GO:0003700);; Cellular Component: nucleus (GO:0005634);; Molecular Function: sequence-specific DNA binding (GO:0043565);	K13425|2.4e-39|nsy:104219892|K13425 WRKY transcription factor 22 | (RefSeq) WRKY transcription factor 22-like	Probable WRKY transcription factor 14 OS=Arabidopsis thaliana OX=3702 GN=WRKY14 PE=2 SV=2	probable WRKY transcription factor 14 [Arachis hypogaea]
qER04	trait5	Expansion radius	chr04	6.164-6.444	chr04:12,406,109-16,011,350	AH04G09220	[I]	Lipid transport and metabolism	Molecular Function: iron ion binding (GO:0005506);; Biological Process: lipid biosynthetic process (GO:0008610);; Cellular Component: integral component of membrane (GO:0016021);; Molecular Function: oxidoreductase activity (GO:0016491);	K19706|1.3e-142|adu:107483251|K19706 dihydroceramide fatty acyl 2-hydroxylase [EC:1.14.18.7] | (RefSeq) dihydroceramide fatty acyl 2-hydroxylase FAH1	Dihydroceramide fatty acyl 2-hydroxylase FAH1 OS=Arabidopsis thaliana OX=3702 GN=FAH1 PE=1 SV=1	dihydroceramide fatty acyl 2-hydroxylase FAH1 [Arachis hypogaea]
qPBN04	trait4	Primary branch number	chr04	64.235-68.411	chr04:102,074,218-119,091,038	AH04G22570	--	--	--	--	--	uncharacterized protein LOC107485319 [Arachis duranensis]
qPBN04	trait4	Primary branch number	chr04	64.235-68.411	chr04:102,074,218-119,091,038	AH04G23470	--	--	Molecular Function: zinc ion binding (GO:0008270);; Cellular Component: integral component of membrane (GO:0016021);	--	--	uncharacterized protein LOC107485385 [Arachis duranensis]
qPBN04	trait4	Primary branch number	chr04	64.235-68.411	chr04:102,074,218-119,091,038	AH04G22010	--	--	Molecular Function: protein serine/threonine kinase activity (GO:0004674);; Molecular Function: ATP binding (GO:0005524);	K04427|5.7e-70|lang:109331017|K04427 mitogen-activated protein kinase kinase kinase 7 [EC:2.7.11.25] | (RefSeq) serine/threonine-protein kinase HT1-like	Serine/threonine-protein kinase STY13 OS=Arabidopsis thaliana OX=3702 GN=STY13 PE=1 SV=2	serine/threonine-protein kinase STY13 isoform X1 [Arachis hypogaea]
qPBN04	trait4	Primary branch number	chr04	64.235-68.411	chr04:102,074,218-119,091,038	AH04G23410	--	--	Molecular Function: phosphatase activity (GO:0016791);	K15731|1.5e-90|aip:107624521|K15731 carboxy-terminal domain RNA polymerase II polypeptide A small phosphatase [EC:3.1.3.16] | (RefSeq) CTD small phosphatase-like protein	--	putative C-terminal domain small phosphatase [Arachis hypogaea]
qPBN04	trait4	Primary branch number	chr04	64.235-68.411	chr04:102,074,218-119,091,038	AH04G21080	--	--	Molecular Function: zinc ion binding (GO:0008270);; Cellular Component: integral component of membrane (GO:0016021);	--	--	uncharacterized protein DS421_4g126130 [Arachis hypogaea]
qPBN04	trait4	Primary branch number	chr04	64.235-68.411	chr04:102,074,218-119,091,038	AH04G22430	--	--	Molecular Function: DNA-binding transcription factor activity (GO:0003700);; Cellular Component: nucleus (GO:0005634);; Molecular Function: sequence-specific DNA binding (GO:0043565);	K13459|7.3e-16|bvg:104889681|K13459 disease resistance protein RPS2 | (RefSeq) disease resistance protein At4g27190	WRKY DNA-binding transcription factor 70 OS=Solanum lycopersicum OX=4081 GN=WRKY70 PE=2 SV=1	putative WRKY transcription factor [Arachis hypogaea]
qPBN04	trait4	Primary branch number	chr04	64.235-68.411	chr04:102,074,218-119,091,038	AH04G23290	--	--	--	--	--	uncharacterized protein DS421_4g128230 [Arachis hypogaea]
qPBN04	trait4	Primary branch number	chr04	64.235-68.411	chr04:102,074,218-119,091,038	AH04G21090	[M]	Cell wall/membrane/envelope biogenesis	Biological Process: nucleotide-sugar biosynthetic process (GO:0009226);; Molecular Function: oxidoreductase activity (GO:0016491);	K02377|1.3e-185|aip:107639655|K02377 GDP-L-fucose synthase [EC:1.1.1.271] | (RefSeq) putative GDP-L-fucose synthase 2 isoform X1	Putative GDP-L-fucose synthase 2 OS=Arabidopsis thaliana OX=3702 GN=GER2 PE=1 SV=1	putative GDP-L-fucose synthase 2 [Arachis hypogaea]
qPBN04	trait4	Primary branch number	chr04	64.235-68.411	chr04:102,074,218-119,091,038	AH04G21350	[G]	Carbohydrate transport and metabolism	Cellular Component: integral component of membrane (GO:0016021);; Molecular Function: transmembrane transporter activity (GO:0022857);	K08150|1.4e-85|adu:107467709|K08150 MFS transporter, SP family, solute carrier family 2 (myo-inositol transporter), member 13 | (RefSeq) inositol transporter 1	Inositol transporter 1 OS=Arabidopsis thaliana OX=3702 GN=INT1 PE=1 SV=1	Inositol transporter [Arachis hypogaea]
qPBN04	trait4	Primary branch number	chr04	64.235-68.411	chr04:102,074,218-119,091,038	AH04G21870	--	--	--	--	--	uncharacterized protein DS421_4g126870 [Arachis hypogaea]
qPBN04	trait4	Primary branch number	chr04	64.235-68.411	chr04:102,074,218-119,091,038	AH04G27350	--	--	Cellular Component: photosystem I reaction center (GO:0009538);; Biological Process: photosynthesis (GO:0015979);; Cellular Component: integral component of membrane (GO:0016021);	K02699|3.0e-119|adu:107485975|K02699 photosystem I subunit XI | (RefSeq) photosystem I reaction center subunit XI, chloroplastic	Photosystem I reaction center subunit XI, chloroplastic OS=Spinacia oleracea OX=3562 GN=PSAL PE=1 SV=1	photosystem I reaction center subunit XI, chloroplastic [Arachis hypogaea]
qPBN04	trait4	Primary branch number	chr04	64.235-68.411	chr04:102,074,218-119,091,038	AH04G21670	--	--	Molecular Function: protein dimerization activity (GO:0046983);	--	Transcription factor SCREAM2 OS=Arabidopsis thaliana OX=3702 GN=SCRM2 PE=1 SV=1	transcription factor SCREAM2 [Arachis hypogaea]
qPBN04	trait4	Primary branch number	chr04	64.235-68.411	chr04:102,074,218-119,091,038	AH04G25360	[L]	Replication, recombination and repair	Molecular Function: nucleic acid binding (GO:0003676);; Molecular Function: ATP binding (GO:0005524);	K13179|0.0e+00|adu:107485675|K13179 ATP-dependent RNA helicase DDX18/HAS1 [EC:3.6.4.13] | (RefSeq) DEAD-box ATP-dependent RNA helicase 50 isoform X1	DEAD-box ATP-dependent RNA helicase 50 OS=Arabidopsis thaliana OX=3702 GN=RH50 PE=2 SV=2	DEAD-box ATP-dependent RNA helicase 50 isoform X1 [Arachis hypogaea]
qPBN04	trait4	Primary branch number	chr04	64.235-68.411	chr04:102,074,218-119,091,038	AH04G23500	--	--	--	--	--	uncharacterized protein DS421_4g128440 [Arachis hypogaea]
qPBN04	trait4	Primary branch number	chr04	64.235-68.411	chr04:102,074,218-119,091,038	AH04G23600	--	--	--	--	--	Protein LITTLE ZIPPER [Arachis hypogaea]
qPBN04	trait4	Primary branch number	chr04	64.235-68.411	chr04:102,074,218-119,091,038	AH04G20790	[O]	Posttranslational modification, protein turnover, chaperones	Molecular Function: threonine-type endopeptidase activity (GO:0004298);; Cellular Component: nucleus (GO:0005634);; Cellular Component: cytoplasm (GO:0005737);; Biological Process: ubiquitin-dependent protein catabolic process (GO:0006511);; Cellular Component: proteasome core complex, alpha-subunit complex (GO:0019773);	K02728|4.2e-136|aip:107639680|K02728 20S proteasome subunit alpha 3 [EC:3.4.25.1] | (RefSeq) proteasome subunit alpha type-4	Proteasome subunit alpha type-4 OS=Spinacia oleracea OX=3562 GN=PAC1 PE=2 SV=1	proteasome subunit alpha type-4 [Arachis hypogaea]
qPBN04	trait4	Primary branch number	chr04	64.235-68.411	chr04:102,074,218-119,091,038	AH04G24310	--	--	--	--	Serine/threonine-protein phosphatase 7 long form homolog OS=Arabidopsis thaliana OX=3702 GN=MAIL3 PE=2 SV=1	uncharacterized protein DS421_4g129230 [Arachis hypogaea]
qPBN04	trait4	Primary branch number	chr04	64.235-68.411	chr04:102,074,218-119,091,038	AH04G22350	--	--	Molecular Function: zinc ion binding (GO:0008270);	K22262|4.0e-148|qsu:112034235|K22262 WD repeat and FYVE domain-containing protein 3 | (RefSeq) protein SPIRRIG	Putative pentatricopeptide repeat-containing protein At5g09950 OS=Arabidopsis thaliana OX=3702 GN=PCMP-H35 PE=3 SV=1	putative pentatricopeptide repeat-containing protein At5g09950 [Arachis duranensis]
qPBN04	trait4	Primary branch number	chr04	64.235-68.411	chr04:102,074,218-119,091,038	AH04G25840	--	--	--	--	--	uncharacterized protein DS421_4g130710 [Arachis hypogaea]
qPBN04	trait4	Primary branch number	chr04	64.235-68.411	chr04:102,074,218-119,091,038	AH04G24870	--	--	Cellular Component: integral component of membrane (GO:0016021);	K24195|7.0e-27|lang:109361061|K24195 xenotropic and polytropic retrovirus receptor 1 | (RefSeq) phosphate transporter PHO1	Phosphate transporter PHO1-2 OS=Oryza sativa subsp. japonica OX=39947 GN=PHO1-2 PE=2 SV=1	SPX and EXS domain-containing protein 1 [Arachis ipaensis]
qPBN04	trait4	Primary branch number	chr04	64.235-68.411	chr04:102,074,218-119,091,038	AH04G20690	--	--	--	--	--	uncharacterized protein DS421_4g125750 [Arachis hypogaea]
qPBN04	trait4	Primary branch number	chr04	64.235-68.411	chr04:102,074,218-119,091,038	AH04G25490	--	--	Cellular Component: integral component of membrane (GO:0016021);	K15378|6.3e-30|adu:107485669|K15378 solute carrier family 45, member 1/2/4 | (RefSeq) LOW QUALITY PROTEIN: sucrose transport protein SUC1	--	Sucrose transport protein [Arachis hypogaea]
qPBN04	trait4	Primary branch number	chr04	64.235-68.411	chr04:102,074,218-119,091,038	AH04G22890	--	--	--	--	--	uncharacterized protein DS421_4g127860 [Arachis hypogaea]
qPBN04	trait4	Primary branch number	chr04	64.235-68.411	chr04:102,074,218-119,091,038	AH04G26640	[R]	General function prediction only	Biological Process: signal transduction (GO:0007165);; Molecular Function: ADP binding (GO:0043531);	K00695|2.0e-131|mtr:MTR_6g478030|K00695 sucrose synthase [EC:2.4.1.13] | (RefSeq) sucrose synthase	TMV resistance protein N OS=Nicotiana glutinosa OX=35889 GN=N PE=1 SV=1	TMV resistance protein N [Arachis hypogaea]
qPBN04	trait4	Primary branch number	chr04	64.235-68.411	chr04:102,074,218-119,091,038	AH04G26130	--	--	Molecular Function: aspartic-type endopeptidase activity (GO:0004190);	K22683|1.2e-06|fve:101300430|K22683 aspartyl protease family protein [EC:3.4.23.-] | (RefSeq) aspartic proteinase nepenthesin-1-like	--	uncharacterized protein DS421_4g130980 [Arachis hypogaea]
qPBN04	trait4	Primary branch number	chr04	64.235-68.411	chr04:102,074,218-119,091,038	AH04G23230	[T]	Signal transduction mechanisms	Molecular Function: calcium ion binding (GO:0005509);	K13448|2.8e-97|adu:107485389|K13448 calcium-binding protein CML | (RefSeq) calcium-binding allergen Bet v 3	Calcium-binding allergen Bet v 3 OS=Betula pendula OX=3505 GN=BETVIII PE=1 SV=1	calcium-binding allergen Bet v 3 [Arachis duranensis]
qPBN04	trait4	Primary branch number	chr04	64.235-68.411	chr04:102,074,218-119,091,038	AH04G25630	--	--	--	--	--	uncharacterized protein DS421_4g130520 [Arachis hypogaea]
qPBN04	trait4	Primary branch number	chr04	64.235-68.411	chr04:102,074,218-119,091,038	AH04G26090	--	--	Molecular Function: aspartic-type endopeptidase activity (GO:0004190);	K22683|6.0e-07|aly:9311339|K22683 aspartyl protease family protein [EC:3.4.23.-] | (RefSeq) aspartyl protease family protein 2	--	aspartic proteinase nepenthesin [Arachis hypogaea]
qPBN04	trait4	Primary branch number	chr04	64.235-68.411	chr04:102,074,218-119,091,038	AH04G26120	--	--	Molecular Function: aspartic-type endopeptidase activity (GO:0004190);; Cellular Component: integral component of membrane (GO:0016021);	K09597|1.3e-269|aip:107635024|K09597 signal peptide peptidase-like 2B [EC:3.4.23.-] | (RefSeq) signal peptide peptidase-like 4 isoform X1	Signal peptide peptidase-like 4 OS=Arabidopsis thaliana OX=3702 GN=SPPL4 PE=2 SV=1	Signal peptide peptidase-like [Arachis hypogaea]
qPBN04	trait4	Primary branch number	chr04	64.235-68.411	chr04:102,074,218-119,091,038	AH04G26820	--	--	--	--	--	ATP-dependent DNA helicase Q-like [Arachis hypogaea]
qPBN04	trait4	Primary branch number	chr04	64.235-68.411	chr04:102,074,218-119,091,038	AH04G27370	[T]	Signal transduction mechanisms	Molecular Function: protein tyrosine phosphatase activity (GO:0004725);	K18045|3.3e-115|adu:107485972|K18045 tyrosine-protein phosphatase SIW14 [EC:3.1.3.48] | (RefSeq) probable tyrosine-protein phosphatase At1g05000 isoform X1	Tyrosine-protein phosphatase DSP3 OS=Arabidopsis thaliana OX=3702 GN=DSP3 PE=1 SV=1	probable tyrosine-protein phosphatase At1g05000 isoform X1 [Arachis duranensis]
qPBN04	trait4	Primary branch number	chr04	64.235-68.411	chr04:102,074,218-119,091,038	AH04G24190	--	--	Cellular Component: extracellular region (GO:0005576);; Biological Process: rejection of self pollen (GO:0060320);	--	S-protein homolog 5 OS=Arabidopsis thaliana OX=3702 GN=SPH5 PE=2 SV=1	uncharacterized protein DS421_4g129120 [Arachis hypogaea]
qPBN04	trait4	Primary branch number	chr04	64.235-68.411	chr04:102,074,218-119,091,038	AH04G27200	--	--	Molecular Function: protein binding (GO:0005515);	--	F-box protein CPR1 OS=Arabidopsis thaliana OX=3702 GN=CPR1 PE=1 SV=2	F-box/kelch-repeat protein At3g23880 [Arachis hypogaea]
qPBN04	trait4	Primary branch number	chr04	64.235-68.411	chr04:102,074,218-119,091,038	AH04G23220	--	--	--	--	--	hypothetical protein Ahy_A04g018625 [Arachis hypogaea]
qPBN04	trait4	Primary branch number	chr04	64.235-68.411	chr04:102,074,218-119,091,038	AH04G23440	--	--	Molecular Function: zinc ion binding (GO:0008270);; Cellular Component: integral component of membrane (GO:0016021);	--	--	uncharacterized protein DS421_4g128380 [Arachis hypogaea]
qPBN04	trait4	Primary branch number	chr04	64.235-68.411	chr04:102,074,218-119,091,038	AH04G23850	--	--	--	--	--	Putative disease resistance protein [Arachis hypogaea]
qPBN04	trait4	Primary branch number	chr04	64.235-68.411	chr04:102,074,218-119,091,038	AH04G25150	--	--	Molecular Function: phosphomannomutase activity (GO:0004615);; Cellular Component: cytoplasm (GO:0005737);; Biological Process: GDP-mannose biosynthetic process (GO:0009298);	K17497|2.5e-141|adu:107485634|K17497 phosphomannomutase [EC:5.4.2.8] | (RefSeq) phosphomannomutase	Phosphomannomutase OS=Glycine max OX=3847 PE=2 SV=1	phosphomannomutase [Arachis duranensis]
qPBN04	trait4	Primary branch number	chr04	64.235-68.411	chr04:102,074,218-119,091,038	AH04G24150	--	--	Molecular Function: RNA binding (GO:0003723);	--	CRS2-associated factor 1, mitochondrial OS=Arabidopsis thaliana OX=3702 GN=At4g31010 PE=2 SV=1	CRS2-associated factor 1, mitochondrial isoform X1 [Arachis duranensis]
qPBN04	trait4	Primary branch number	chr04	64.235-68.411	chr04:102,074,218-119,091,038	AH04G26490	[R]	General function prediction only	Biological Process: signal transduction (GO:0007165);; Molecular Function: ADP binding (GO:0043531);	K16226|2.0e-92|brp:103839132|K16226 disease resistance protein RPS4 | (RefSeq) disease resistance protein RPS4	Disease resistance protein Roq1 OS=Nicotiana benthamiana OX=4100 GN=ROQ1 PE=1 SV=1	TMV resistance protein N [Arachis hypogaea]
qPBN04	trait4	Primary branch number	chr04	64.235-68.411	chr04:102,074,218-119,091,038	AH04G26190	[C]	Energy production and conversion	--	K21249|4.5e-11|cre:CHLREDRAFT_168675|K21249 UV radiation resistance-associated gene protein | (RefSeq) MOT27; predicted protein	--	uncharacterized protein LOC112797473 isoform X1 [Arachis hypogaea]
qPBN04	trait4	Primary branch number	chr04	64.235-68.411	chr04:102,074,218-119,091,038	AH04G23790	--	--	Cellular Component: cellular_component (GO:0005575);; Cellular Component: extracellular region (GO:0005576);; Cellular Component: cell wall (GO:0005618);; Cellular Component: obsolete cell (GO:0005623);; Cellular Component: plasma membrane (GO:0005886);; Cellular Component: plant-type cell wall (GO:0009505);; Cellular Component: membrane (GO:0016020);; Cellular Component: external encapsulating s…	--	Fasciclin-like arabinogalactan protein 10 OS=Arabidopsis thaliana OX=3702 GN=FLA10 PE=2 SV=1	fasciclin-like arabinogalactan protein 10 [Arachis hypogaea]
qPBN04	trait4	Primary branch number	chr04	64.235-68.411	chr04:102,074,218-119,091,038	AH04G22790	--	--	--	--	--	uncharacterized protein DS421_4g127760 [Arachis hypogaea]
qPBN04	trait4	Primary branch number	chr04	64.235-68.411	chr04:102,074,218-119,091,038	AH04G23370	--	--	Biological Process: cell fate specification (GO:0001708);; Biological Process: regionalization (GO:0003002);; Molecular Function: molecular_function (GO:0003674);; Molecular Function: nucleic acid binding (GO:0003676);; Molecular Function: DNA binding (GO:0003677);; Molecular Function: DNA-binding transcription factor activity (GO:0003700);; Molecular Function: binding (GO:0005488);; Cellular Com…	K14494|4.9e-64|gmx:100799695|K14494 DELLA protein | (RefSeq) DELLA protein GAI	Protein SCARECROW OS=Pisum sativum OX=3888 GN=SCR PE=2 SV=1	Protein SCARECROW [Arachis hypogaea]
qPBN04	trait4	Primary branch number	chr04	64.235-68.411	chr04:102,074,218-119,091,038	AH04G21420	--	--	--	K07466|5.5e-08|nau:109229888|K07466 replication factor A1 | (RefSeq) uncharacterized protein LOC109229888	--	replication protein A 70 kDa DNA-binding subunit A-like [Arachis hypogaea]
qPBN04	trait4	Primary branch number	chr04	64.235-68.411	chr04:102,074,218-119,091,038	AH04G23920	--	--	--	--	--	uncharacterized protein DS421_4g128850 [Arachis hypogaea]
qPBN04	trait4	Primary branch number	chr04	64.235-68.411	chr04:102,074,218-119,091,038	AH04G21920	--	--	--	--	--	uncharacterized protein DS421_4g126920 [Arachis hypogaea]
qPBN04	trait4	Primary branch number	chr04	64.235-68.411	chr04:102,074,218-119,091,038	AH04G25570	--	--	--	--	Kiwellin-1 OS=Zea mays OX=4577 GN=KWL1 PE=1 SV=1	putative ripening-related protein 1 [Arachis hypogaea]
qPBN04	trait4	Primary branch number	chr04	64.235-68.411	chr04:102,074,218-119,091,038	AH04G22300	--	--	Molecular Function: ATP binding (GO:0005524);	K22399|1.0e-21|adu:107478916|K22399 pachytene checkpoint protein 2 | (RefSeq) pachytene checkpoint protein 2 homolog	Pachytene checkpoint protein 2 homolog OS=Oryza sativa subsp. indica OX=39946 GN=OsI_16324 PE=3 SV=2	uncharacterized protein DS421_4g127280 [Arachis hypogaea]
qPBN04	trait4	Primary branch number	chr04	64.235-68.411	chr04:102,074,218-119,091,038	AH04G27130	--	--	Cellular Component: integral component of membrane (GO:0016021);	K13466|2.2e-07|cit:102616085|K13466 EIX receptor 1/2 | (RefSeq) receptor-like protein EIX1	Receptor-like protein CLAVATA2 OS=Arabidopsis thaliana OX=3702 GN=CLV2 PE=1 SV=1	Leucine-rich repeat receptor-like protein [Arachis hypogaea]
qPBN04	trait4	Primary branch number	chr04	64.235-68.411	chr04:102,074,218-119,091,038	AH04G22420	--	--	--	--	--	GRF zinc finger protein [Arachis hypogaea]
qPBN04	trait4	Primary branch number	chr04	64.235-68.411	chr04:102,074,218-119,091,038	AH04G22500	[M]	Cell wall/membrane/envelope biogenesis	Molecular Function: catalytic activity (GO:0003824);; Biological Process: sporopollenin biosynthetic process (GO:0080110);	K13082|1.5e-44|egu:105048473|K13082 bifunctional dihydroflavonol 4-reductase/flavanone 4-reductase [EC:1.1.1.219 1.1.1.234] | (RefSeq) dihydroflavonol 4-reductase	Tetraketide alpha-pyrone reductase 1 OS=Arabidopsis thaliana OX=3702 GN=TKPR1 PE=1 SV=1	Tetraketide alpha-pyrone reductase [Arachis hypogaea]
qPBN04	trait4	Primary branch number	chr04	64.235-68.411	chr04:102,074,218-119,091,038	AH04G24680	--	--	Molecular Function: methyltransferase activity (GO:0008168);; Cellular Component: integral component of membrane (GO:0016021);; Biological Process: methylation (GO:0032259);	K23872|0.0e+00|adu:107485597|K23872 putative homogalacturonan methyltransferase [EC:2.1.1.-] | (RefSeq) probable methyltransferase PMT13	Probable pectin methyltransferase QUA3 OS=Arabidopsis thaliana OX=3702 GN=QUA3 PE=2 SV=1	probable methyltransferase PMT13 [Arachis hypogaea]
qPBN04	trait4	Primary branch number	chr04	64.235-68.411	chr04:102,074,218-119,091,038	AH04G22050	--	--	--	--	--	uncharacterized protein DS421_4g127040 [Arachis hypogaea]
qPBN04	trait4	Primary branch number	chr04	64.235-68.411	chr04:102,074,218-119,091,038	AH04G25720	[G]	Carbohydrate transport and metabolism	Biological Process: polysaccharide catabolic process (GO:0000272);; Molecular Function: beta-amylase activity (GO:0016161);; Molecular Function: amylopectin maltohydrolase activity (GO:0102229);	K01177|0.0e+00|adu:107485706|K01177 beta-amylase [EC:3.2.1.2] | (RefSeq) beta-amylase 7 isoform X3	Beta-amylase 7 OS=Arabidopsis thaliana OX=3702 GN=BAM7 PE=1 SV=2	beta-amylase 7 isoform X4 [Arachis hypogaea]
qPBN04	trait4	Primary branch number	chr04	64.235-68.411	chr04:102,074,218-119,091,038	AH04G25600	[T]	Signal transduction mechanisms	Molecular Function: protein kinase activity (GO:0004672);; Molecular Function: ATP binding (GO:0005524);	K14500|1.1e-215|adu:107485716|K14500 BR-signaling kinase [EC:2.7.11.1] | (RefSeq) probable serine/threonine-protein kinase At5g41260 isoform X1	Serine/threonine-protein kinase BSK3 OS=Arabidopsis thaliana OX=3702 GN=BSK3 PE=1 SV=1	serine/threonine-protein kinase BSK3 isoform X3 [Arachis hypogaea]
qPBN04	trait4	Primary branch number	chr04	64.235-68.411	chr04:102,074,218-119,091,038	AH04G23300	--	--	Cellular Component: mediator complex (GO:0016592);; Biological Process: regulation of phenylpropanoid metabolic process (GO:2000762);	--	Mediator of RNA polymerase II transcription subunit 33A OS=Arabidopsis thaliana OX=3702 GN=MED33A PE=1 SV=1	mediator of RNA polymerase II transcription subunit 33A isoform X2 [Arachis hypogaea]
qPBN04	trait4	Primary branch number	chr04	64.235-68.411	chr04:102,074,218-119,091,038	AH04G26610	--	--	Cellular Component: endoplasmic reticulum membrane (GO:0005789);; Biological Process: GPI anchor biosynthetic process (GO:0006506);; Cellular Component: integral component of membrane (GO:0016021);	K03639|3.4e-07|aip:107636337|K03639 GTP 3',8-cyclase [EC:4.1.99.22] | (RefSeq) GTP 3',8-cyclase, mitochondrial	--	uncharacterized protein DS421_4g131450 [Arachis hypogaea]
qPBN04	trait4	Primary branch number	chr04	64.235-68.411	chr04:102,074,218-119,091,038	AH04G24410	--	--	Molecular Function: protein binding (GO:0005515);	--	F-box/FBD/LRR-repeat protein At4g00160 OS=Arabidopsis thaliana OX=3702 GN=At4g00160 PE=2 SV=2	F-box/FBD/LRR-repeat protein [Arachis hypogaea]
qPBN04	trait4	Primary branch number	chr04	64.235-68.411	chr04:102,074,218-119,091,038	AH04G26410	--	--	Cellular Component: integral component of membrane (GO:0016021);	K16281|1.2e-97|adu:107485898|K16281 RING-H2 zinc finger protein RHA1 | (RefSeq) E3 ubiquitin-protein ligase RHA1B	Brassinosteroid-responsive RING protein 1 OS=Arabidopsis thaliana OX=3702 GN=BRH1 PE=2 SV=1	E3 ubiquitin-protein ligase RHA1B [Arachis hypogaea]
qPBN04	trait4	Primary branch number	chr04	64.235-68.411	chr04:102,074,218-119,091,038	AH04G21640	[E]	Amino acid transport and metabolism	Molecular Function: transaminase activity (GO:0008483);; Molecular Function: pyridoxal phosphate binding (GO:0030170);	K00827|7.5e-283|adu:107485208|K00827 alanine-glyoxylate transaminase / (R)-3-amino-2-methylpropionate-pyruvate transaminase [EC:2.6.1.44 2.6.1.40] | (RefSeq) alanine--glyoxylate aminotransferase 2 homolog 3, mitochondrial	Alanine--glyoxylate aminotransferase 2 homolog 3, mitochondrial OS=Arabidopsis thaliana OX=3702 GN=At3g08860 PE=2 SV=1	alanine--glyoxylate aminotransferase 2 homolog 3, mitochondrial [Arachis hypogaea]
qPBN04	trait4	Primary branch number	chr04	64.235-68.411	chr04:102,074,218-119,091,038	AH04G26050	--	--	Molecular Function: Rho guanyl-nucleotide exchange factor activity (GO:0005089);	--	Rop guanine nucleotide exchange factor 3 OS=Arabidopsis thaliana OX=3702 GN=ROPGEF3 PE=2 SV=1	rop guanine nucleotide exchange factor 3 isoform X1 [Arachis duranensis]
qPBN04	trait4	Primary branch number	chr04	64.235-68.411	chr04:102,074,218-119,091,038	AH04G23140	--	--	--	K02218|5.5e-33|sbi:8069780|K02218 casein kinase 1 [EC:2.7.11.1] | (RefSeq) uncharacterized protein LOC8069780	--	putative nuclease [Arachis hypogaea]
qPBN04	trait4	Primary branch number	chr04	64.235-68.411	chr04:102,074,218-119,091,038	AH04G24850	--	--	Molecular Function: protein binding (GO:0005515);	K00592|3.8e-12|mesc:110625317|K00592 [ribulose-bisphosphate carboxylase]/[fructose-bisphosphate aldolase]-lysine N-methyltransferase [EC:2.1.1.127 2.1.1.259] | (RefSeq) ribulose-1,5 bisphosphate carboxylase/oxygenase large subunit N-methyltransferase, chloroplastic isoform X1	--	uncharacterized protein LOC112797389 isoform X1 [Arachis hypogaea]
qPBN04	trait4	Primary branch number	chr04	64.235-68.411	chr04:102,074,218-119,091,038	AH04G24500	[V]	Defense mechanisms	Molecular Function: ATP binding (GO:0005524);; Cellular Component: integral component of membrane (GO:0016021);; Molecular Function: ATPase activity (GO:0016887);	K05681|2.4e-225|cam:101507224|K05681 ATP-binding cassette, subfamily G (WHITE), member 2 | (RefSeq) ABC transporter G family member 9	ABC transporter G family member 9 OS=Arabidopsis thaliana OX=3702 GN=ABCG9 PE=1 SV=2	ABC transporter G family member 9 [Arachis hypogaea]
qPBN04	trait4	Primary branch number	chr04	64.235-68.411	chr04:102,074,218-119,091,038	AH04G23740	--	--	--	--	--	uncharacterized protein DS421_4g128680 [Arachis hypogaea]
qPBN04	trait4	Primary branch number	chr04	64.235-68.411	chr04:102,074,218-119,091,038	AH04G23700	--	--	Molecular Function: zinc ion binding (GO:0008270);	K22262|8.4e-154|qsu:112034235|K22262 WD repeat and FYVE domain-containing protein 3 | (RefSeq) protein SPIRRIG	Pentatricopeptide repeat-containing protein At3g16610 OS=Arabidopsis thaliana OX=3702 GN=PCMP-E91 PE=2 SV=1	pentatricopeptide repeat-containing protein At3g16610-like [Arachis hypogaea]
qPBN04	trait4	Primary branch number	chr04	64.235-68.411	chr04:102,074,218-119,091,038	AH04G20990	--	--	Biological Process: regionalization (GO:0003002);; Cellular Component: cellular_component (GO:0005575);; Cellular Component: intracellular (GO:0005622);; Cellular Component: obsolete cell (GO:0005623);; Cellular Component: nucleus (GO:0005634);; Cellular Component: cytoplasm (GO:0005737);; Cellular Component: endosome (GO:0005768);; Biological Process: nucleobase-containing compound metabolic pro…	K13141|0.0e+00|adu:107485062|K13141 integrator complex subunit 4 | (RefSeq) protein SIEL	Protein SIEL OS=Arabidopsis thaliana OX=3702 GN=SIEL PE=1 SV=1	Protein SIEL [Arachis hypogaea]
qPBN04	trait4	Primary branch number	chr04	64.235-68.411	chr04:102,074,218-119,091,038	AH04G20710	[GI]	--	Molecular Function: enzyme inhibitor activity (GO:0004857);; Cellular Component: extracellular region (GO:0005576);; Cellular Component: cell wall (GO:0005618);; Molecular Function: pectinesterase activity (GO:0030599);; Biological Process: cell wall modification (GO:0042545);; Molecular Function: aspartyl esterase activity (GO:0045330);; Biological Process: pectin catabolic process (GO:0045490);	K01051|5.3e-303|adu:107485027|K01051 pectinesterase [EC:3.1.1.11] | (RefSeq) pectinesterase/pectinesterase inhibitor PPE8B	Pectinesterase/pectinesterase inhibitor PPE8B OS=Prunus persica OX=3760 PE=2 SV=1	pectinesterase/pectinesterase inhibitor PPE8B [Arachis hypogaea]
qPBN04	trait4	Primary branch number	chr04	64.235-68.411	chr04:102,074,218-119,091,038	AH04G26320	--	--	--	--	--	uncharacterized protein DS421_4g131170 [Arachis hypogaea]
qPBN04	trait4	Primary branch number	chr04	64.235-68.411	chr04:102,074,218-119,091,038	AH04G22850	[O]	Posttranslational modification, protein turnover, chaperones	Molecular Function: threonine-type endopeptidase activity (GO:0004298);; Cellular Component: nucleus (GO:0005634);; Cellular Component: cytoplasm (GO:0005737);; Biological Process: ubiquitin-dependent protein catabolic process (GO:0006511);; Cellular Component: proteasome core complex, alpha-subunit complex (GO:0019773);	K02728|2.6e-138|adu:107461885|K02728 20S proteasome subunit alpha 3 [EC:3.4.25.1] | (RefSeq) proteasome subunit alpha type-4	Proteasome subunit alpha type-4 OS=Spinacia oleracea OX=3562 GN=PAC1 PE=2 SV=1	proteasome subunit alpha type-4 [Arachis duranensis]
qPBN04	trait4	Primary branch number	chr04	64.235-68.411	chr04:102,074,218-119,091,038	AH04G22450	--	--	--	K02218|3.7e-31|sbi:8069780|K02218 casein kinase 1 [EC:2.7.11.1] | (RefSeq) uncharacterized protein LOC8069780	--	uncharacterized protein DS421_4g127420 [Arachis hypogaea]
qPBN04	trait4	Primary branch number	chr04	64.235-68.411	chr04:102,074,218-119,091,038	AH04G21170	[EF]	--	Biological Process: glutamine metabolic process (GO:0006541);	K01956|3.9e-41|adu:107469278|K01956 carbamoyl-phosphate synthase small subunit [EC:6.3.5.5] | (RefSeq) carbamoyl-phosphate synthase small chain, chloroplastic	Carbamoyl-phosphate synthase small chain, chloroplastic OS=Arabidopsis thaliana OX=3702 GN=CARA PE=1 SV=1	Carbamoyl-phosphate synthase small chain [Arachis hypogaea]
qPBN04	trait4	Primary branch number	chr04	64.235-68.411	chr04:102,074,218-119,091,038	AH04G26480	[G]	Carbohydrate transport and metabolism	Molecular Function: zinc ion binding (GO:0008270);; Molecular Function: oxidoreductase activity (GO:0016491);	K00083|1.8e-45|aip:107645326|K00083 cinnamyl-alcohol dehydrogenase [EC:1.1.1.195] | (RefSeq) probable cinnamyl alcohol dehydrogenase 6	Probable cinnamyl alcohol dehydrogenase 6 OS=Oryza sativa subsp. japonica OX=39947 GN=CAD6 PE=2 SV=2	putative cinnamyl alcohol dehydrogenase [Arachis hypogaea]
qPBN04	trait4	Primary branch number	chr04	64.235-68.411	chr04:102,074,218-119,091,038	AH04G26520	--	--	--	--	--	TMV resistance protein N [Arachis hypogaea]
qPBN04	trait4	Primary branch number	chr04	64.235-68.411	chr04:102,074,218-119,091,038	AH04G22250	--	--	--	K14400|5.0e-45|qsu:111982967|K14400 pre-mRNA cleavage complex 2 protein Pcf11 | (RefSeq) LOW QUALITY PROTEIN: uncharacterized protein LOC111982967	Serine/threonine-protein phosphatase 7 long form homolog OS=Arabidopsis thaliana OX=3702 GN=MAIL3 PE=2 SV=1	uncharacterized protein DS421_4g127230 [Arachis hypogaea]
qPBN04	trait4	Primary branch number	chr04	64.235-68.411	chr04:102,074,218-119,091,038	AH04G22720	--	--	Biological Process: transcription by RNA polymerase II (GO:0006366);; Molecular Function: protein heterodimerization activity (GO:0046982);	K03127|1.1e-63|adu:107485275|K03127 transcription initiation factor TFIID subunit 13 | (RefSeq) transcription initiation factor TFIID subunit 13	Transcription initiation factor TFIID subunit 13 OS=Arabidopsis thaliana OX=3702 GN=TAF13 PE=1 SV=1	Transcription initiation factor TFIID subunit [Arachis hypogaea]
qPBN04	trait4	Primary branch number	chr04	64.235-68.411	chr04:102,074,218-119,091,038	AH04G22020	--	--	Molecular Function: oxidoreductase activity (GO:0016491);; Molecular Function: FAD binding (GO:0071949);	K22395|3.5e-19|ini:109164790|K22395 cinnamyl-alcohol dehydrogenase [EC:1.1.1.195] | (RefSeq) berberine bridge enzyme-like 15	Berberine bridge enzyme-like 15 OS=Arabidopsis thaliana OX=3702 GN=MEE23 PE=1 SV=1	Reticuline oxidase-like protein [Arachis hypogaea]
qPBN04	trait4	Primary branch number	chr04	64.235-68.411	chr04:102,074,218-119,091,038	AH04G21270	--	--	--	--	--	uncharacterized protein DS421_4g126320 [Arachis hypogaea]
qPBN04	trait4	Primary branch number	chr04	64.235-68.411	chr04:102,074,218-119,091,038	AH04G22990	--	--	Molecular Function: zinc ion binding (GO:0008270);	K22733|5.6e-109|cit:102612526|K22733 magnesium transporter | (RefSeq) uncharacterized protein LOC102612526	Pentatricopeptide repeat-containing protein At1g56690, mitochondrial OS=Arabidopsis thaliana OX=3702 GN=PCMP-H69 PE=2 SV=1	pentatricopeptide repeat-containing protein At1g56690, mitochondrial isoform X1 [Arachis hypogaea]
qPBN04	trait4	Primary branch number	chr04	64.235-68.411	chr04:102,074,218-119,091,038	AH04G26890	[IR]	--	Molecular Function: NAD+ kinase activity (GO:0003951);; Cellular Component: integral component of membrane (GO:0016021);	K04718|1.5e-09|csl:COCSUDRAFT_83701|K04718 sphingosine kinase [EC:2.7.1.91] | (RefSeq) hypothetical protein	Sphingoid long-chain bases kinase 2, mitochondrial OS=Arabidopsis thaliana OX=3702 GN=LCKB2 PE=2 SV=1	sphingoid long-chain bases kinase 2, mitochondrial [Arachis hypogaea]
qPBN04	trait4	Primary branch number	chr04	64.235-68.411	chr04:102,074,218-119,091,038	AH04G22100	--	--	Biological Process: regulation of transcription, DNA-templated (GO:0006355);; Cellular Component: mediator complex (GO:0016592);	--	Mediator of RNA polymerase II transcription subunit 16 OS=Arabidopsis thaliana OX=3702 GN=MED16 PE=1 SV=1	Mediator of RNA polymerase II transcription subunit [Arachis hypogaea]
qPBN04	trait4	Primary branch number	chr04	64.235-68.411	chr04:102,074,218-119,091,038	AH04G23990	--	--	--	--	--	uncharacterized protein LOC107485495 [Arachis duranensis]
qPBN04	trait4	Primary branch number	chr04	64.235-68.411	chr04:102,074,218-119,091,038	AH04G24220	[E]	Amino acid transport and metabolism	Biological Process: reproduction (GO:0000003);; Biological Process: sulfur amino acid metabolic process (GO:0000096);; Biological Process: sulfur amino acid biosynthetic process (GO:0000097);; Biological Process: cell morphogenesis (GO:0000902);; Biological Process: cell morphogenesis involved in differentiation (GO:0000904);; Biological Process: developmental process involved in reproduction (GO…	K01738|2.9e-28|adu:107488539|K01738 cysteine synthase [EC:2.5.1.47] | (RefSeq) cysteine synthase isoform X1	Cysteine synthase OS=Brassica juncea OX=3707 PE=2 SV=1	Cysteine synthase [Arachis hypogaea]
qPBN04	trait4	Primary branch number	chr04	64.235-68.411	chr04:102,074,218-119,091,038	AH04G24810	[J]	Translation, ribosomal structure and biogenesis	Molecular Function: rRNA (adenine-N6,N6-)-dimethyltransferase activity (GO:0000179);; Molecular Function: RNA binding (GO:0003723);	K14191|4.1e-22|lsv:111899167|K14191 18S rRNA (adenine1779-N6/adenine1780-N6)-dimethyltransferase [EC:2.1.1.183] | (RefSeq) ribosomal RNA small subunit methyltransferase, mitochondrial	Ribosomal RNA small subunit methyltransferase, chloroplastic OS=Arabidopsis thaliana OX=3702 GN=PFC1 PE=2 SV=1	Ribosomal RNA small subunit methyltransferase [Arachis hypogaea]
qPBN04	trait4	Primary branch number	chr04	64.235-68.411	chr04:102,074,218-119,091,038	AH04G21440	--	--	--	K08238|5.0e-10|brp:103847104|K08238 xyloglucan 6-xylosyltransferase [EC:2.4.2.39] | (RefSeq) probable xyloglucan 6-xylosyltransferase 3	Protein LURP-one-related 14 OS=Arabidopsis thaliana OX=3702 GN=At3g56180 PE=2 SV=2	protein LURP-one-related 15-like isoform X2 [Arachis hypogaea]
qPBN04	trait4	Primary branch number	chr04	64.235-68.411	chr04:102,074,218-119,091,038	AH04G26970	--	--	Molecular Function: zinc ion binding (GO:0008270);; Cellular Component: integral component of membrane (GO:0016021);	--	--	uncharacterized protein DS421_4g131810 [Arachis hypogaea]
qPBN04	trait4	Primary branch number	chr04	64.235-68.411	chr04:102,074,218-119,091,038	AH04G22090	[F]	Nucleotide transport and metabolism	Molecular Function: ureidoglycolate hydrolase activity (GO:0004848);	--	--	uncharacterized protein LOC112797186 isoform X1 [Arachis hypogaea]
qPBN04	trait4	Primary branch number	chr04	64.235-68.411	chr04:102,074,218-119,091,038	AH04G22940	[O]	Posttranslational modification, protein turnover, chaperones	Molecular Function: molecular_function (GO:0003674);; Molecular Function: catalytic activity (GO:0003824);; Molecular Function: ATP-dependent peptidase activity (GO:0004176);; Cellular Component: cellular_component (GO:0005575);; Cellular Component: intracellular (GO:0005622);; Cellular Component: obsolete cell (GO:0005623);; Cellular Component: cytoplasm (GO:0005737);; Cellular Component: mitoch…	K03798|2.0e-42|adu:107459325|K03798 cell division protease FtsH [EC:3.4.24.-] | (RefSeq) ATP-dependent zinc metalloprotease FTSH 12, chloroplastic	ATP-dependent zinc metalloprotease FTSH 12, chloroplastic OS=Arabidopsis thaliana OX=3702 GN=FTSH12 PE=2 SV=2	ATP-dependent zinc metalloprotease FTSH 12 [Arachis hypogaea]
qPBN04	trait4	Primary branch number	chr04	64.235-68.411	chr04:102,074,218-119,091,038	AH04G25370	--	--	Cellular Component: cellular_component (GO:0005575);; Cellular Component: intracellular (GO:0005622);; Cellular Component: obsolete cell (GO:0005623);; Cellular Component: cytoplasm (GO:0005737);; Cellular Component: vacuole (GO:0005773);; Cellular Component: plasma membrane (GO:0005886);; Cellular Component: cell-cell junction (GO:0005911);; Cellular Component: plasmodesma (GO:0009506);; Cellula…	--	Remorin OS=Solanum tuberosum OX=4113 PE=1 SV=1	remorin-like [Arachis hypogaea]
qPBN04	trait4	Primary branch number	chr04	64.235-68.411	chr04:102,074,218-119,091,038	AH04G27280	--	--	Molecular Function: iron ion binding (GO:0005506);; Cellular Component: integral component of membrane (GO:0016021);; Molecular Function: oxidoreductase activity, acting on paired donors, with incorporation or reduction of molecular oxygen (GO:0016705);; Molecular Function: heme binding (GO:0020037);	K09122|9.0e-82|sbi:8057957|K09122 uncharacterized protein | (RefSeq) uncharacterized protein LOC8057957	--	uncharacterized protein LOC112794446 isoform X1 [Arachis hypogaea]
qPBN04	trait4	Primary branch number	chr04	64.235-68.411	chr04:102,074,218-119,091,038	AH04G27030	--	--	--	--	--	uncharacterized protein DS421_4g131870 [Arachis hypogaea]
qPBN04	trait4	Primary branch number	chr04	64.235-68.411	chr04:102,074,218-119,091,038	AH04G22210	[J]	Translation, ribosomal structure and biogenesis	Molecular Function: translation elongation factor activity (GO:0003746);; Cellular Component: cytoplasm (GO:0005737);	K02356|2.1e-129|adu:107485285|K02356 elongation factor P | (RefSeq) uncharacterized protein LOC107485285	--	uncharacterized protein LOC107485285 [Arachis duranensis]
qPBN04	trait4	Primary branch number	chr04	64.235-68.411	chr04:102,074,218-119,091,038	AH04G22870	[O]	Posttranslational modification, protein turnover, chaperones	Biological Process: cell redox homeostasis (GO:0045454);	K03671|5.6e-107|adu:107485334|K03671 thioredoxin 1 | (RefSeq) thioredoxin H-type isoform X1	Thioredoxin H-type OS=Populus jackii OX=640484 PE=1 SV=1	Thioredoxin H-type [Arachis hypogaea]
qPBN04	trait4	Primary branch number	chr04	64.235-68.411	chr04:102,074,218-119,091,038	AH04G27050	--	--	--	K13379|6.1e-26|nnu:104588541|K13379 reversibly glycosylated polypeptide / UDP-arabinopyranose mutase [EC:2.4.1.- 5.4.99.30] | (RefSeq) probable UDP-arabinopyranose mutase 5	--	uncharacterized protein LOC107635114 isoform X2 [Arachis ipaensis]
qPBN04	trait4	Primary branch number	chr04	64.235-68.411	chr04:102,074,218-119,091,038	AH04G23200	--	--	Cellular Component: integral component of membrane (GO:0016021);	K11982|1.9e-45|ccav:112512063|K11982 E3 ubiquitin-protein ligase RNF115/126 [EC:2.3.2.27] | (RefSeq) E3 ubiquitin-protein ligase CIP8-like	E3 ubiquitin-protein ligase RING1-like OS=Arabidopsis thaliana OX=3702 GN=At3g19950 PE=1 SV=1	uncharacterized protein LOC112797267 [Arachis hypogaea]
qPBN04	trait4	Primary branch number	chr04	64.235-68.411	chr04:102,074,218-119,091,038	AH04G26570	[R]	General function prediction only	Biological Process: signal transduction (GO:0007165);; Molecular Function: ADP binding (GO:0043531);	K00695|1.9e-76|mtr:MTR_6g478030|K00695 sucrose synthase [EC:2.4.1.13] | (RefSeq) sucrose synthase	Disease resistance protein Roq1 OS=Nicotiana benthamiana OX=4100 GN=ROQ1 PE=1 SV=1	TMV resistance protein N isoform X1 [Arachis hypogaea]
qPBN04	trait4	Primary branch number	chr04	64.235-68.411	chr04:102,074,218-119,091,038	AH04G21160	--	--	Cellular Component: cellular_component (GO:0005575);; Cellular Component: intracellular (GO:0005622);; Cellular Component: obsolete cell (GO:0005623);; Cellular Component: cytoplasm (GO:0005737);; Biological Process: obsolete coenzyme metabolic process (GO:0006732);; Biological Process: biological_process (GO:0008150);; Biological Process: metabolic process (GO:0008152);; Biological Process: bios…	K17637|1.5e-67|obr:102713820|K17637 exocyst complex component 2 | (RefSeq) exocyst complex component SEC5A-like	Fibrillin protein 5 homolog OS=Oryza sativa subsp. japonica OX=39947 GN=FBN5 PE=1 SV=1	putative plastid-lipid-associated protein 7 [Arachis hypogaea]
qPBN04	trait4	Primary branch number	chr04	64.235-68.411	chr04:102,074,218-119,091,038	AH04G27180	--	--	Molecular Function: protein binding (GO:0005515);	--	Probable F-box protein At3g22720 OS=Arabidopsis thaliana OX=3702 GN=At3g22720 PE=4 SV=1	F-box protein [Arachis hypogaea]
qPBN04	trait4	Primary branch number	chr04	64.235-68.411	chr04:102,074,218-119,091,038	AH04G25940	--	--	--	--	--	uncharacterized protein DS421_4g130790 [Arachis hypogaea]
qPBN04	trait4	Primary branch number	chr04	64.235-68.411	chr04:102,074,218-119,091,038	AH04G25680	--	--	Cellular Component: integral component of membrane (GO:0016021);; Molecular Function: transmembrane transporter activity (GO:0022857);	K23677|4.9e-15|gra:105802280|K23677 MFS transporter, Spinster family, sphingosine-1-phosphate transporter | (RefSeq) uncharacterized LOC105802280	--	Putative ovule protein [Arachis hypogaea]
qPBN04	trait4	Primary branch number	chr04	64.235-68.411	chr04:102,074,218-119,091,038	AH04G24990	--	--	--	--	--	uncharacterized protein LOC107634961 [Arachis ipaensis]
qPBN04	trait4	Primary branch number	chr04	64.235-68.411	chr04:102,074,218-119,091,038	AH04G25300	--	--	--	--	--	uncharacterized protein DS421_4g130190 [Arachis hypogaea]
qPBN04	trait4	Primary branch number	chr04	64.235-68.411	chr04:102,074,218-119,091,038	AH04G24270	--	--	Molecular Function: protein binding (GO:0005515);	--	--	F-box/LRR-repeat protein At3g48880 [Arachis hypogaea]
qPBN04	trait4	Primary branch number	chr04	64.235-68.411	chr04:102,074,218-119,091,038	AH04G23350	[M]	Cell wall/membrane/envelope biogenesis	Biological Process: biosynthetic process (GO:0009058);; Cellular Component: integral component of membrane (GO:0016021);; Molecular Function: nucleotidyltransferase activity (GO:0016779);	K00967|7.0e-245|adu:107485420|K00967 ethanolamine-phosphate cytidylyltransferase [EC:2.7.7.14] | (RefSeq) ethanolamine-phosphate cytidylyltransferase	Ethanolamine-phosphate cytidylyltransferase OS=Arabidopsis thaliana OX=3702 GN=PECT1 PE=1 SV=1	ethanolamine-phosphate cytidylyltransferase [Arachis duranensis]
qPBN04	trait4	Primary branch number	chr04	64.235-68.411	chr04:102,074,218-119,091,038	AH04G26200	[C]	Energy production and conversion	--	K21249|2.4e-09|cre:CHLREDRAFT_168675|K21249 UV radiation resistance-associated gene protein | (RefSeq) MOT27; predicted protein	--	uncharacterized protein LOC112797475 [Arachis hypogaea]
qPBN04	trait4	Primary branch number	chr04	64.235-68.411	chr04:102,074,218-119,091,038	AH04G21850	--	--	Cellular Component: integral component of membrane (GO:0016021);	--	--	stress response protein nst1 [Arachis hypogaea]
qPBN04	trait4	Primary branch number	chr04	64.235-68.411	chr04:102,074,218-119,091,038	AH04G24880	--	--	--	--	--	uncharacterized protein DS421_4g129770 [Arachis hypogaea]
qPBN04	trait4	Primary branch number	chr04	64.235-68.411	chr04:102,074,218-119,091,038	AH04G26680	--	--	Molecular Function: ubiquitin-protein transferase activity (GO:0004842);; Biological Process: cell surface receptor signaling pathway (GO:0007166);	K08332|1.0e-37|gmx:102664031|K08332 vacuolar protein 8 | (RefSeq) U-box domain-containing protein 15-like	U-box domain-containing protein 15 OS=Arabidopsis thaliana OX=3702 GN=PUB15 PE=2 SV=2	U-box domain-containing protein 15 [Arachis hypogaea]
qPBN04	trait4	Primary branch number	chr04	64.235-68.411	chr04:102,074,218-119,091,038	AH04G21300	--	--	--	--	--	uncharacterized protein DS421_4g126350 [Arachis hypogaea]
qPBN04	trait4	Primary branch number	chr04	64.235-68.411	chr04:102,074,218-119,091,038	AH04G21200	--	--	--	--	--	uncharacterized protein DS421_4g126250 [Arachis hypogaea]
qPBN04	trait4	Primary branch number	chr04	64.235-68.411	chr04:102,074,218-119,091,038	AH04G22550	--	--	--	--	--	uncharacterized protein DS421_4g127520 [Arachis hypogaea]
qPBN04	trait4	Primary branch number	chr04	64.235-68.411	chr04:102,074,218-119,091,038	AH04G25770	--	--	Molecular Function: iron ion binding (GO:0005506);; Molecular Function: oxidoreductase activity, acting on paired donors, with incorporation or reduction of molecular oxygen (GO:0016705);; Molecular Function: heme binding (GO:0020037);	K20624|1.2e-30|adu:107476418|K20624 12-hydroxyjasmonoyl-L-amino acid 12-hydroxylase / fatty acid hydroxylase [EC:1.14.14.49] | (RefSeq) cytochrome P450 94C1	Cytochrome P450 94C1 OS=Arabidopsis thaliana OX=3702 GN=CYP94C1 PE=1 SV=1	Cytochrome P450 [Arachis hypogaea]
qPBN04	trait4	Primary branch number	chr04	64.235-68.411	chr04:102,074,218-119,091,038	AH04G23670	--	--	--	--	--	uncharacterized protein DS421_4g128610 [Arachis hypogaea]
qPBN04	trait4	Primary branch number	chr04	64.235-68.411	chr04:102,074,218-119,091,038	AH04G21560	--	--	Biological Process: intracellular transport (GO:0046907);	K20827|2.6e-31|dzi:111302816|K20827 RNA polymerase II-associated protein 2 [EC:3.1.3.16] | (RefSeq) putative RNA polymerase II subunit B1 CTD phosphatase RPAP2 homolog isoform X1	Ran-binding protein 1 homolog a OS=Arabidopsis thaliana OX=3702 GN=RANBP1A PE=1 SV=1	uncharacterized protein DS421_4g126590 [Arachis hypogaea]
qPBN04	trait4	Primary branch number	chr04	64.235-68.411	chr04:102,074,218-119,091,038	AH04G21970	--	--	Molecular Function: cysteine-type peptidase activity (GO:0008234);	--	--	uncharacterized protein DS421_4g126970 [Arachis hypogaea]
qPBN04	trait4	Primary branch number	chr04	64.235-68.411	chr04:102,074,218-119,091,038	AH04G24030	--	--	--	--	--	DDE_4 domain-containing protein [Arachis hypogaea]
qPBN04	trait4	Primary branch number	chr04	64.235-68.411	chr04:102,074,218-119,091,038	AH04G21500	--	--	--	--	--	uncharacterized protein DS421_4g126540 [Arachis hypogaea]
qPBN04	trait4	Primary branch number	chr04	64.235-68.411	chr04:102,074,218-119,091,038	AH04G25760	--	--	--	--	--	uncharacterized protein DS421_4g130650 [Arachis hypogaea]
qPBN04	trait4	Primary branch number	chr04	64.235-68.411	chr04:102,074,218-119,091,038	AH04G26060	--	--	--	--	--	uncharacterized protein LOC112797463 isoform X2 [Arachis hypogaea]
qPBN04	trait4	Primary branch number	chr04	64.235-68.411	chr04:102,074,218-119,091,038	AH04G24840	[P]	Inorganic ion transport and metabolism	Molecular Function: manganese ion transmembrane transporter activity (GO:0005384);; Cellular Component: integral component of membrane (GO:0016021);; Biological Process: cellular manganese ion homeostasis (GO:0030026);	K22736|1.2e-141|adu:107485590|K22736 vacuolar iron transporter family protein | (RefSeq) vacuolar iron transporter 1 isoform X1	Vacuolar iron transporter 1 OS=Arabidopsis thaliana OX=3702 GN=VIT1 PE=1 SV=1	vacuolar iron transporter 1 isoform X1 [Arachis hypogaea]
qPBN04	trait4	Primary branch number	chr04	64.235-68.411	chr04:102,074,218-119,091,038	AH04G23430	--	--	Cellular Component: integral component of membrane (GO:0016021);	K23325|2.3e-251|adu:107485425|K23325 transducin beta-like protein 2 | (RefSeq) transducin beta-like protein 2	--	hypothetical protein Ahy_A04g018585 isoform A [Arachis hypogaea]
qPBN04	trait4	Primary branch number	chr04	64.235-68.411	chr04:102,074,218-119,091,038	AH04G26250	[Q]	Secondary metabolites biosynthesis, transport and catabolism	Molecular Function: diacylglycerol O-acyltransferase activity (GO:0004144);; Biological Process: glycerolipid biosynthetic process (GO:0045017);	K20098|3.4e-59|mtr:MTR_4g078460|K20098 DNA excision repair protein ERCC-6-like 2 [EC:3.6.4.-] | (RefSeq) DNA repair and recombination RAD26-like protein, putative	O-acyltransferase WSD1 OS=Arabidopsis thaliana OX=3702 GN=WSD1 PE=2 SV=1	O-acyltransferase [Arachis hypogaea]
qPBN04	trait4	Primary branch number	chr04	64.235-68.411	chr04:102,074,218-119,091,038	AH04G26990	[T]	Signal transduction mechanisms	Molecular Function: protein kinase activity (GO:0004672);; Molecular Function: ATP binding (GO:0005524);; Cellular Component: integral component of membrane (GO:0016021);	K23544|9.6e-103|brp:103842861|K23544 serine incorporator 1/3 | (RefSeq) serine incorporator 3	Wall-associated receptor kinase-like 1 OS=Arabidopsis thaliana OX=3702 GN=WAKL1 PE=2 SV=1	hypothetical protein Ahy_A04g018078 isoform A [Arachis hypogaea]
qPBN04	trait4	Primary branch number	chr04	64.235-68.411	chr04:102,074,218-119,091,038	AH04G20750	--	--	--	--	Uncharacterized protein At5g01610 OS=Arabidopsis thaliana OX=3702 GN=At5g01610 PE=1 SV=1	uncharacterized protein At5g01610 [Arachis hypogaea]
qPBN04	trait4	Primary branch number	chr04	64.235-68.411	chr04:102,074,218-119,091,038	AH04G22530	--	--	--	K03283|3.5e-57|var:108321632|K03283 heat shock 70kDa protein 1/2/6/8 | (RefSeq) heat shock cognate 70 kDa protein 2-like	--	hypothetical protein Ahy_A04g018735 [Arachis hypogaea]
qPBN04	trait4	Primary branch number	chr04	64.235-68.411	chr04:102,074,218-119,091,038	AH04G25270	--	--	--	--	--	uncharacterized protein DS421_4g130160 [Arachis hypogaea]
qPBN04	trait4	Primary branch number	chr04	64.235-68.411	chr04:102,074,218-119,091,038	AH04G24660	--	--	Cellular Component: cytoplasm (GO:0005737);; Molecular Function: protein-lysine N-methyltransferase activity (GO:0016279);	K22856|1.5e-130|adu:107485595|K22856 EEF1A lysine methyltransferase 2 [EC:2.1.1.-] | (RefSeq) protein-lysine N-methyltransferase Mettl10	--	protein-lysine N-methyltransferase Mettl10 [Arachis ipaensis]
qPBN04	trait4	Primary branch number	chr04	64.235-68.411	chr04:102,074,218-119,091,038	AH04G27170	--	--	Molecular Function: protein binding (GO:0005515);	--	--	F-box/kelch-repeat protein [Arachis hypogaea]
qPBN04	trait4	Primary branch number	chr04	64.235-68.411	chr04:102,074,218-119,091,038	AH04G25440	--	--	Molecular Function: cysteine-type peptidase activity (GO:0008234);	K08592|2.6e-09|cit:102625026|K08592 sentrin-specific protease 1 [EC:3.4.22.68] | (RefSeq) ubiquitin-like-specific protease ESD4	--	Ulp1 protease family, carboxy-terminal domain protein [Arachis hypogaea]
qPBN04	trait4	Primary branch number	chr04	64.235-68.411	chr04:102,074,218-119,091,038	AH04G24510	--	--	--	--	BON1-associated protein 2 OS=Arabidopsis thaliana OX=3702 GN=BAP2 PE=1 SV=1	BON1-associated protein 2 [Arachis hypogaea]
qPBN04	trait4	Primary branch number	chr04	64.235-68.411	chr04:102,074,218-119,091,038	AH04G27150	--	--	Biological Process: auxin-activated signaling pathway (GO:0009734);; Cellular Component: integral component of membrane (GO:0016021);; Biological Process: transmembrane transport (GO:0055085);	K13947|3.2e-177|aip:107635124|K13947 auxin efflux carrier family protein | (RefSeq) auxin efflux carrier component 5 isoform X1	Auxin efflux carrier component 5 OS=Arabidopsis thaliana OX=3702 GN=PIN5 PE=2 SV=2	Putative auxin efflux carrier component [Arachis hypogaea]
qPBN04	trait4	Primary branch number	chr04	64.235-68.411	chr04:102,074,218-119,091,038	AH04G23210	--	--	Cellular Component: integral component of membrane (GO:0016021);; Biological Process: transmembrane transport (GO:0055085);	K24139|2.4e-240|aip:107639749|K24139 auxin efflux carrier family protein | (RefSeq) protein PIN-LIKES 6	Protein PIN-LIKES 6 OS=Arabidopsis thaliana OX=3702 GN=PILS6 PE=2 SV=1	uncharacterized protein DS421_4g128170 [Arachis hypogaea]
qPBN04	trait4	Primary branch number	chr04	64.235-68.411	chr04:102,074,218-119,091,038	AH04G26920	--	--	Biological Process: response to desiccation (GO:0009269);; Cellular Component: integral component of membrane (GO:0016021);	--	Desiccation protectant protein Lea14 homolog OS=Glycine max OX=3847 PE=2 SV=1	desiccation protectant protein Lea14 homolog [Arachis duranensis]
qPBN04	trait4	Primary branch number	chr04	64.235-68.411	chr04:102,074,218-119,091,038	AH04G22620	--	--	--	--	--	uncharacterized protein DS421_4g127590 [Arachis hypogaea]
qPBN04	trait4	Primary branch number	chr04	64.235-68.411	chr04:102,074,218-119,091,038	AH04G22340	--	--	--	--	--	uncharacterized protein DS421_4g127310 [Arachis hypogaea]
qPBN04	trait4	Primary branch number	chr04	64.235-68.411	chr04:102,074,218-119,091,038	AH04G26630	--	--	--	--	--	uncharacterized protein DS421_4g131470 [Arachis hypogaea]
qPBN04	trait4	Primary branch number	chr04	64.235-68.411	chr04:102,074,218-119,091,038	AH04G20950	--	--	--	--	--	uncharacterized protein DS421_4g126010 [Arachis hypogaea]
qPBN04	trait4	Primary branch number	chr04	64.235-68.411	chr04:102,074,218-119,091,038	AH04G21750	--	--	--	--	--	uncharacterized protein DS421_4g126760 [Arachis hypogaea]
qPBN04	trait4	Primary branch number	chr04	64.235-68.411	chr04:102,074,218-119,091,038	AH04G24050	--	--	--	--	--	uncharacterized protein DS421_4g128980 [Arachis hypogaea]
qPBN04	trait4	Primary branch number	chr04	64.235-68.411	chr04:102,074,218-119,091,038	AH04G23120	--	--	Biological Process: allantoin metabolic process (GO:0000255);; Biological Process: regulation of cell growth (GO:0001558);; Biological Process: regulation of cell growth by extracellular stimulus (GO:0001560);; Molecular Function: molecular_function (GO:0003674);; Molecular Function: catalytic activity (GO:0003824);; Cellular Component: cellular_component (GO:0005575);; Cellular Component: intrac…	K13484|2.8e-59|aip:110264982|K13484 5-hydroxyisourate hydrolase / 2-oxo-4-hydroxy-4-carboxy-5-ureidoimidazoline decarboxylase [EC:3.5.2.17 4.1.1.97] | (RefSeq) uric acid degradation bifunctional protein TTL-like	--	uncharacterized protein DS421_4g128090 [Arachis hypogaea]
qPBN04	trait4	Primary branch number	chr04	64.235-68.411	chr04:102,074,218-119,091,038	AH04G24240	[O]	Posttranslational modification, protein turnover, chaperones	Molecular Function: serine-type endopeptidase activity (GO:0004252);; Cellular Component: integral component of membrane (GO:0016021);	K15333|1.4e-87|nsy:104224633|K15333 tRNA guanosine-2'-O-methyltransferase [EC:2.1.1.34] | (RefSeq) uncharacterized protein LOC104224633	Subtilisin-like protease SBT1.1 OS=Arabidopsis thaliana OX=3702 GN=SBTI1.1 PE=1 SV=1	subtilisin-like protease SBT1.1 [Arachis hypogaea]
qPBN04	trait4	Primary branch number	chr04	64.235-68.411	chr04:102,074,218-119,091,038	AH04G23930	[QV]	--	Molecular Function: monooxygenase activity (GO:0004497);; Molecular Function: iron ion binding (GO:0005506);; Cellular Component: integral component of membrane (GO:0016021);; Molecular Function: oxidoreductase activity, acting on paired donors, with incorporation or reduction of molecular oxygen (GO:0016705);; Molecular Function: heme binding (GO:0020037);	K17873|1.8e-160|cam:101495615|K17873 11-oxo-beta-amyrin 30-oxidase [EC:1.14.14.115] | (RefSeq) 11-oxo-beta-amyrin 30-oxidase-like	11-oxo-beta-amyrin 30-oxidase OS=Medicago truncatula OX=3880 GN=CYP72A63 PE=1 SV=1	11-oxo-beta-amyrin 30-oxidase [Arachis hypogaea]
qPBN04	trait4	Primary branch number	chr04	64.235-68.411	chr04:102,074,218-119,091,038	AH04G26340	--	--	Biological Process: polysaccharide biosynthetic process (GO:0000271);; Molecular Function: obsolete pattern binding (GO:0001871);; Molecular Function: molecular_function (GO:0003674);; Molecular Function: binding (GO:0005488);; Cellular Component: cellular_component (GO:0005575);; Cellular Component: intracellular (GO:0005622);; Cellular Component: obsolete cell (GO:0005623);; Cellular Component:…	K19720|2.9e-08|mng:MNEG_1488|K19720 collagen type III alpha | (RefSeq) SNF1-related protein kinase regulatory subunit beta-2	Protein PTST homolog 2, chloroplastic OS=Arabidopsis thaliana OX=3702 GN=PTST2 PE=1 SV=1	protein PTST homolog 2, chloroplastic [Arachis hypogaea]
qPBN04	trait4	Primary branch number	chr04	64.235-68.411	chr04:102,074,218-119,091,038	AH04G20720	[M]	Cell wall/membrane/envelope biogenesis	Molecular Function: catalytic activity (GO:0003824);; Biological Process: sporopollenin biosynthetic process (GO:0080110);	K13082|1.9e-67|egu:105033295|K13082 bifunctional dihydroflavonol 4-reductase/flavanone 4-reductase [EC:1.1.1.219 1.1.1.234] | (RefSeq) bifunctional dihydroflavonol 4-reductase/flavanone 4-reductase	Tetraketide alpha-pyrone reductase 1 OS=Arabidopsis thaliana OX=3702 GN=TKPR1 PE=1 SV=1	Tetraketide alpha-pyrone reductase [Arachis hypogaea]
qPBN04	trait4	Primary branch number	chr04	64.235-68.411	chr04:102,074,218-119,091,038	AH04G26030	[Q]	Secondary metabolites biosynthesis, transport and catabolism	Molecular Function: oxidoreductase activity (GO:0016491);; Molecular Function: metal ion binding (GO:0046872);	K06892|1.0e-31|ath:AT1G55290|K06892 feruloyl-CoA 6-hydroxylase [EC:1.14.11.61] | (RefSeq) 2-oxoglutarate (2OG) and Fe(II)-dependent oxygenase superfamily protein	Gibberellin 20-oxidase-like protein OS=Arabidopsis thaliana OX=3702 GN=At5g51310 PE=2 SV=1	gibberellin 20-oxidase-like protein [Arachis hypogaea]
qPBN04	trait4	Primary branch number	chr04	64.235-68.411	chr04:102,074,218-119,091,038	AH04G25380	--	--	Molecular Function: DNA binding (GO:0003677);; Cellular Component: nucleus (GO:0005634);	K09422|1.5e-159|aip:107634977|K09422 transcription factor MYB, plant | (RefSeq) myb-related protein 308	Transcription factor MYB17 OS=Arabidopsis thaliana OX=3702 GN=MYB17 PE=1 SV=1	transcription factor MYB41 [Arachis hypogaea]
qPBN04	trait4	Primary branch number	chr04	64.235-68.411	chr04:102,074,218-119,091,038	AH04G22540	--	--	--	--	--	uncharacterized protein DS421_4g127510 [Arachis hypogaea]
qPBN04	trait4	Primary branch number	chr04	64.235-68.411	chr04:102,074,218-119,091,038	AH04G22230	--	--	--	--	--	uncharacterized protein DS421_4g127210 [Arachis hypogaea]
qPBN04	trait4	Primary branch number	chr04	64.235-68.411	chr04:102,074,218-119,091,038	AH04G26760	[M]	Cell wall/membrane/envelope biogenesis	Molecular Function: protein kinase activity (GO:0004672);; Molecular Function: ATP binding (GO:0005524);; Cellular Component: integral component of membrane (GO:0016021);	K01180|4.0e-77|cmax:111487562|K01180 endo-1,3(4)-beta-glucanase [EC:3.2.1.6] | (RefSeq) uncharacterized protein LOC111487562	Probable serine/threonine-protein kinase At1g01540 OS=Arabidopsis thaliana OX=3702 GN=At1g01540 PE=1 SV=2	probable serine/threonine-protein kinase At1g01540 [Arachis duranensis]
qPBN04	trait4	Primary branch number	chr04	64.235-68.411	chr04:102,074,218-119,091,038	AH04G22960	--	--	--	--	BTB/POZ domain-containing protein At3g08570 OS=Arabidopsis thaliana OX=3702 GN=At3g08570 PE=2 SV=2	BTB/POZ domain-containing protein [Arachis hypogaea]
qPBN04	trait4	Primary branch number	chr04	64.235-68.411	chr04:102,074,218-119,091,038	AH04G26930	--	--	Cellular Component: cellular_component (GO:0005575);; Cellular Component: intracellular (GO:0005622);; Cellular Component: obsolete cell (GO:0005623);; Cellular Component: cytoplasm (GO:0005737);; Cellular Component: endosome (GO:0005768);; Cellular Component: Golgi apparatus (GO:0005794);; Biological Process: organelle organization (GO:0006996);; Biological Process: Golgi organization (GO:000703…	--	Golgin candidate 4 OS=Arabidopsis thaliana OX=3702 GN=GC4 PE=2 SV=1	golgin candidate 3 [Arachis hypogaea]
qPBN04	trait4	Primary branch number	chr04	64.235-68.411	chr04:102,074,218-119,091,038	AH04G25540	--	--	--	--	--	uncharacterized protein DS421_4g130430 [Arachis hypogaea]
qPBN04	trait4	Primary branch number	chr04	64.235-68.411	chr04:102,074,218-119,091,038	AH04G26980	[M]	Cell wall/membrane/envelope biogenesis	Molecular Function: protein kinase activity (GO:0004672);; Molecular Function: ATP binding (GO:0005524);; Cellular Component: integral component of membrane (GO:0016021);	K23544|1.8e-104|brp:103842861|K23544 serine incorporator 1/3 | (RefSeq) serine incorporator 3	Wall-associated receptor kinase-like 2 OS=Arabidopsis thaliana OX=3702 GN=WAKL2 PE=2 SV=1	Wall-associated receptor kinase-like [Arachis hypogaea]
qPBN04	trait4	Primary branch number	chr04	64.235-68.411	chr04:102,074,218-119,091,038	AH04G25670	--	--	--	--	--	uncharacterized protein LOC107485711 [Arachis duranensis]
qPBN04	trait4	Primary branch number	chr04	64.235-68.411	chr04:102,074,218-119,091,038	AH04G20820	--	--	Molecular Function: molecular_function (GO:0003674);; Molecular Function: nucleic acid binding (GO:0003676);; Molecular Function: RNA binding (GO:0003723);; Molecular Function: catalytic activity (GO:0003824);; Molecular Function: nuclease activity (GO:0004518);; Molecular Function: endonuclease activity (GO:0004519);; Molecular Function: binding (GO:0005488);; Cellular Component: cellular_compon…	K22262|1.9e-109|qsu:112034235|K22262 WD repeat and FYVE domain-containing protein 3 | (RefSeq) protein SPIRRIG	Putative pentatricopeptide repeat-containing protein At3g25970 OS=Arabidopsis thaliana OX=3702 GN=PCMP-E46 PE=3 SV=2	putative pentatricopeptide repeat-containing protein At3g25970 [Arachis hypogaea]
qPBN04	trait4	Primary branch number	chr04	64.235-68.411	chr04:102,074,218-119,091,038	AH04G22730	[P]	Inorganic ion transport and metabolism	Molecular Function: magnesium ion binding (GO:0000287);; Molecular Function: ATP binding (GO:0005524);; Biological Process: phospholipid transport (GO:0015914);; Cellular Component: integral component of membrane (GO:0016021);; Molecular Function: ATPase-coupled intramembrane lipid transporter activity (GO:0140326);	K14802|0.0e+00|adu:107485343|K14802 phospholipid-transporting ATPase [EC:7.6.2.1] | (RefSeq) phospholipid-transporting ATPase 1	Phospholipid-transporting ATPase 1 OS=Arabidopsis thaliana OX=3702 GN=ALA1 PE=2 SV=1	phospholipid-transporting ATPase 1 [Arachis hypogaea]
qPBN04	trait4	Primary branch number	chr04	64.235-68.411	chr04:102,074,218-119,091,038	AH04G26530	[R]	General function prediction only	Biological Process: signal transduction (GO:0007165);; Molecular Function: ADP binding (GO:0043531);	K00695|2.2e-102|mtr:MTR_6g478030|K00695 sucrose synthase [EC:2.4.1.13] | (RefSeq) sucrose synthase	Disease resistance protein Roq1 OS=Nicotiana benthamiana OX=4100 GN=ROQ1 PE=1 SV=1	TMV resistance protein N [Arachis hypogaea]
qPBN04	trait4	Primary branch number	chr04	64.235-68.411	chr04:102,074,218-119,091,038	AH04G21570	[V]	Defense mechanisms	Molecular Function: ATP binding (GO:0005524);; Cellular Component: integral component of membrane (GO:0016021);; Molecular Function: ATPase activity (GO:0016887);; Molecular Function: ATPase-coupled transmembrane transporter activity (GO:0042626);	K05658|0.0e+00|adu:107485180|K05658 ATP-binding cassette, subfamily B (MDR/TAP), member 1 [EC:7.6.2.2] | (RefSeq) ABC transporter B family member 15-like	ABC transporter B family member 15 OS=Arabidopsis thaliana OX=3702 GN=ABCB15 PE=3 SV=1	ABC transporter B family member 15 [Arachis hypogaea]
qPBN04	trait4	Primary branch number	chr04	64.235-68.411	chr04:102,074,218-119,091,038	AH04G24280	--	--	Cellular Component: nucleus (GO:0005634);; Biological Process: nucleus organization (GO:0006997);	--	--	Protein CROWDED NUCLEI [Arachis hypogaea]
qPBN04	trait4	Primary branch number	chr04	64.235-68.411	chr04:102,074,218-119,091,038	AH04G23340	[T]	Signal transduction mechanisms	Molecular Function: protein serine/threonine kinase activity (GO:0004674);; Molecular Function: ATP binding (GO:0005524);	K00924|1.3e-105|ath:AT3G55450|K00924 kinase [EC:2.7.1.-] | (RefSeq) PBL1; PBS1-like 1	Probable serine/threonine-protein kinase PBL8 OS=Arabidopsis thaliana OX=3702 GN=PBL8 PE=1 SV=1	probable serine/threonine-protein kinase PBL8 [Arachis duranensis]
qPBN04	trait4	Primary branch number	chr04	64.235-68.411	chr04:102,074,218-119,091,038	AH04G26650	[T]	Signal transduction mechanisms	Cellular Component: integral component of membrane (GO:0016021);; Molecular Function: oxidoreductase activity (GO:0016491);	K00521|0.0e+00|aip:107635065|K00521 ferric-chelate reductase [EC:1.16.1.7] | (RefSeq) ferric reduction oxidase 2	Ferric reduction oxidase 2 OS=Arabidopsis thaliana OX=3702 GN=FRO2 PE=1 SV=2	ferric reduction oxidase 2 isoform X1 [Arachis hypogaea]
qPBN04	trait4	Primary branch number	chr04	64.235-68.411	chr04:102,074,218-119,091,038	AH04G21780	[O]	Posttranslational modification, protein turnover, chaperones	Biological Process: cell redox homeostasis (GO:0045454);	K03671|2.6e-70|adu:107495923|K03671 thioredoxin 1 | (RefSeq) thioredoxin-like 3-3	Thioredoxin-like 3-3 OS=Arabidopsis thaliana OX=3702 GN=At3g53220 PE=2 SV=1	thioredoxin-like 3-3 isoform X2 [Arachis duranensis]
qPBN04	trait4	Primary branch number	chr04	64.235-68.411	chr04:102,074,218-119,091,038	AH04G25090	--	--	Cellular Component: endoplasmic reticulum membrane (GO:0005789);; Cellular Component: integral component of membrane (GO:0016021);	K13249|4.4e-23|adu:107477213|K13249 translocon-associated protein subunit alpha | (RefSeq) translocon-associated protein subunit alpha	Translocon-associated protein subunit alpha OS=Arabidopsis thaliana OX=3702 GN=At2g21160 PE=2 SV=3	uncharacterized protein DS421_4g129980 [Arachis hypogaea]
qPBN04	trait4	Primary branch number	chr04	64.235-68.411	chr04:102,074,218-119,091,038	AH04G23800	[MDT]	--	Molecular Function: ATP binding (GO:0005524);	K13254|6.3e-258|adu:107485521|K13254 spastin [EC:5.6.1.1] | (RefSeq) spastin	ATPase family AAA domain-containing protein FIGL1 OS=Arabidopsis thaliana OX=3702 GN=FIGL1 PE=2 SV=2	spastin [Arachis hypogaea]
qPBN04	trait4	Primary branch number	chr04	64.235-68.411	chr04:102,074,218-119,091,038	AH04G24330	--	--	Molecular Function: ADP binding (GO:0043531);	K15078|3.9e-50|tcc:18614561|K15078 structure-specific endonuclease subunit SLX1 [EC:3.6.1.-] | (RefSeq) putative disease resistance protein RGA3	Disease resistance protein RPS2 OS=Arabidopsis thaliana OX=3702 GN=RPS2 PE=1 SV=1	disease resistance protein RGA2 [Arachis hypogaea]
qPBN04	trait4	Primary branch number	chr04	64.235-68.411	chr04:102,074,218-119,091,038	AH04G24180	--	--	Molecular Function: nucleic acid binding (GO:0003676);; Molecular Function: RNA-directed DNA polymerase activity (GO:0003964);; Molecular Function: RNA-DNA hybrid ribonuclease activity (GO:0004523);	--	--	RNA-directed DNA polymerase [Arachis hypogaea]
qPBN04	trait4	Primary branch number	chr04	64.235-68.411	chr04:102,074,218-119,091,038	AH04G27460	[H]	Coenzyme transport and metabolism	Molecular Function: 5-amino-6-(5-phosphoribosylamino)uracil reductase activity (GO:0008703);; Molecular Function: diaminohydroxyphosphoribosylaminopyrimidine deaminase activity (GO:0008835);; Biological Process: riboflavin biosynthetic process (GO:0009231);; Molecular Function: NADP binding (GO:0050661);	K11752|0.0e+00|aip:107635149|K11752 diaminohydroxyphosphoribosylaminopyrimidine deaminase / 5-amino-6-(5-phosphoribosylamino)uracil reductase [EC:3.5.4.26 1.1.1.193] | (RefSeq) riboflavin biosynthesis protein PYRR, chloroplastic	Riboflavin biosynthesis protein PYRR, chloroplastic OS=Arabidopsis thaliana OX=3702 GN=PYRR PE=1 SV=1	riboflavin biosynthesis protein PYRR, chloroplastic [Arachis hypogaea]
qPBN04	trait4	Primary branch number	chr04	64.235-68.411	chr04:102,074,218-119,091,038	AH04G25960	--	--	--	--	--	uncharacterized protein LOC112797461 [Arachis hypogaea]
qPBN04	trait4	Primary branch number	chr04	64.235-68.411	chr04:102,074,218-119,091,038	AH04G24580	[T]	Signal transduction mechanisms	Molecular Function: protein serine/threonine kinase activity (GO:0004674);; Molecular Function: ATP binding (GO:0005524);	K00924|1.7e-204|cam:101513880|K00924 kinase [EC:2.7.1.-] | (RefSeq) shaggy-related protein kinase theta-like	Shaggy-related protein kinase theta OS=Arabidopsis thaliana OX=3702 GN=ASK8 PE=2 SV=3	shaggy-related protein kinase theta-like isoform X1 [Arachis duranensis]
qPBN04	trait4	Primary branch number	chr04	64.235-68.411	chr04:102,074,218-119,091,038	AH04G23360	[R]	General function prediction only	Biological Process: oxidation-reduction process (GO:0055114);	K00121|2.1e-54|adu:107485381|K00121 S-(hydroxymethyl)glutathione dehydrogenase / alcohol dehydrogenase [EC:1.1.1.284 1.1.1.1] | (RefSeq) alcohol dehydrogenase 1A-like	Alcohol dehydrogenase class-3 OS=Oryza sativa subsp. indica OX=39946 GN=ADHIII PE=3 SV=1	Alcohol dehydrogenase [Arachis hypogaea]
qPBN04	trait4	Primary branch number	chr04	64.235-68.411	chr04:102,074,218-119,091,038	AH04G25690	--	--	--	--	--	Adenylosuccinate synthetase [Arachis hypogaea]
qPBN04	trait4	Primary branch number	chr04	64.235-68.411	chr04:102,074,218-119,091,038	AH04G22700	--	--	Cellular Component: integral component of membrane (GO:0016021);	K15503|5.3e-16|cann:107862282|K15503 serine/threonine-protein phosphatase 6 regulatory ankyrin repeat subunit B | (RefSeq) ankyrin-3-like	--	Ankyrin repeat-containing protein [Arachis hypogaea]
qPBN04	trait4	Primary branch number	chr04	64.235-68.411	chr04:102,074,218-119,091,038	AH04G22910	--	--	Cellular Component: nucleus (GO:0005634);; Biological Process: regulation of DNA methylation (GO:0044030);	--	Protein RDM1 OS=Arabidopsis thaliana OX=3702 GN=RDM1 PE=1 SV=1	hypothetical protein DS421_4g127880 [Arachis hypogaea]
qPBN04	trait4	Primary branch number	chr04	64.235-68.411	chr04:102,074,218-119,091,038	AH04G20930	--	--	--	--	--	uncharacterized protein DS421_4g125990 [Arachis hypogaea]
qPBN04	trait4	Primary branch number	chr04	64.235-68.411	chr04:102,074,218-119,091,038	AH04G24430	--	--	Molecular Function: protein binding (GO:0005515);	--	F-box/FBD/LRR-repeat protein At4g26340 OS=Arabidopsis thaliana OX=3702 GN=At4g26340 PE=2 SV=1	F-box/LRR-repeat protein At4g14103-like [Arachis hypogaea]
qPBN04	trait4	Primary branch number	chr04	64.235-68.411	chr04:102,074,218-119,091,038	AH04G26730	[G]	Carbohydrate transport and metabolism	Molecular Function: polygalacturonase activity (GO:0004650);; Biological Process: carbohydrate metabolic process (GO:0005975);	K01184|2.9e-29|eus:EUTSA_v10013641mg|K01184 polygalacturonase [EC:3.2.1.15] | (RefSeq) hypothetical protein	Probable polygalacturonase OS=Vitis vinifera OX=29760 GN=GSVIVT00026920001 PE=1 SV=1	putative polygalacturonase [Arachis hypogaea]
qPBN04	trait4	Primary branch number	chr04	64.235-68.411	chr04:102,074,218-119,091,038	AH04G20640	--	--	--	--	--	uncharacterized protein LOC107485024 isoform X1 [Arachis duranensis]
qPBN04	trait4	Primary branch number	chr04	64.235-68.411	chr04:102,074,218-119,091,038	AH04G26110	--	--	Biological Process: ubiquitin-dependent protein catabolic process (GO:0006511);; Cellular Component: integral component of membrane (GO:0016021);	K10357|8.8e-60|ppp:112286932|K10357 myosin V | (RefSeq) myosin-12-like isoform X1	SKP1-like protein 21 OS=Arabidopsis thaliana OX=3702 GN=ASK21 PE=2 SV=1	SKP1-like protein [Arachis hypogaea]
qPBN04	trait4	Primary branch number	chr04	64.235-68.411	chr04:102,074,218-119,091,038	AH04G26860	--	--	--	--	--	uncharacterized protein DS421_4g131700 [Arachis hypogaea]
qPBN04	trait4	Primary branch number	chr04	64.235-68.411	chr04:102,074,218-119,091,038	AH04G27320	[R]	General function prediction only	Molecular Function: zinc ion binding (GO:0008270);; Cellular Component: integral component of membrane (GO:0016021);	K23541|2.3e-154|adu:107485919|K23541 Ca2+/H+ antiporter, TMEM165/GDT1 family | (RefSeq) putative pentatricopeptide repeat-containing protein At3g23330	GDT1-like protein 3 OS=Arabidopsis thaliana OX=3702 GN=At5g36290 PE=2 SV=1	GDT1-like protein [Arachis hypogaea]
qPBN04	trait4	Primary branch number	chr04	64.235-68.411	chr04:102,074,218-119,091,038	AH04G20670	--	--	Molecular Function: ferroxidase activity (GO:0004322);; Biological Process: iron ion transport (GO:0006826);; Biological Process: cellular iron ion homeostasis (GO:0006879);; Molecular Function: ferric iron binding (GO:0008199);	K00522|3.1e-136|adu:107485043|K00522 ferritin heavy chain [EC:1.16.3.2] | (RefSeq) ferritin, chloroplastic	Ferritin, chloroplastic OS=Malus baccata var. xiaojinensis OX=141206 PE=3 SV=1	ferritin, chloroplastic [Arachis duranensis]
qPBN04	trait4	Primary branch number	chr04	64.235-68.411	chr04:102,074,218-119,091,038	AH04G21590	--	--	--	--	--	uncharacterized protein DS421_4g126620 [Arachis hypogaea]
qPBN04	trait4	Primary branch number	chr04	64.235-68.411	chr04:102,074,218-119,091,038	AH04G26400	--	--	Cellular Component: integral component of membrane (GO:0016021);	--	--	uncharacterized protein LOC112797485 isoform X2 [Arachis hypogaea]
qPBN04	trait4	Primary branch number	chr04	64.235-68.411	chr04:102,074,218-119,091,038	AH04G23830	--	--	Cellular Component: cellular_component (GO:0005575);; Cellular Component: obsolete cell (GO:0005623);; Cellular Component: cell-cell junction (GO:0005911);; Cellular Component: plasmodesma (GO:0009506);; Cellular Component: endomembrane system (GO:0012505);; Cellular Component: cell junction (GO:0030054);; Cellular Component: obsolete cell part (GO:0044464);; Cellular Component: symplast (GO:0055…	K22262|1.9e-105|ppp:112282737|K22262 WD repeat and FYVE domain-containing protein 3 | (RefSeq) protein SPIRRIG-like	BEACH domain-containing protein C2 OS=Arabidopsis thaliana OX=3702 GN=BCHC2 PE=1 SV=1	BEACH domain-containing protein [Arachis hypogaea]
qPBN04	trait4	Primary branch number	chr04	64.235-68.411	chr04:102,074,218-119,091,038	AH04G23260	--	--	Biological Process: mRNA splicing, via spliceosome (GO:0000398);; Cellular Component: U5 snRNP (GO:0005682);; Cellular Component: U4/U6 x U5 tri-snRNP complex (GO:0046540);	K12859|2.2e-78|adu:107485414|K12859 U5 snRNP protein, DIM1 family | (RefSeq) thioredoxin-like protein YLS8 isoform X1	Thioredoxin-like protein YLS8 OS=Arabidopsis thaliana OX=3702 GN=YLS8 PE=1 SV=1	thioredoxin-like protein YLS8 [Cucumis sativus]
qPBN04	trait4	Primary branch number	chr04	64.235-68.411	chr04:102,074,218-119,091,038	AH04G24540	--	--	--	--	BON1-associated protein 2 OS=Arabidopsis thaliana OX=3702 GN=BAP2 PE=1 SV=1	BON1-associated protein [Arachis hypogaea]
qPBN04	trait4	Primary branch number	chr04	64.235-68.411	chr04:102,074,218-119,091,038	AH04G25500	--	--	Cellular Component: integral component of membrane (GO:0016021);	K15378|1.3e-89|adu:107485669|K15378 solute carrier family 45, member 1/2/4 | (RefSeq) LOW QUALITY PROTEIN: sucrose transport protein SUC1	--	Sucrose transport protein [Arachis hypogaea]
qPBN04	trait4	Primary branch number	chr04	64.235-68.411	chr04:102,074,218-119,091,038	AH04G21220	--	--	--	--	--	hypothetical protein DS421_4g126270 [Arachis hypogaea]
qPBN04	trait4	Primary branch number	chr04	64.235-68.411	chr04:102,074,218-119,091,038	AH04G25990	--	--	--	--	--	uncharacterized protein DS421_4g130840 [Arachis hypogaea]
qPBN04	trait4	Primary branch number	chr04	64.235-68.411	chr04:102,074,218-119,091,038	AH04G25800	--	--	Cellular Component: extracellular region (GO:0005576);; Biological Process: rejection of self pollen (GO:0060320);	--	--	S-protein homolog 3-like [Arachis duranensis]
qPBN04	trait4	Primary branch number	chr04	64.235-68.411	chr04:102,074,218-119,091,038	AH04G26600	[R]	General function prediction only	Biological Process: signal transduction (GO:0007165);; Molecular Function: ADP binding (GO:0043531);	K00695|3.4e-102|mtr:MTR_6g478030|K00695 sucrose synthase [EC:2.4.1.13] | (RefSeq) sucrose synthase	TMV resistance protein N OS=Nicotiana glutinosa OX=35889 GN=N PE=1 SV=1	TMV resistance protein N [Arachis hypogaea]
qPBN04	trait4	Primary branch number	chr04	64.235-68.411	chr04:102,074,218-119,091,038	AH04G21930	--	--	Molecular Function: DNA binding (GO:0003677);; Cellular Component: nucleus (GO:0005634);; Biological Process: negative regulation of transcription, DNA-templated (GO:0045892);	K01870|1.6e-08|smo:SELMODRAFT_437676|K01870 isoleucyl-tRNA synthetase [EC:6.1.1.5] | (RefSeq) hypothetical protein	Transcription repressor OFP1 OS=Arabidopsis thaliana OX=3702 GN=OFP1 PE=1 SV=1	transcription repressor OFP1-like [Arachis hypogaea]
qPBN04	trait4	Primary branch number	chr04	64.235-68.411	chr04:102,074,218-119,091,038	AH04G27290	--	--	--	--	--	uncharacterized protein DS421_4g132130 [Arachis hypogaea]
qPBN04	trait4	Primary branch number	chr04	64.235-68.411	chr04:102,074,218-119,091,038	AH04G25560	--	--	--	--	--	uncharacterized protein DS421_4g130450 [Arachis hypogaea]
qPBN04	trait4	Primary branch number	chr04	64.235-68.411	chr04:102,074,218-119,091,038	AH04G22660	--	--	Molecular Function: structural constituent of ribosome (GO:0003735);; Cellular Component: ribosome (GO:0005840);; Biological Process: translation (GO:0006412);	K02902|1.8e-19|adu:107475170|K02902 large subunit ribosomal protein L28 | (RefSeq) 54S ribosomal protein L24, mitochondrial	--	uncharacterized protein DS421_4g127630 [Arachis hypogaea]
qPBN04	trait4	Primary branch number	chr04	64.235-68.411	chr04:102,074,218-119,091,038	AH04G27450	--	--	Molecular Function: protein binding (GO:0005515);	K03240|5.2e-11|dzi:111293737|K03240 translation initiation factor eIF-2B subunit epsilon | (RefSeq) LOW QUALITY PROTEIN: translation initiation factor eIF-2B subunit epsilon-like	--	basic leucine zipper and W2 domain-containing protein 2-like [Arachis hypogaea]
qPBN04	trait4	Primary branch number	chr04	64.235-68.411	chr04:102,074,218-119,091,038	AH04G26770	[J]	Translation, ribosomal structure and biogenesis	Molecular Function: structural constituent of ribosome (GO:0003735);; Cellular Component: ribosome (GO:0005840);; Biological Process: translation (GO:0006412);	K02931|1.7e-143|adu:107485861|K02931 large subunit ribosomal protein L5 | (RefSeq) 50S ribosomal protein L5, chloroplastic	50S ribosomal protein L5, chloroplastic OS=Arabidopsis thaliana OX=3702 GN=RPL5 PE=2 SV=1	50S ribosomal protein L5, chloroplastic [Arachis hypogaea]
qPBN04	trait4	Primary branch number	chr04	64.235-68.411	chr04:102,074,218-119,091,038	AH04G26540	--	--	Biological Process: signal transduction (GO:0007165);; Molecular Function: ADP binding (GO:0043531);	K13459|1.5e-37|vvi:100265494|K13459 disease resistance protein RPS2 | (RefSeq) probable disease resistance protein At1g52660	Disease resistance protein RPV1 OS=Vitis rotundifolia OX=103349 GN=RPV1 PE=1 SV=1	TMV resistance protein N [Arachis hypogaea]
qPBN04	trait4	Primary branch number	chr04	64.235-68.411	chr04:102,074,218-119,091,038	AH04G24670	--	--	Cellular Component: nucleus (GO:0005634);; Biological Process: regulation of transcription, DNA-templated (GO:0006355);; Molecular Function: lipid binding (GO:0008289);; Molecular Function: sequence-specific DNA binding (GO:0043565);	K09338|0.0e+00|adu:107485596|K09338 homeobox-leucine zipper protein | (RefSeq) homeobox-leucine zipper protein ANTHOCYANINLESS 2 isoform X1	Homeobox-leucine zipper protein ANTHOCYANINLESS 2 OS=Arabidopsis thaliana OX=3702 GN=ANL2 PE=2 SV=1	homeobox-leucine zipper protein ANTHOCYANINLESS 2 isoform X1 [Arachis hypogaea]
qPBN04	trait4	Primary branch number	chr04	64.235-68.411	chr04:102,074,218-119,091,038	AH04G26010	--	--	--	--	--	uncharacterized protein DS421_4g130860 [Arachis hypogaea]
qPBN04	trait4	Primary branch number	chr04	64.235-68.411	chr04:102,074,218-119,091,038	AH04G23180	--	--	--	--	--	uncharacterized protein DS421_15g509160 [Arachis hypogaea]
qPBN04	trait4	Primary branch number	chr04	64.235-68.411	chr04:102,074,218-119,091,038	AH04G26150	--	--	--	K14400|6.5e-42|qsu:111982967|K14400 pre-mRNA cleavage complex 2 protein Pcf11 | (RefSeq) LOW QUALITY PROTEIN: uncharacterized protein LOC111982967	Serine/threonine-protein phosphatase 7 long form homolog OS=Arabidopsis thaliana OX=3702 GN=MAIL3 PE=2 SV=1	uncharacterized protein DS421_4g131000 [Arachis hypogaea]
qPBN04	trait4	Primary branch number	chr04	64.235-68.411	chr04:102,074,218-119,091,038	AH04G26580	--	--	Molecular Function: ADP binding (GO:0043531);	K00695|6.6e-55|mtr:MTR_6g478030|K00695 sucrose synthase [EC:2.4.1.13] | (RefSeq) sucrose synthase	TMV resistance protein N OS=Nicotiana glutinosa OX=35889 GN=N PE=1 SV=1	TMV resistance protein N [Arachis hypogaea]
qPBN04	trait4	Primary branch number	chr04	64.235-68.411	chr04:102,074,218-119,091,038	AH04G21280	--	--	--	--	--	uncharacterized protein DS421_4g126330 [Arachis hypogaea]
qPBN04	trait4	Primary branch number	chr04	64.235-68.411	chr04:102,074,218-119,091,038	AH04G23900	--	--	Cellular Component: extracellular region (GO:0005576);; Biological Process: rejection of self pollen (GO:0060320);	--	S-protein homolog 5 OS=Arabidopsis thaliana OX=3702 GN=SPH5 PE=2 SV=1	uncharacterized protein DS421_4g128830 [Arachis hypogaea]
qPBN04	trait4	Primary branch number	chr04	64.235-68.411	chr04:102,074,218-119,091,038	AH04G25870	--	--	Molecular Function: molecular_function (GO:0003674);; Molecular Function: catalytic activity (GO:0003824);; Molecular Function: protein kinase activity (GO:0004672);; Molecular Function: protein serine/threonine kinase activity (GO:0004674);; Molecular Function: transmembrane receptor protein serine/threonine kinase activity (GO:0004675);; Molecular Function: transmembrane signaling receptor acti…	--	Protein NSP-INTERACTING KINASE 3 OS=Arabidopsis thaliana OX=3702 GN=NIK3 PE=1 SV=1	Protein NSP-INTERACTING KINASE [Arachis hypogaea]
qPBN04	trait4	Primary branch number	chr04	64.235-68.411	chr04:102,074,218-119,091,038	AH04G22580	[M]	Cell wall/membrane/envelope biogenesis	Cellular Component: integral component of membrane (GO:0016021);	K12446|1.2e-127|gmx:100787860|K12446 L-arabinokinase [EC:2.7.1.46] | (RefSeq) L-arabinokinase	L-arabinokinase OS=Arabidopsis thaliana OX=3702 GN=ARA1 PE=1 SV=1	L-arabinokinase [Arachis hypogaea]
qPBN04	trait4	Primary branch number	chr04	64.235-68.411	chr04:102,074,218-119,091,038	AH04G24120	[G]	Carbohydrate transport and metabolism	Molecular Function: kinase activity (GO:0016301);; Molecular Function: phosphotransferase activity, alcohol group as acceptor (GO:0016773);	K00847|1.5e-217|adu:107485471|K00847 fructokinase [EC:2.7.1.4] | (RefSeq) probable fructokinase-7 isoform X1	Probable fructokinase-7 OS=Arabidopsis thaliana OX=3702 GN=At5g51830 PE=1 SV=1	probable fructokinase-7 [Arachis hypogaea]
qPBN04	trait4	Primary branch number	chr04	64.235-68.411	chr04:102,074,218-119,091,038	AH04G21000	--	--	Molecular Function: protein binding (GO:0005515);	--	--	uncharacterized protein LOC107485077 isoform X1 [Arachis duranensis]
qPBN04	trait4	Primary branch number	chr04	64.235-68.411	chr04:102,074,218-119,091,038	AH04G22440	--	--	--	--	--	uncharacterized protein DS421_4g127410 [Arachis hypogaea]
qPBN04	trait4	Primary branch number	chr04	64.235-68.411	chr04:102,074,218-119,091,038	AH04G25510	--	--	Cellular Component: integral component of membrane (GO:0016021);	K15378|2.4e-34|aip:107636981|K15378 solute carrier family 45, member 1/2/4 | (RefSeq) sucrose transport protein SUC1-like	--	Sucrose transport protein [Arachis hypogaea]
qPBN04	trait4	Primary branch number	chr04	64.235-68.411	chr04:102,074,218-119,091,038	AH04G27210	--	--	--	--	--	Flavonol synthase/flavanone 3-hydroxylase [Arachis hypogaea]
qPBN04	trait4	Primary branch number	chr04	64.235-68.411	chr04:102,074,218-119,091,038	AH04G21550	[DZ]	--	Molecular Function: metal ion binding (GO:0046872);	K10615|1.6e-36|mis:MICPUN_60437|K10615 E3 ubiquitin-protein ligase HERC4 [EC:2.3.2.26] | (RefSeq) E3 ubiquitin-protein ligase	PH, RCC1 and FYVE domains-containing protein 1 OS=Arabidopsis thaliana OX=3702 GN=PRAF1 PE=1 SV=1	putative E3 ubiquitin-protein ligase [Arachis hypogaea]
qPBN04	trait4	Primary branch number	chr04	64.235-68.411	chr04:102,074,218-119,091,038	AH04G24720	[J]	Translation, ribosomal structure and biogenesis	Molecular Function: structural constituent of ribosome (GO:0003735);; Cellular Component: ribosome (GO:0005840);; Biological Process: translation (GO:0006412);	K02902|2.1e-197|adu:107485603|K02902 large subunit ribosomal protein L28 | (RefSeq) uncharacterized protein LOC107485603 isoform X1	--	uncharacterized protein LOC112797378 [Arachis hypogaea]
qPBN04	trait4	Primary branch number	chr04	64.235-68.411	chr04:102,074,218-119,091,038	AH04G23520	--	--	Cellular Component: cellular_component (GO:0005575);; Cellular Component: intracellular (GO:0005622);; Cellular Component: obsolete cell (GO:0005623);; Cellular Component: nucleus (GO:0005634);; Biological Process: regulation of transcription, DNA-templated (GO:0006355);; Biological Process: multicellular organism development (GO:0007275);; Biological Process: biological_process (GO:0008150);; Bi…	K21994|5.7e-125|adu:107485443|K21994 LOB domain-containing protein 18 | (RefSeq) LOW QUALITY PROTEIN: LOB domain-containing protein 30-like	LOB domain-containing protein 18 OS=Arabidopsis thaliana OX=3702 GN=LBD18 PE=1 SV=2	LOB domain-containing protein [Arachis hypogaea]
qPBN04	trait4	Primary branch number	chr04	64.235-68.411	chr04:102,074,218-119,091,038	AH04G21100	--	--	--	K17292|7.2e-15|aip:107633481|K17292 tubulin-specific chaperone A | (RefSeq) tubulin-folding cofactor A-like	--	uncharacterized protein LOC107485106 isoform X1 [Arachis duranensis]
qPBN04	trait4	Primary branch number	chr04	64.235-68.411	chr04:102,074,218-119,091,038	AH04G23690	--	--	--	--	--	uncharacterized protein DS421_4g128630 [Arachis hypogaea]
qPBN04	trait4	Primary branch number	chr04	64.235-68.411	chr04:102,074,218-119,091,038	AH04G22490	--	--	--	--	--	uncharacterized protein DS421_4g127460 [Arachis hypogaea]
qPBN04	trait4	Primary branch number	chr04	64.235-68.411	chr04:102,074,218-119,091,038	AH04G22280	--	--	Molecular Function: protein kinase activity (GO:0004672);; Molecular Function: ATP binding (GO:0005524);; Cellular Component: integral component of membrane (GO:0016021);	K13418|7.8e-50|cmo:103494393|K13418 somatic embryogenesis receptor kinase 1 [EC:2.7.10.1 2.7.11.1] | (RefSeq) somatic embryogenesis receptor kinase 2-like	Probable LRR receptor-like serine/threonine-protein kinase IRK OS=Arabidopsis thaliana OX=3702 GN=IRK PE=1 SV=1	leucine-rich repeat receptor-like protein kinase PXC2 isoform X1 [Arachis hypogaea]
qPBN04	trait4	Primary branch number	chr04	64.235-68.411	chr04:102,074,218-119,091,038	AH04G26510	[T]	Signal transduction mechanisms	Biological Process: signal transduction (GO:0007165);; Molecular Function: ADP binding (GO:0043531);	K00695|1.5e-74|mtr:MTR_6g478030|K00695 sucrose synthase [EC:2.4.1.13] | (RefSeq) sucrose synthase	Disease resistance protein Roq1 OS=Nicotiana benthamiana OX=4100 GN=ROQ1 PE=1 SV=1	TMV resistance protein N [Arachis hypogaea]
qPBN04	trait4	Primary branch number	chr04	64.235-68.411	chr04:102,074,218-119,091,038	AH04G22080	--	--	Biological Process: protein insertion into ER membrane (GO:0045048);	K23387|1.9e-161|aip:107617956|K23387 golgi to ER traffic protein 4 | (RefSeq) Golgi to ER traffic protein 4 homolog	Protein GET4 OS=Arabidopsis thaliana OX=3702 GN=MDC12.19 PE=1 SV=1	uncharacterized protein DS421_4g127070 [Arachis hypogaea]
qPBN04	trait4	Primary branch number	chr04	64.235-68.411	chr04:102,074,218-119,091,038	AH04G22830	[G]	Carbohydrate transport and metabolism	Molecular Function: hydrolase activity, hydrolyzing O-glycosyl compounds (GO:0004553);; Biological Process: carbohydrate metabolic process (GO:0005975);; Molecular Function: serine-type peptidase activity (GO:0008236);; Cellular Component: integral component of membrane (GO:0016021);	K19355|5.3e-260|adu:107485332|K19355 mannan endo-1,4-beta-mannosidase [EC:3.2.1.78] | (RefSeq) mannan endo-1,4-beta-mannosidase 6	Mannan endo-1,4-beta-mannosidase 6 OS=Arabidopsis thaliana OX=3702 GN=MAN6 PE=2 SV=1	Mannan endo-1,4-beta-mannosidase [Arachis hypogaea]
qPBN04	trait4	Primary branch number	chr04	64.235-68.411	chr04:102,074,218-119,091,038	AH04G23810	--	--	Biological Process: response to auxin (GO:0009733);	K14488|1.1e-27|aip:107628815|K14488 SAUR family protein | (RefSeq) auxin-induced protein 15A-like	Indole-3-acetic acid-induced protein ARG7 OS=Vigna radiata var. radiata OX=3916 GN=ARG7 PE=2 SV=1	Indole-3-acetic acid-induced protein [Arachis hypogaea]
qPBN04	trait4	Primary branch number	chr04	64.235-68.411	chr04:102,074,218-119,091,038	AH04G23070	--	--	Cellular Component: integral component of membrane (GO:0016021);	K15378|2.4e-80|adu:107485669|K15378 solute carrier family 45, member 1/2/4 | (RefSeq) LOW QUALITY PROTEIN: sucrose transport protein SUC1	--	sucrose transport protein SUC5-like [Arachis hypogaea]
qPBN04	trait4	Primary branch number	chr04	64.235-68.411	chr04:102,074,218-119,091,038	AH04G27300	--	--	Molecular Function: metal ion binding (GO:0046872);	K13832|5.4e-11|boe:106335320|K13832 3-dehydroquinate dehydratase / shikimate dehydrogenase [EC:4.2.1.10 1.1.1.25] | (RefSeq) bifunctional 3-dehydroquinate dehydratase/shikimate dehydrogenase, chloroplastic-like isoform X1	Zinc finger CCCH domain-containing protein ZFN-like OS=Pisum sativum OX=3888 PE=2 SV=1	zinc finger CCCH domain-containing protein ZFN-like [Arachis ipaensis]
qPBN04	trait4	Primary branch number	chr04	64.235-68.411	chr04:102,074,218-119,091,038	AH04G24980	--	--	Cellular Component: integral component of membrane (GO:0016021);	--	--	uncharacterized protein LOC107485620 [Arachis duranensis]
qPBN04	trait4	Primary branch number	chr04	64.235-68.411	chr04:102,074,218-119,091,038	AH04G25070	--	--	--	--	--	uncharacterized protein LOC112795238 [Arachis hypogaea]
qPBN04	trait4	Primary branch number	chr04	64.235-68.411	chr04:102,074,218-119,091,038	AH04G25590	--	--	Molecular Function: AT DNA binding (GO:0003680);; Cellular Component: nucleus (GO:0005634);	--	AT-hook motif nuclear-localized protein 11 OS=Arabidopsis thaliana OX=3702 GN=AHL11 PE=2 SV=1	AT-hook motif nuclear-localized protein 9 [Arachis duranensis]
qPBN04	trait4	Primary branch number	chr04	64.235-68.411	chr04:102,074,218-119,091,038	AH04G26100	--	--	Cellular Component: cellular_component (GO:0005575);; Cellular Component: intracellular (GO:0005622);; Cellular Component: obsolete cell (GO:0005623);; Cellular Component: cytoplasm (GO:0005737);; Cellular Component: Golgi apparatus (GO:0005794);; Cellular Component: Golgi-associated vesicle (GO:0005798);; Biological Process: transport (GO:0006810);; Biological Process: intracellular protein tran…	K17302|1.1e-26|lang:109342843|K17302 coatomer subunit beta' | (RefSeq) coatomer subunit beta'-2	Coatomer subunit beta'-1 OS=Arabidopsis thaliana OX=3702 GN=At1g79990 PE=2 SV=2	Coatomer subunit [Arachis hypogaea]
qPBN04	trait4	Primary branch number	chr04	64.235-68.411	chr04:102,074,218-119,091,038	AH04G23530	--	--	Cellular Component: cellular_component (GO:0005575);; Cellular Component: intracellular (GO:0005622);; Cellular Component: obsolete cell (GO:0005623);; Cellular Component: nucleus (GO:0005634);; Biological Process: regulation of transcription, DNA-templated (GO:0006355);; Biological Process: multicellular organism development (GO:0007275);; Biological Process: biological_process (GO:0008150);; Bi…	K21994|9.8e-125|adu:107485443|K21994 LOB domain-containing protein 18 | (RefSeq) LOW QUALITY PROTEIN: LOB domain-containing protein 30-like	LOB domain-containing protein 18 OS=Arabidopsis thaliana OX=3702 GN=LBD18 PE=1 SV=2	LOB domain-containing protein 30 [Arachis hypogaea]
qPBN04	trait4	Primary branch number	chr04	64.235-68.411	chr04:102,074,218-119,091,038	AH04G26590	[R]	General function prediction only	Biological Process: signal transduction (GO:0007165);; Molecular Function: ADP binding (GO:0043531);	K00695|2.2e-132|mtr:MTR_6g478030|K00695 sucrose synthase [EC:2.4.1.13] | (RefSeq) sucrose synthase	TMV resistance protein N OS=Nicotiana glutinosa OX=35889 GN=N PE=1 SV=1	TMV resistance protein N [Arachis hypogaea]
qPBN04	trait4	Primary branch number	chr04	64.235-68.411	chr04:102,074,218-119,091,038	AH04G21250	--	--	Cellular Component: GARP complex (GO:0000938);; Biological Process: regionalization (GO:0003002);; Cellular Component: cellular_component (GO:0005575);; Cellular Component: intracellular (GO:0005622);; Cellular Component: obsolete cell (GO:0005623);; Cellular Component: cytoplasm (GO:0005737);; Cellular Component: endosome (GO:0005768);; Cellular Component: Golgi apparatus (GO:0005794);; Biologic…	K20296|4.7e-86|adu:107464913|K20296 vacuolar protein sorting-associated protein 51 | (RefSeq) vacuolar protein sorting-associated protein 51 homolog isoform X2	Vacuolar protein sorting-associated protein 51 homolog OS=Arabidopsis thaliana OX=3702 GN=VPS51 PE=1 SV=1	hypothetical protein Ahy_A04g018937 [Arachis hypogaea]
qPBN04	trait4	Primary branch number	chr04	64.235-68.411	chr04:102,074,218-119,091,038	AH04G22950	[H]	Coenzyme transport and metabolism	Molecular Function: 4-hydroxybenzoate decaprenyltransferase activity (GO:0002083);; Biological Process: ubiquinone biosynthetic process (GO:0006744);; Biological Process: isoprenoid biosynthetic process (GO:0008299);; Cellular Component: integral component of mitochondrial inner membrane (GO:0031305);; Molecular Function: 4-hydroxybenzoate nonaprenyltransferase activity (GO:0047293);	K06125|1.8e-237|adu:107485393|K06125 4-hydroxybenzoate polyprenyltransferase [EC:2.5.1.39] | (RefSeq) 4-hydroxybenzoate polyprenyltransferase, mitochondrial	4-hydroxybenzoate polyprenyltransferase, mitochondrial OS=Arabidopsis thaliana OX=3702 GN=PPT1 PE=2 SV=1	4-hydroxybenzoate polyprenyltransferase, mitochondrial [Arachis duranensis]
qPBN04	trait4	Primary branch number	chr04	64.235-68.411	chr04:102,074,218-119,091,038	AH04G22260	--	--	--	--	--	uncharacterized protein DS421_4g127210 [Arachis hypogaea]
qPBN04	trait4	Primary branch number	chr04	64.235-68.411	chr04:102,074,218-119,091,038	AH04G27400	--	--	Molecular Function: DNA-binding transcription factor activity (GO:0003700);; Cellular Component: nucleus (GO:0005634);; Molecular Function: sequence-specific DNA binding (GO:0043565);	K18835|1.0e-272|adu:107485969|K18835 WRKY transcription factor 2 | (RefSeq) WRKY transcription factor SUSIBA2-like	Probable WRKY transcription factor 2 OS=Arabidopsis thaliana OX=3702 GN=WRKY2 PE=1 SV=1	putative WRKY transcription factor [Arachis hypogaea]
qPBN04	trait4	Primary branch number	chr04	64.235-68.411	chr04:102,074,218-119,091,038	AH04G26810	--	--	--	K14304|2.1e-41|aip:107605192|K14304 nuclear pore complex protein Nup85 | (RefSeq) nuclear pore complex protein NUP85	Nuclear pore complex protein NUP85 OS=Arabidopsis thaliana OX=3702 GN=NUP85 PE=1 SV=1	Nuclear pore complex protein [Arachis hypogaea]
qPBN04	trait4	Primary branch number	chr04	64.235-68.411	chr04:102,074,218-119,091,038	AH04G24830	--	--	Cellular Component: integral component of membrane (GO:0016021);; Biological Process: transmembrane transport (GO:0055085);	K15277|5.6e-190|adu:107485612|K15277 solute carrier family 35 (adenosine 3'-phospho 5'-phosphosulfate transporter), member B3 | (RefSeq) UDP-galactose/UDP-glucose transporter 2	UDP-galactose/UDP-glucose transporter 2 OS=Arabidopsis thaliana OX=3702 GN=UTR2 PE=2 SV=1	UDP-galactose/UDP-glucose transporter 2 [Arachis duranensis]
qPBN04	trait4	Primary branch number	chr04	64.235-68.411	chr04:102,074,218-119,091,038	AH04G23640	--	--	Molecular Function: zinc ion binding (GO:0008270);	K22262|8.2e-157|qsu:112034235|K22262 WD repeat and FYVE domain-containing protein 3 | (RefSeq) protein SPIRRIG	Pentatricopeptide repeat-containing protein At3g16610 OS=Arabidopsis thaliana OX=3702 GN=PCMP-E91 PE=2 SV=1	pentatricopeptide repeat-containing protein At3g16610-like [Arachis hypogaea]
qPBN04	trait4	Primary branch number	chr04	64.235-68.411	chr04:102,074,218-119,091,038	AH04G25240	--	--	--	--	--	uncharacterized protein DS421_4g130130 [Arachis hypogaea]
qPBN04	trait4	Primary branch number	chr04	64.235-68.411	chr04:102,074,218-119,091,038	AH04G22900	[M]	Cell wall/membrane/envelope biogenesis	Molecular Function: protein kinase activity (GO:0004672);; Molecular Function: ATP binding (GO:0005524);; Cellular Component: integral component of membrane (GO:0016021);	K13415|5.4e-47|dosa:Os01t0718300-01|K13415 protein brassinosteroid insensitive 1 [EC:2.7.10.1 2.7.11.1] | (RefSeq) Os01g0718300, D61, DWARF_61; Similar to Systemin receptor SR160 precursor (EC 2.7.1.37) (Brassinosteroid LRR receptor kinase).	Probable inactive receptor kinase At5g58300 OS=Arabidopsis thaliana OX=3702 GN=At5g58300 PE=1 SV=1	probable inactive receptor kinase At5g58300 [Arachis duranensis]
qPBN04	trait4	Primary branch number	chr04	64.235-68.411	chr04:102,074,218-119,091,038	AH04G25020	--	--	--	--	--	uncharacterized protein DS421_4g129910 [Arachis hypogaea]
qPBN04	trait4	Primary branch number	chr04	64.235-68.411	chr04:102,074,218-119,091,038	AH04G25470	[O]	Posttranslational modification, protein turnover, chaperones	Molecular Function: ATP binding (GO:0005524);	K07767|4.8e-54|adu:107459838|K07767 katanin p60 ATPase-containing subunit A1 [EC:5.6.1.1] | (RefSeq) katanin p60 ATPase-containing subunit A1	Katanin p60 ATPase-containing subunit A1 OS=Arabidopsis thaliana OX=3702 GN=AAA1 PE=1 SV=1	Katanin p60 ATPase-containing subunit [Arachis hypogaea]
qPBN04	trait4	Primary branch number	chr04	64.235-68.411	chr04:102,074,218-119,091,038	AH04G25700	--	--	--	--	--	uncharacterized protein LOC107485708 [Arachis duranensis]
qPBN04	trait4	Primary branch number	chr04	64.235-68.411	chr04:102,074,218-119,091,038	AH04G26360	[C]	Energy production and conversion	Molecular Function: lipid binding (GO:0008289);; Molecular Function: proton transmembrane transporter activity (GO:0015078);; Biological Process: ATP synthesis coupled proton transport (GO:0015986);; Cellular Component: proton-transporting ATP synthase complex, coupling factor F(o) (GO:0045263);	K02110|6.2e-16|bdi:6439782|K02110 F-type H+-transporting ATPase subunit c | (RefSeq) atpH, BrdiC_p020; ATP synthase CF0 C subunit	ATP synthase subunit c, chloroplastic OS=Agrostis stolonifera OX=63632 GN=atpH PE=3 SV=1	ATP synthase subunit c [Arachis hypogaea]
qPBN04	trait4	Primary branch number	chr04	64.235-68.411	chr04:102,074,218-119,091,038	AH04G25970	[O]	Posttranslational modification, protein turnover, chaperones	Molecular Function: serine-type endopeptidase activity (GO:0004252);; Cellular Component: integral component of membrane (GO:0016021);	K15333|4.8e-47|nsy:104224633|K15333 tRNA guanosine-2'-O-methyltransferase [EC:2.1.1.34] | (RefSeq) uncharacterized protein LOC104224633	Subtilisin-like protease SBT4.14 OS=Arabidopsis thaliana OX=3702 GN=SBT4.14 PE=2 SV=1	Subtilisin-like protease SBT4 [Arachis hypogaea]
qPBN04	trait4	Primary branch number	chr04	64.235-68.411	chr04:102,074,218-119,091,038	AH04G25350	--	--	Molecular Function: metal ion binding (GO:0046872);	K09377|1.3e-88|cam:101489797|K09377 cysteine and glycine-rich protein | (RefSeq) LIM domain-containing protein PLIM2b	LIM domain-containing protein PLIM2b OS=Arabidopsis thaliana OX=3702 GN=PLIM2B PE=1 SV=1	LIM domain-containing protein PLIM2c-like [Arachis ipaensis]
qPBN04	trait4	Primary branch number	chr04	64.235-68.411	chr04:102,074,218-119,091,038	AH04G24260	--	--	--	--	--	F-box/LRR plant protein [Arachis hypogaea]
qPBN04	trait4	Primary branch number	chr04	64.235-68.411	chr04:102,074,218-119,091,038	AH04G23040	--	--	Cellular Component: integral component of membrane (GO:0016021);	K15378|1.4e-27|adu:107485669|K15378 solute carrier family 45, member 1/2/4 | (RefSeq) LOW QUALITY PROTEIN: sucrose transport protein SUC1	--	Sucrose transport protein [Arachis hypogaea]
qPBN04	trait4	Primary branch number	chr04	64.235-68.411	chr04:102,074,218-119,091,038	AH04G23970	[O]	Posttranslational modification, protein turnover, chaperones	--	K03283|3.4e-116|adu:107486819|K03283 heat shock 70kDa protein 1/2/6/8 | (RefSeq) heat shock cognate 70 kDa protein-like	Heat shock 70 kDa protein 4 OS=Arabidopsis thaliana OX=3702 GN=HSP70-4 PE=1 SV=1	Heat shock cognate 70 kDa protein [Arachis hypogaea]
qPBN04	trait4	Primary branch number	chr04	64.235-68.411	chr04:102,074,218-119,091,038	AH04G26420	--	--	--	K22698|7.3e-10|adu:107461318|K22698 protein SEY1 [EC:3.6.5.-] | (RefSeq) protein ROOT HAIR DEFECTIVE 3 isoform X1	--	uncharacterized protein DS421_4g131260 [Arachis hypogaea]
qPBN04	trait4	Primary branch number	chr04	64.235-68.411	chr04:102,074,218-119,091,038	AH04G22520	--	--	--	K02133|6.3e-08|pxb:103961763|K02133 F-type H+-transporting ATPase subunit beta [EC:7.1.2.2] | (RefSeq) ATP synthase subunit beta, mitochondrial-like	--	uncharacterized protein LOC112797221 [Arachis hypogaea]
qPBN04	trait4	Primary branch number	chr04	64.235-68.411	chr04:102,074,218-119,091,038	AH04G22370	[O]	Posttranslational modification, protein turnover, chaperones	Molecular Function: calcium ion binding (GO:0005509);; Cellular Component: integral component of membrane (GO:0016021);	K01859|1.8e-289|sita:101771169|K01859 chalcone isomerase [EC:5.5.1.6] | (RefSeq) vacuolar-sorting receptor 1	Vacuolar-sorting receptor 1 OS=Arabidopsis thaliana OX=3702 GN=VSR1 PE=1 SV=2	vacuolar-sorting receptor 1 [Arachis duranensis]
qPBN04	trait4	Primary branch number	chr04	64.235-68.411	chr04:102,074,218-119,091,038	AH04G27090	[G]	Carbohydrate transport and metabolism	Molecular Function: 1,4-alpha-glucan branching enzyme activity (GO:0003844);; Molecular Function: hydrolase activity, hydrolyzing O-glycosyl compounds (GO:0004553);; Biological Process: glycogen biosynthetic process (GO:0005978);	K00700|1.5e-62|adu:107476327|K00700 1,4-alpha-glucan branching enzyme [EC:2.4.1.18] | (RefSeq) LOW QUALITY PROTEIN: 1,4-alpha-glucan-branching enzyme 1, chloroplastic/amyloplastic-like	1,4-alpha-glucan-branching enzyme 1, chloroplastic/amyloplastic OS=Pisum sativum OX=3888 GN=SBEI PE=1 SV=1	1,4-alpha-glucan-branching enzyme 1 [Arachis hypogaea]
qPBN04	trait4	Primary branch number	chr04	64.235-68.411	chr04:102,074,218-119,091,038	AH04G23910	--	--	--	--	--	uncharacterized protein DS421_4g128840 [Arachis hypogaea]
qPBN04	trait4	Primary branch number	chr04	64.235-68.411	chr04:102,074,218-119,091,038	AH04G25170	--	--	--	--	--	uncharacterized protein LOC107485636 [Arachis duranensis]
qPBN04	trait4	Primary branch number	chr04	64.235-68.411	chr04:102,074,218-119,091,038	AH04G23840	[H]	Coenzyme transport and metabolism	Molecular Function: catalytic activity (GO:0003824);	K01598|1.2e-114|adu:107485459|K01598 phosphopantothenoylcysteine decarboxylase [EC:4.1.1.36] | (RefSeq) probable phosphopantothenoylcysteine decarboxylase	Phosphopantothenoylcysteine decarboxylase OS=Arabidopsis thaliana OX=3702 GN=HAL3A PE=1 SV=1	probable phosphopantothenoylcysteine decarboxylase [Arachis hypogaea]
qPBN04	trait4	Primary branch number	chr04	64.235-68.411	chr04:102,074,218-119,091,038	AH04G25890	--	--	--	--	--	uncharacterized protein DS421_4g130750 [Arachis hypogaea]
qPBN04	trait4	Primary branch number	chr04	64.235-68.411	chr04:102,074,218-119,091,038	AH04G27490	[E]	Amino acid transport and metabolism	Molecular Function: serine-type carboxypeptidase activity (GO:0004185);	K16296|6.5e-301|aip:107635150|K16296 serine carboxypeptidase-like clade I [EC:3.4.16.-] | (RefSeq) serine carboxypeptidase-like 20	Serine carboxypeptidase-like 20 OS=Arabidopsis thaliana OX=3702 GN=SCPL20 PE=2 SV=2	serine carboxypeptidase-like 20 isoform X1 [Arachis hypogaea]
qPBN04	trait4	Primary branch number	chr04	64.235-68.411	chr04:102,074,218-119,091,038	AH04G21380	--	--	Cellular Component: cellular_component (GO:0005575);; Cellular Component: intracellular (GO:0005622);; Cellular Component: obsolete cell (GO:0005623);; Cellular Component: cytoplasm (GO:0005737);; Cellular Component: cytosol (GO:0005829);; Biological Process: sulfur compound metabolic process (GO:0006790);; Biological Process: biological_process (GO:0008150);; Biological Process: metabolic proces…	--	Protein CIA1 OS=Arabidopsis thaliana OX=3702 GN=CIA1 PE=1 SV=2	uncharacterized protein LOC107483849 [Arachis duranensis]
qPBN04	trait4	Primary branch number	chr04	64.235-68.411	chr04:102,074,218-119,091,038	AH04G26800	--	--	--	--	--	uncharacterized protein DS421_4g131640 [Arachis hypogaea]
qPBN04	trait4	Primary branch number	chr04	64.235-68.411	chr04:102,074,218-119,091,038	AH04G23660	--	--	--	--	--	uncharacterized protein DS421_4g128600 [Arachis hypogaea]
qPBN04	trait4	Primary branch number	chr04	64.235-68.411	chr04:102,074,218-119,091,038	AH04G24900	--	--	--	--	--	uncharacterized protein DS421_4g126320 [Arachis hypogaea]
qPBN04	trait4	Primary branch number	chr04	64.235-68.411	chr04:102,074,218-119,091,038	AH04G26830	--	--	Molecular Function: molecular_function (GO:0003674);; Molecular Function: binding (GO:0005488);; Cellular Component: cellular_component (GO:0005575);; Cellular Component: intracellular (GO:0005622);; Cellular Component: obsolete cell (GO:0005623);; Cellular Component: cytoplasm (GO:0005737);; Biological Process: transport (GO:0006810);; Biological Process: ion transport (GO:0006811);; Biological …	K11883|3.9e-06|nau:109216591|K11883 RNA-binding protein NOB1 | (RefSeq) RNA-binding protein NOB1 isoform X1	Heavy metal-associated isoprenylated plant protein 39 OS=Arabidopsis thaliana OX=3702 GN=HIPP39 PE=2 SV=1	heavy metal-associated isoprenylated plant protein 39 [Arachis duranensis]
qPBN04	trait4	Primary branch number	chr04	64.235-68.411	chr04:102,074,218-119,091,038	AH04G25740	--	--	Cellular Component: extracellular region (GO:0005576);; Biological Process: rejection of self pollen (GO:0060320);	--	S-protein homolog 5 OS=Arabidopsis thaliana OX=3702 GN=SPH5 PE=2 SV=1	Leguminosin secreted peptide [Arachis hypogaea]
qPBN04	trait4	Primary branch number	chr04	64.235-68.411	chr04:102,074,218-119,091,038	AH04G23320	[G]	Carbohydrate transport and metabolism	Molecular Function: phosphoglycerate mutase activity (GO:0004619);; Cellular Component: cytoplasm (GO:0005737);; Biological Process: glucose catabolic process (GO:0006007);; Molecular Function: manganese ion binding (GO:0030145);	K15633|0.0e+00|adu:107485416|K15633 2,3-bisphosphoglycerate-independent phosphoglycerate mutase [EC:5.4.2.12] | (RefSeq) 2,3-bisphosphoglycerate-independent phosphoglycerate mutase	2,3-bisphosphoglycerate-independent phosphoglycerate mutase OS=Mesembryanthemum crystallinum OX=3544 GN=PGM1 PE=2 SV=1	2,3-bisphosphoglycerate-independent phosphoglycerate mutase [Arachis duranensis]
qPBN04	trait4	Primary branch number	chr04	64.235-68.411	chr04:102,074,218-119,091,038	AH04G26790	[CHR]	--	Molecular Function: NAD binding (GO:0051287);; Biological Process: oxidation-reduction process (GO:0055114);	K15919|2.1e-16|qsu:112017778|K15919 glyoxylate/hydroxypyruvate reductase [EC:1.1.1.79 1.1.1.81] | (RefSeq) glyoxylate/hydroxypyruvate reductase HPR3-like	C-terminal binding protein AN OS=Arabidopsis thaliana OX=3702 GN=AN PE=1 SV=1	C-terminal binding protein AN [Arachis hypogaea]
qPBN04	trait4	Primary branch number	chr04	64.235-68.411	chr04:102,074,218-119,091,038	AH04G25880	--	--	--	--	--	uncharacterized protein DS421_4g130740 [Arachis hypogaea]
qPBN04	trait4	Primary branch number	chr04	64.235-68.411	chr04:102,074,218-119,091,038	AH04G26870	--	--	Molecular Function: DNA-binding transcription factor activity (GO:0003700);; Cellular Component: nucleus (GO:0005634);; Molecular Function: sequence-specific DNA binding (GO:0043565);	K13425|1.0e-175|adu:107485852|K13425 WRKY transcription factor 22 | (RefSeq) WRKY transcription factor 22	WRKY transcription factor 22 OS=Arabidopsis thaliana OX=3702 GN=WRKY22 PE=2 SV=1	WRKY transcription factor 22 [Arachis hypogaea]
qPBN04	trait4	Primary branch number	chr04	64.235-68.411	chr04:102,074,218-119,091,038	AH04G24040	--	--	--	--	--	Myb/SANT-like domain-containing protein [Arachis hypogaea]
qPBN04	trait4	Primary branch number	chr04	64.235-68.411	chr04:102,074,218-119,091,038	AH04G21020	--	--	--	--	--	uncharacterized protein DS421_4g126080 [Arachis hypogaea]
qPBN04	trait4	Primary branch number	chr04	64.235-68.411	chr04:102,074,218-119,091,038	AH04G21120	--	--	--	--	--	Putative F-box protein [Arachis hypogaea]
qPBN04	trait4	Primary branch number	chr04	64.235-68.411	chr04:102,074,218-119,091,038	AH04G24570	--	--	Cellular Component: integral component of membrane (GO:0016021);	K13148|1.2e-81|mesc:110605667|K13148 integrator complex subunit 11 [EC:3.1.27.-] | (RefSeq) cleavage and polyadenylation specificity factor subunit 3-II	E3 ubiquitin-protein ligase At1g63170 OS=Arabidopsis thaliana OX=3702 GN=At1g63170 PE=2 SV=2	E3 ubiquitin-protein ligase At1g63170 [Arachis duranensis]
qPBN04	trait4	Primary branch number	chr04	64.235-68.411	chr04:102,074,218-119,091,038	AH04G21810	--	--	Cellular Component: cellular_component (GO:0005575);; Cellular Component: intracellular (GO:0005622);; Cellular Component: obsolete cell (GO:0005623);; Cellular Component: cytoplasm (GO:0005737);; Cellular Component: cytosol (GO:0005829);; Biological Process: organelle organization (GO:0006996);; Biological Process: biological_process (GO:0008150);; Biological Process: plastid organization (GO:00…	--	WEB family protein At2g38370 OS=Arabidopsis thaliana OX=3702 GN=At2g38370 PE=2 SV=1	WEB family protein At2g38370 isoform X1 [Arachis hypogaea]
qPBN04	trait4	Primary branch number	chr04	64.235-68.411	chr04:102,074,218-119,091,038	AH04G25660	--	--	Cellular Component: cellular_component (GO:0005575);; Cellular Component: obsolete cell (GO:0005623);; Cellular Component: plasma membrane (GO:0005886);; Cellular Component: membrane (GO:0016020);; Cellular Component: obsolete cell part (GO:0044464);; Cellular Component: cell periphery (GO:0071944);	--	Uncharacterized protein At2g33490 OS=Arabidopsis thaliana OX=3702 GN=At2g33490 PE=4 SV=2	uncharacterized protein At2g33490 [Arachis duranensis]
qPBN04	trait4	Primary branch number	chr04	64.235-68.411	chr04:102,074,218-119,091,038	AH04G25780	--	--	Molecular Function: iron ion binding (GO:0005506);; Cellular Component: integral component of membrane (GO:0016021);	--	--	uncharacterized protein LOC112797457 [Arachis hypogaea]
qPBN04	trait4	Primary branch number	chr04	64.235-68.411	chr04:102,074,218-119,091,038	AH04G22460	--	--	Molecular Function: ATP transmembrane transporter activity (GO:0005347);; Cellular Component: integral component of membrane (GO:0016021);	K15113|6.3e-191|adu:107485298|K15113 solute carrier family 25 (mitochondrial iron transporter), member 28/37 | (RefSeq) mitoferrin	Probable S-adenosylmethionine carrier 2, chloroplastic OS=Arabidopsis thaliana OX=3702 GN=SAMC2 PE=2 SV=1	mitoferrin [Arachis hypogaea]
qPBN04	trait4	Primary branch number	chr04	64.235-68.411	chr04:102,074,218-119,091,038	AH04G21940	--	--	Cellular Component: integral component of membrane (GO:0016021);	--	--	uncharacterized protein LOC107485241 [Arachis duranensis]
qPBN04	trait4	Primary branch number	chr04	64.235-68.411	chr04:102,074,218-119,091,038	AH04G24060	--	--	Cellular Component: endoplasmic reticulum (GO:0005783);; Biological Process: regulation of transcription, DNA-templated (GO:0006355);; Biological Process: lipid transport (GO:0006869);; Molecular Function: lipid binding (GO:0008289);; Cellular Component: integral component of membrane (GO:0016021);	--	Calcium-dependent lipid-binding protein OS=Arabidopsis thaliana OX=3702 GN=CLB PE=1 SV=1	synaptotagmin-4-like [Arachis ipaensis]
qPBN04	trait4	Primary branch number	chr04	64.235-68.411	chr04:102,074,218-119,091,038	AH04G21460	--	--	--	--	Protein LURP-one-related 15 OS=Arabidopsis thaliana OX=3702 GN=At5g01750 PE=1 SV=1	protein LURP-one-related 15 isoform X1 [Arachis duranensis]
qPBN04	trait4	Primary branch number	chr04	64.235-68.411	chr04:102,074,218-119,091,038	AH04G25050	--	--	Molecular Function: protein binding (GO:0005515);; Cellular Component: cellular_component (GO:0005575);; Cellular Component: intracellular (GO:0005622);; Cellular Component: obsolete cell (GO:0005623);; Cellular Component: cytoplasm (GO:0005737);; Cellular Component: chloroplast (GO:0009507);; Cellular Component: plastid (GO:0009536);; Cellular Component: organelle (GO:0043226);; Cellular Compone…	K19199|3.9e-16|gsl:Gasu_37520|K19199 protein-histidine N-methyltransferase [EC:2.1.1.85] | (RefSeq) ribulose-1,5-bisphosphate carboxylase/oxygenase small subunit N-methyltransferase I	--	SET domain-containing protein [Arachis hypogaea]
qPBN04	trait4	Primary branch number	chr04	64.235-68.411	chr04:102,074,218-119,091,038	AH04G24560	--	--	Cellular Component: integral component of membrane (GO:0016021);	K17550|1.7e-11|hbr:110653050|K17550 protein phosphatase 1 regulatory subunit 7 | (RefSeq) leucine-rich repeat receptor-like serine/threonine-protein kinase BAM2	Receptor-like protein 14 OS=Arabidopsis thaliana OX=3702 GN=RLP14 PE=3 SV=1	LRR receptor-like serine/threonine-protein kinase [Arachis hypogaea]
qPBN04	trait4	Primary branch number	chr04	64.235-68.411	chr04:102,074,218-119,091,038	AH04G22840	[G]	Carbohydrate transport and metabolism	Biological Process: carbohydrate metabolic process (GO:0005975);; Molecular Function: raffinose alpha-galactosidase activity (GO:0052692);	K07407|2.0e-244|adu:107485338|K07407 alpha-galactosidase [EC:3.2.1.22] | (RefSeq) alpha-galactosidase 1	Alpha-galactosidase 1 OS=Arabidopsis thaliana OX=3702 GN=AGAL1 PE=2 SV=1	alpha-galactosidase 1 [Arachis duranensis]
qPBN04	trait4	Primary branch number	chr04	64.235-68.411	chr04:102,074,218-119,091,038	AH04G23110	--	--	--	--	--	uncharacterized protein DS421_4g128080 [Arachis hypogaea]
qPBN04	trait4	Primary branch number	chr04	64.235-68.411	chr04:102,074,218-119,091,038	AH04G22630	[G]	Carbohydrate transport and metabolism	Molecular Function: molecular_function (GO:0003674);; Molecular Function: catalytic activity (GO:0003824);; Cellular Component: cellular_component (GO:0005575);; Cellular Component: intracellular (GO:0005622);; Cellular Component: obsolete cell (GO:0005623);; Cellular Component: cytoplasm (GO:0005737);; Cellular Component: cytosol (GO:0005829);; Cellular Component: cell-cell junction (GO:0005911)…	K12446|3.6e-165|gmx:100787860|K12446 L-arabinokinase [EC:2.7.1.46] | (RefSeq) L-arabinokinase	L-arabinokinase OS=Arabidopsis thaliana OX=3702 GN=ARA1 PE=1 SV=1	L-arabinokinase [Arachis hypogaea]
qPBN04	trait4	Primary branch number	chr04	64.235-68.411	chr04:102,074,218-119,091,038	AH04G20940	--	--	--	K07253|9.5e-48|cam:101506823|K07253 phenylpyruvate tautomerase [EC:5.3.2.1] | (RefSeq) macrophage migration inhibitory factor homolog	--	macrophage migration inhibitory factor homolog [Arachis duranensis]
qPBN04	trait4	Primary branch number	chr04	64.235-68.411	chr04:102,074,218-119,091,038	AH04G20870	--	--	Cellular Component: integral component of membrane (GO:0016021);	K20359|1.1e-103|adu:107485032|K20359 PRA1 family protein 1 | (RefSeq) PRA1 family protein B3-like	PRA1 family protein B3 OS=Arabidopsis thaliana OX=3702 GN=PRA1B3 PE=1 SV=1	PRA1 family protein B3-like [Arachis duranensis]
qPBN04	trait4	Primary branch number	chr04	64.235-68.411	chr04:102,074,218-119,091,038	AH04G26900	--	--	Molecular Function: DNA-binding transcription factor activity (GO:0003700);; Cellular Component: nucleus (GO:0005634);; Molecular Function: sequence-specific DNA binding (GO:0043565);	K12835|2.2e-22|cmax:111493042|K12835 ATP-dependent RNA helicase DDX42 [EC:3.6.4.13] | (RefSeq) DEAD-box ATP-dependent RNA helicase 24 isoform X1	Probable WRKY transcription factor 24 OS=Arabidopsis thaliana OX=3702 GN=WRKY24 PE=1 SV=1	putative WRKY transcription factor [Arachis hypogaea]
qPBN04	trait4	Primary branch number	chr04	64.235-68.411	chr04:102,074,218-119,091,038	AH04G20810	--	--	--	--	--	uncharacterized protein DS421_4g125870 [Arachis hypogaea]
qPBN04	trait4	Primary branch number	chr04	64.235-68.411	chr04:102,074,218-119,091,038	AH04G20910	[J]	Translation, ribosomal structure and biogenesis	Biological Process: tRNA processing (GO:0008033);; Molecular Function: sulfurtransferase activity (GO:0016783);	K21027|1.6e-213|aip:107639665|K21027 tRNA-5-taurinomethyluridine 2-sulfurtransferase [EC:2.8.1.14] | (RefSeq) uncharacterized protein LOC107639665 isoform X1	--	tRNA-specific 2-thiouridylase MnmA [Arachis hypogaea]
qPBN04	trait4	Primary branch number	chr04	64.235-68.411	chr04:102,074,218-119,091,038	AH04G20770	--	--	Cellular Component: integral component of membrane (GO:0016021);	K23877|1.4e-43|vra:106754970|K23877 xyloglucan O-acetyltransferase | (RefSeq) protein ALTERED XYLOGLUCAN 4-like	Protein trichome birefringence-like 34 OS=Arabidopsis thaliana OX=3702 GN=TBL34 PE=2 SV=2	protein trichome birefringence-like 34 [Arachis hypogaea]
qPBN04	trait4	Primary branch number	chr04	64.235-68.411	chr04:102,074,218-119,091,038	AH04G25950	--	--	Molecular Function: Rho guanyl-nucleotide exchange factor activity (GO:0005089);	--	--	rop guanine nucleotide exchange factor 5-like [Arachis hypogaea]
qPBN04	trait4	Primary branch number	chr04	64.235-68.411	chr04:102,074,218-119,091,038	AH04G22770	--	--	Molecular Function: nucleic acid binding (GO:0003676);; Molecular Function: zinc ion binding (GO:0008270);	--	--	hypothetical protein Ahy_A04g018695 [Arachis hypogaea]
qPBN04	trait4	Primary branch number	chr04	64.235-68.411	chr04:102,074,218-119,091,038	AH04G23030	--	--	Molecular Function: RNA binding (GO:0003723);	K14945|2.8e-157|aip:107639738|K14945 protein quaking | (RefSeq) KH domain-containing protein At3g08620	KH domain-containing protein At2g38610 OS=Arabidopsis thaliana OX=3702 GN=At2g38610 PE=1 SV=1	KH domain-containing protein At2g38610 [Arachis hypogaea]
qPBN04	trait4	Primary branch number	chr04	64.235-68.411	chr04:102,074,218-119,091,038	AH04G21630	--	--	Biological Process: intracellular protein transport (GO:0006886);; Biological Process: vesicle-mediated transport (GO:0016192);; Cellular Component: membrane coat (GO:0030117);	K17267|7.3e-66|adu:107476677|K17267 coatomer subunit gamma | (RefSeq) coatomer subunit gamma-2	Coatomer subunit gamma-2 OS=Oryza sativa subsp. japonica OX=39947 GN=Os07g0201100 PE=2 SV=1	Coatomer subunit [Arachis hypogaea]
qPBN04	trait4	Primary branch number	chr04	64.235-68.411	chr04:102,074,218-119,091,038	AH04G24690	--	--	Biological Process: protein deneddylation (GO:0000338);; Cellular Component: COP9 signalosome (GO:0008180);	K12175|2.1e-255|adu:107485598|K12175 COP9 signalosome complex subunit 1 | (RefSeq) COP9 signalosome complex subunit 1	COP9 signalosome complex subunit 1 OS=Arabidopsis thaliana OX=3702 GN=CSN1 PE=1 SV=2	COP9 signalosome complex subunit 1 [Arachis hypogaea]
qPBN04	trait4	Primary branch number	chr04	64.235-68.411	chr04:102,074,218-119,091,038	AH04G22270	--	--	Cellular Component: integral component of membrane (GO:0016021);	--	--	protein qua-1 [Arachis hypogaea]
qPBN04	trait4	Primary branch number	chr04	64.235-68.411	chr04:102,074,218-119,091,038	AH04G22670	[G]	Carbohydrate transport and metabolism	Molecular Function: molecular_function (GO:0003674);; Molecular Function: catalytic activity (GO:0003824);; Cellular Component: cellular_component (GO:0005575);; Cellular Component: intracellular (GO:0005622);; Cellular Component: obsolete cell (GO:0005623);; Cellular Component: cytoplasm (GO:0005737);; Cellular Component: cytosol (GO:0005829);; Cellular Component: cell-cell junction (GO:0005911)…	K12446|6.9e-168|gmx:100787860|K12446 L-arabinokinase [EC:2.7.1.46] | (RefSeq) L-arabinokinase	L-arabinokinase OS=Arabidopsis thaliana OX=3702 GN=ARA1 PE=1 SV=1	L-arabinokinase [Arachis hypogaea]
qPBN04	trait4	Primary branch number	chr04	64.235-68.411	chr04:102,074,218-119,091,038	AH04G26380	[V]	Defense mechanisms	Molecular Function: antiporter activity (GO:0015297);; Cellular Component: integral component of membrane (GO:0016021);; Molecular Function: xenobiotic transmembrane transporter activity (GO:0042910);	K03327|1.4e-271|adu:107485830|K03327 multidrug resistance protein, MATE family | (RefSeq) protein DETOXIFICATION 34	Protein DETOXIFICATION 34 OS=Arabidopsis thaliana OX=3702 GN=DTX34 PE=2 SV=1	Protein DETOXIFICATION [Arachis hypogaea]
qPBN04	trait4	Primary branch number	chr04	64.235-68.411	chr04:102,074,218-119,091,038	AH04G22190	--	--	--	--	--	uncharacterized protein DS421_4g127170 [Arachis hypogaea]
qPBN04	trait4	Primary branch number	chr04	64.235-68.411	chr04:102,074,218-119,091,038	AH04G25830	--	--	Cellular Component: extracellular region (GO:0005576);; Biological Process: rejection of self pollen (GO:0060320);	--	S-protein homolog 74 OS=Arabidopsis thaliana OX=3702 GN=SPH74 PE=2 SV=1	uncharacterized protein DS421_4g130700 [Arachis hypogaea]
qPBN04	trait4	Primary branch number	chr04	64.235-68.411	chr04:102,074,218-119,091,038	AH04G25420	--	--	--	K12761|2.8e-19|ini:109164801|K12761 carbon catabolite-derepressing protein kinase [EC:2.7.11.1] | (RefSeq) CBL-interacting serine/threonine-protein kinase 7-like	--	DUF4228 domain-containing protein [Arachis hypogaea]
qPBN04	trait4	Primary branch number	chr04	64.235-68.411	chr04:102,074,218-119,091,038	AH04G21030	[E]	Amino acid transport and metabolism	Molecular Function: argininosuccinate synthase activity (GO:0004055);; Molecular Function: ATP binding (GO:0005524);; Biological Process: arginine biosynthetic process (GO:0006526);	K01940|5.2e-276|adu:107485112|K01940 argininosuccinate synthase [EC:6.3.4.5] | (RefSeq) argininosuccinate synthase, chloroplastic	Argininosuccinate synthase, chloroplastic OS=Arabidopsis thaliana OX=3702 GN=At4g24830 PE=1 SV=3	argininosuccinate synthase, chloroplastic [Arachis duranensis]
qPBN04	trait4	Primary branch number	chr04	64.235-68.411	chr04:102,074,218-119,091,038	AH04G24530	--	--	--	--	--	Chromodomain helicase DNA binding protein [Arachis hypogaea]
qPBN04	trait4	Primary branch number	chr04	64.235-68.411	chr04:102,074,218-119,091,038	AH04G23100	--	--	Cellular Component: integral component of membrane (GO:0016021);	--	--	uncharacterized protein LOC107485402 [Arachis duranensis]
qPBN04	trait4	Primary branch number	chr04	64.235-68.411	chr04:102,074,218-119,091,038	AH04G23000	[T]	Signal transduction mechanisms	Molecular Function: protein serine/threonine kinase activity (GO:0004674);; Molecular Function: ATP binding (GO:0005524);; Cellular Component: integral component of membrane (GO:0016021);	K13430|2.4e-59|hbr:110659892|K13430 serine/threonine-protein kinase PBS1 [EC:2.7.11.1] | (RefSeq) serine/threonine-protein kinase PBS1-like	Probable LRR receptor-like serine/threonine-protein kinase At1g06840 OS=Arabidopsis thaliana OX=3702 GN=At1g06840 PE=1 SV=2	probable LRR receptor-like serine/threonine-protein kinase At1g06840 [Arachis hypogaea]
qPBN04	trait4	Primary branch number	chr04	64.235-68.411	chr04:102,074,218-119,091,038	AH04G22400	[S]	Function unknown	Cellular Component: integral component of membrane (GO:0016021);	--	--	uncharacterized protein LOC107485273 [Arachis duranensis]
qPBN04	trait4	Primary branch number	chr04	64.235-68.411	chr04:102,074,218-119,091,038	AH04G26950	--	--	--	K09833|7.1e-64|adu:107462886|K09833 homogentisate phytyltransferase / homogentisate geranylgeranyltransferase [EC:2.5.1.115 2.5.1.116] | (RefSeq) naringenin 8-dimethylallyltransferase 2, chloroplastic	Serine/threonine-protein phosphatase 7 long form homolog OS=Arabidopsis thaliana OX=3702 GN=MAIL3 PE=2 SV=1	uncharacterized protein DS421_4g131790 [Arachis hypogaea]
qPBN04	trait4	Primary branch number	chr04	64.235-68.411	chr04:102,074,218-119,091,038	AH04G26720	--	--	Molecular Function: ubiquitin-protein transferase activity (GO:0004842);; Molecular Function: metal ion binding (GO:0046872);	K11968|1.1e-311|adu:107485808|K11968 ariadne-1 [EC:2.3.2.31] | (RefSeq) probable E3 ubiquitin-protein ligase ARI1	Probable E3 ubiquitin-protein ligase ARI1 OS=Arabidopsis thaliana OX=3702 GN=ARI1 PE=2 SV=1	probable E3 ubiquitin-protein ligase ARI1 [Arachis hypogaea]
qPBN04	trait4	Primary branch number	chr04	64.235-68.411	chr04:102,074,218-119,091,038	AH04G26180	--	--	Cellular Component: origin recognition complex (GO:0000808);; Cellular Component: nucleus (GO:0005634);; Biological Process: DNA replication (GO:0006260);; Biological Process: ubiquitin-dependent protein catabolic process (GO:0006511);	K02607|5.3e-298|aip:107635026|K02607 origin recognition complex subunit 5 | (RefSeq) origin of replication complex subunit 5	Origin of replication complex subunit 5 OS=Arabidopsis thaliana OX=3702 GN=ORC5 PE=1 SV=1	origin of replication complex subunit 5 isoform X1 [Arachis hypogaea]
qPBN04	trait4	Primary branch number	chr04	64.235-68.411	chr04:102,074,218-119,091,038	AH04G21610	--	--	--	--	--	uncharacterized protein LOC112797154 [Arachis hypogaea]
qPBN04	trait4	Primary branch number	chr04	64.235-68.411	chr04:102,074,218-119,091,038	AH04G23650	--	--	Molecular Function: zinc ion binding (GO:0008270);	--	--	uncharacterized protein DS421_4g128590 [Arachis hypogaea]
qPBN04	trait4	Primary branch number	chr04	64.235-68.411	chr04:102,074,218-119,091,038	AH04G23150	--	--	Cellular Component: integral component of membrane (GO:0016021);	K22379|7.1e-169|pavi:110771961|K22379 E3 ubiquitin-protein ligase RNFT1 [EC:2.3.2.27] | (RefSeq) RING finger and transmembrane domain-containing protein 1-like	--	RING finger and transmembrane domain-containing protein 2 isoform X1 [Arachis duranensis]
qPBN04	trait4	Primary branch number	chr04	64.235-68.411	chr04:102,074,218-119,091,038	AH04G20660	--	--	--	--	--	uncharacterized protein DS421_4g125720 [Arachis hypogaea]
qPBN04	trait4	Primary branch number	chr04	64.235-68.411	chr04:102,074,218-119,091,038	AH04G23950	[H]	Coenzyme transport and metabolism	Molecular Function: catalytic activity (GO:0003824);	K01598|3.1e-113|adu:107485462|K01598 phosphopantothenoylcysteine decarboxylase [EC:4.1.1.36] | (RefSeq) phosphopantothenoylcysteine decarboxylase-like	Phosphopantothenoylcysteine decarboxylase OS=Arabidopsis thaliana OX=3702 GN=HAL3A PE=1 SV=1	phosphopantothenoylcysteine decarboxylase [Arachis hypogaea]
qPBN04	trait4	Primary branch number	chr04	64.235-68.411	chr04:102,074,218-119,091,038	AH04G23770	--	--	--	K14400|4.4e-18|qsu:111982967|K14400 pre-mRNA cleavage complex 2 protein Pcf11 | (RefSeq) LOW QUALITY PROTEIN: uncharacterized protein LOC111982967	Protein MAIN-LIKE 1 OS=Arabidopsis thaliana OX=3702 GN=MAIL1 PE=1 SV=1	Serine/threonine protein phosphatase 7 long form isogeny [Arachis hypogaea]
qPBN04	trait4	Primary branch number	chr04	64.235-68.411	chr04:102,074,218-119,091,038	AH04G23940	--	--	Molecular Function: ADP binding (GO:0043531);	K00695|4.9e-81|mtr:MTR_6g478030|K00695 sucrose synthase [EC:2.4.1.13] | (RefSeq) sucrose synthase	Disease resistance protein Roq1 OS=Nicotiana benthamiana OX=4100 GN=ROQ1 PE=1 SV=1	TMV resistance protein N [Arachis hypogaea]
qPBN04	trait4	Primary branch number	chr04	64.235-68.411	chr04:102,074,218-119,091,038	AH04G22780	--	--	Biological Process: proteolysis (GO:0006508);; Molecular Function: cysteine-type peptidase activity (GO:0008234);	K08592|7.7e-06|csat:104732052|K08592 sentrin-specific protease 1 [EC:3.4.22.68] | (RefSeq) ubiquitin-like-specific protease ESD4	--	Ubiquitin-like-specific protease [Arachis hypogaea]
qPBN04	trait4	Primary branch number	chr04	64.235-68.411	chr04:102,074,218-119,091,038	AH04G25610	--	--	Molecular Function: nucleic acid binding (GO:0003676);; Cellular Component: nucleus (GO:0005634);; Cellular Component: cytoplasm (GO:0005737);; Molecular Function: zinc ion binding (GO:0008270);	--	CAX-interacting protein 4 OS=Arabidopsis thaliana OX=3702 GN=CXIP4 PE=1 SV=2	CAX-interacting protein 4 [Arachis hypogaea]
qPBN04	trait4	Primary branch number	chr04	64.235-68.411	chr04:102,074,218-119,091,038	AH04G21260	--	--	--	--	Oil body-associated protein 2A OS=Arabidopsis thaliana OX=3702 GN=OBAP2A PE=2 SV=1	uncharacterized protein DS421_4g126310 [Arachis hypogaea]
qPBN04	trait4	Primary branch number	chr04	64.235-68.411	chr04:102,074,218-119,091,038	AH04G27340	--	--	Biological Process: reproduction (GO:0000003);; Biological Process: cell morphogenesis (GO:0000902);; Biological Process: cell morphogenesis involved in differentiation (GO:0000904);; Biological Process: developmental process involved in reproduction (GO:0003006);; Cellular Component: cellular_component (GO:0005575);; Cellular Component: obsolete cell (GO:0005623);; Cellular Component: plasma mem…	K23541|4.7e-16|egu:105051209|K23541 Ca2+/H+ antiporter, TMEM165/GDT1 family | (RefSeq) LOW QUALITY PROTEIN: uncharacterized protein LOC105051209	CRIB domain-containing protein RIC4 OS=Arabidopsis thaliana OX=3702 GN=RIC4 PE=1 SV=1	CRIB domain-containing protein [Arachis hypogaea]
qPBN04	trait4	Primary branch number	chr04	64.235-68.411	chr04:102,074,218-119,091,038	AH04G25120	--	--	Molecular Function: RNA binding (GO:0003723);; Cellular Component: cytosolic large ribosomal subunit (GO:0022625);; Biological Process: ribosome biogenesis (GO:0042254);	K02936|1.1e-136|adu:107485629|K02936 large subunit ribosomal protein L7Ae | (RefSeq) 60S ribosomal protein L7a-1	60S ribosomal protein L7a-1 OS=Oryza sativa subsp. japonica OX=39947 GN=RPL7A-1 PE=2 SV=1	60S ribosomal protein L7a-1 [Arachis hypogaea]
qPBN04	trait4	Primary branch number	chr04	64.235-68.411	chr04:102,074,218-119,091,038	AH04G26240	--	--	--	--	--	uncharacterized protein DS421_4g131090 [Arachis hypogaea]
qPBN04	trait4	Primary branch number	chr04	64.235-68.411	chr04:102,074,218-119,091,038	AH04G27430	[J]	Translation, ribosomal structure and biogenesis	Molecular Function: ribonuclease inhibitor activity (GO:0008428);; Molecular Function: oxaloacetate decarboxylase activity (GO:0008948);; Molecular Function: metal ion binding (GO:0046872);; Molecular Function: 4-hydroxy-4-methyl-2-oxoglutarate aldolase activity (GO:0047443);; Biological Process: regulation of RNA metabolic process (GO:0051252);	K02553|1.6e-51|rcu:107262668|K02553 regulator of ribonuclease activity A | (RefSeq) uncharacterized protein LOC107262668	Putative 4-hydroxy-4-methyl-2-oxoglutarate aldolase 2 OS=Arabidopsis thaliana OX=3702 GN=At5g16450 PE=1 SV=1	putative 4-hydroxy-4-methyl-2-oxoglutarate aldolase 2 [Arachis duranensis]
qPBN04	trait4	Primary branch number	chr04	64.235-68.411	chr04:102,074,218-119,091,038	AH04G26310	--	--	--	K02470|3.9e-31|crb:17882968|K02470 DNA gyrase subunit B [EC:5.6.2.2] | (RefSeq) AT-rich interactive domain-containing protein 1 isoform X1	AT-rich interactive domain-containing protein 1 OS=Arabidopsis thaliana OX=3702 GN=ARID1 PE=2 SV=1	AT-rich interactive domain-containing protein 1 isoform X1 [Arachis duranensis]
qPBN04	trait4	Primary branch number	chr04	64.235-68.411	chr04:102,074,218-119,091,038	AH04G26880	[HR]	--	Molecular Function: aminopeptidase activity (GO:0004177);	--	--	uncharacterized protein LOC112797529 isoform X1 [Arachis hypogaea]
qPBN04	trait4	Primary branch number	chr04	64.235-68.411	chr04:102,074,218-119,091,038	AH04G24160	[O]	Posttranslational modification, protein turnover, chaperones	Molecular Function: serine-type endopeptidase activity (GO:0004252);; Cellular Component: integral component of membrane (GO:0016021);	K15333|8.2e-71|nsy:104224633|K15333 tRNA guanosine-2'-O-methyltransferase [EC:2.1.1.34] | (RefSeq) uncharacterized protein LOC104224633	Subtilisin-like protease SBT4.14 OS=Arabidopsis thaliana OX=3702 GN=SBT4.14 PE=2 SV=1	subtilisin-like protease SBT4.14 [Arachis hypogaea]
qPBN04	trait4	Primary branch number	chr04	64.235-68.411	chr04:102,074,218-119,091,038	AH04G22030	--	--	Molecular Function: ureidoglycolate hydrolase activity (GO:0004848);	--	--	hypothetical protein Ahy_B09g099120 isoform F [Arachis hypogaea]
qPBN04	trait4	Primary branch number	chr04	64.235-68.411	chr04:102,074,218-119,091,038	AH04G22360	--	--	Cellular Component: integral component of membrane (GO:0016021);	--	Protein FATTY ACID EXPORT 3, chloroplastic OS=Arabidopsis thaliana OX=3702 GN=FAX3 PE=2 SV=2	protein FATTY ACID EXPORT 3, chloroplastic [Arachis duranensis]
qPBN04	trait4	Primary branch number	chr04	64.235-68.411	chr04:102,074,218-119,091,038	AH04G23010	[P]	Inorganic ion transport and metabolism	Cellular Component: integral component of membrane (GO:0016021);; Molecular Function: metal ion transmembrane transporter activity (GO:0046873);	--	Putative zinc transporter At3g08650 OS=Arabidopsis thaliana OX=3702 GN=At3g08650 PE=2 SV=2	putative zinc transporter At3g08650 isoform X1 [Arachis hypogaea]
qPBN04	trait4	Primary branch number	chr04	64.235-68.411	chr04:102,074,218-119,091,038	AH04G27020	--	--	Cellular Component: cellular_component (GO:0005575);; Cellular Component: intracellular (GO:0005622);; Cellular Component: obsolete cell (GO:0005623);; Cellular Component: cytoplasm (GO:0005737);; Cellular Component: cytosol (GO:0005829);; Cellular Component: obsolete intracellular part (GO:0044424);; Cellular Component: obsolete cytoplasmic part (GO:0044444);; Cellular Component: obsolete cell p…	--	--	uncharacterized protein LOC107485801 [Arachis duranensis]
qPBN04	trait4	Primary branch number	chr04	64.235-68.411	chr04:102,074,218-119,091,038	AH04G21710	--	--	Molecular Function: protein kinase activity (GO:0004672);; Molecular Function: ATP binding (GO:0005524);; Cellular Component: integral component of membrane (GO:0016021);	K00924|2.5e-17|lang:109334483|K00924 kinase [EC:2.7.1.-] | (RefSeq) receptor-like protein kinase HSL1	Receptor-like protein kinase HSL1 OS=Arabidopsis thaliana OX=3702 GN=HSL1 PE=2 SV=1	Receptor-like protein kinase [Arachis hypogaea]
qPBN04	trait4	Primary branch number	chr04	64.235-68.411	chr04:102,074,218-119,091,038	AH04G21830	[T]	Signal transduction mechanisms	Molecular Function: protein serine/threonine kinase activity (GO:0004674);; Molecular Function: ATP binding (GO:0005524);; Biological Process: signal transduction (GO:0007165);	K07198|2.7e-266|adu:107485246|K07198 5'-AMP-activated protein kinase, catalytic alpha subunit [EC:2.7.11.11] | (RefSeq) CBL-interacting protein kinase 2	CBL-interacting protein kinase 2 OS=Oryza sativa subsp. japonica OX=39947 GN=CIPK2 PE=2 SV=1	CBL-interacting protein kinase 2 [Arachis duranensis]
qPBN04	trait4	Primary branch number	chr04	64.235-68.411	chr04:102,074,218-119,091,038	AH04G21490	--	--	--	--	Protein LURP-one-related 15 OS=Arabidopsis thaliana OX=3702 GN=At5g01750 PE=1 SV=1	protein LURP-one-related 10-like [Arachis hypogaea]
qPBN04	trait4	Primary branch number	chr04	64.235-68.411	chr04:102,074,218-119,091,038	AH04G26390	--	--	Biological Process: protein polyubiquitination (GO:0000209);; Molecular Function: molecular_function (GO:0003674);; Molecular Function: catalytic activity (GO:0003824);; Molecular Function: ubiquitin-protein transferase activity (GO:0004842);; Biological Process: cellular protein modification process (GO:0006464);; Biological Process: proteolysis (GO:0006508);; Biological Process: ubiquitin-depen…	K22378|2.5e-16|bna:106440523|K22378 E3 ubiquitin-protein ligase RNF181 [EC:2.3.2.27] | (RefSeq) E3 ubiquitin-protein ligase At3g02290-like	Probable E3 ubiquitin-protein ligase RHB1A OS=Arabidopsis thaliana OX=3702 GN=RHB1A PE=2 SV=1	probable E3 ubiquitin-protein ligase RHB1A [Arachis duranensis]
qPBN04	trait4	Primary branch number	chr04	64.235-68.411	chr04:102,074,218-119,091,038	AH04G20700	--	--	Molecular Function: ATP transmembrane transporter activity (GO:0005347);; Cellular Component: integral component of membrane (GO:0016021);	K15113|1.5e-178|adu:107485026|K15113 solute carrier family 25 (mitochondrial iron transporter), member 28/37 | (RefSeq) mitoferrin	Probable S-adenosylmethionine carrier 2, chloroplastic OS=Arabidopsis thaliana OX=3702 GN=SAMC2 PE=2 SV=1	mitoferrin [Arachis duranensis]
qPBN04	trait4	Primary branch number	chr04	64.235-68.411	chr04:102,074,218-119,091,038	AH04G26070	--	--	Biological Process: plant-type sporogenesis (GO:0048236);; Biological Process: chromosome organization involved in meiotic cell cycle (GO:0070192);	--	Putative recombination initiation defects 3 OS=Arabidopsis thaliana OX=3702 GN=PRD3 PE=1 SV=2	hypothetical protein DS421_4g130920 [Arachis hypogaea]
qPBN04	trait4	Primary branch number	chr04	64.235-68.411	chr04:102,074,218-119,091,038	AH04G21650	--	--	Cellular Component: integral component of membrane (GO:0016021);	K13420|2.6e-15|mesc:110601988|K13420 LRR receptor-like serine/threonine-protein kinase FLS2 [EC:2.7.11.1] | (RefSeq) LRR receptor-like serine/threonine-protein kinase FLS2	--	PAN domain-containing protein At5g03700 isoform X2 [Arachis hypogaea]
qPBN04	trait4	Primary branch number	chr04	64.235-68.411	chr04:102,074,218-119,091,038	AH04G24490	--	--	Molecular Function: RNA binding (GO:0003723);	--	--	uncharacterized protein LOC112795226 [Arachis hypogaea]
qPBN04	trait4	Primary branch number	chr04	64.235-68.411	chr04:102,074,218-119,091,038	AH04G24130	--	--	Molecular Function: RNA polymerase II transcription regulatory region sequence-specific DNA binding (GO:0000977);; Molecular Function: DNA-binding transcription factor activity (GO:0003700);; Cellular Component: nucleus (GO:0005634);; Biological Process: positive regulation of transcription by RNA polymerase II (GO:0045944);; Molecular Function: protein dimerization activity (GO:0046983);	K09264|4.9e-37|pda:103712799|K09264 MADS-box transcription factor, plant | (RefSeq) MADS-box transcription factor 6	MADS-box protein SOC1 OS=Arabidopsis thaliana OX=3702 GN=SOC1 PE=1 SV=1	MADS-box protein SOC1 [Arachis hypogaea]
qPBN04	trait4	Primary branch number	chr04	64.235-68.411	chr04:102,074,218-119,091,038	AH04G24000	--	--	--	--	--	uncharacterized protein DS421_4g128930 [Arachis hypogaea]
qPBN04	trait4	Primary branch number	chr04	64.235-68.411	chr04:102,074,218-119,091,038	AH04G24480	--	--	Molecular Function: RNA binding (GO:0003723);	--	--	uncharacterized protein DS421_4g129370 [Arachis hypogaea]
qPBN04	trait4	Primary branch number	chr04	64.235-68.411	chr04:102,074,218-119,091,038	AH04G27190	--	--	Cellular Component: cellular_component (GO:0005575);; Cellular Component: intracellular (GO:0005622);; Cellular Component: obsolete cell (GO:0005623);; Cellular Component: cytoplasm (GO:0005737);; Cellular Component: Golgi apparatus (GO:0005794);; Cellular Component: trans-Golgi network (GO:0005802);; Cellular Component: endomembrane system (GO:0012505);; Cellular Component: organelle subcompartm…	K20306|2.8e-153|adu:107495424|K20306 trafficking protein particle complex subunit 9 | (RefSeq) trafficking protein particle complex II-specific subunit 120 homolog	Trafficking protein particle complex II-specific subunit 120 homolog OS=Arabidopsis thaliana OX=3702 GN=TRS120 PE=1 SV=1	uncharacterized protein DS421_4g132030 [Arachis hypogaea]
qPBN04	trait4	Primary branch number	chr04	64.235-68.411	chr04:102,074,218-119,091,038	AH04G26080	--	--	Molecular Function: protein kinase activity (GO:0004672);; Molecular Function: ubiquitin-protein transferase activity (GO:0004842);; Molecular Function: ATP binding (GO:0005524);	K17609|2.6e-84|cic:CICLE_v10010213mg|K17609 nucleoredoxin [EC:1.8.1.8] | (RefSeq) hypothetical protein	U-box domain-containing protein 33 OS=Arabidopsis thaliana OX=3702 GN=PUB33 PE=2 SV=2	U-box domain-containing protein 33 isoform X1 [Arachis hypogaea]
qPBN04	trait4	Primary branch number	chr04	64.235-68.411	chr04:102,074,218-119,091,038	AH04G24100	--	--	--	K14400|7.1e-44|qsu:111982967|K14400 pre-mRNA cleavage complex 2 protein Pcf11 | (RefSeq) LOW QUALITY PROTEIN: uncharacterized protein LOC111982967	Serine/threonine-protein phosphatase 7 long form homolog OS=Arabidopsis thaliana OX=3702 GN=MAIL3 PE=2 SV=1	uncharacterized protein DS421_4g129030 [Arachis hypogaea]
qPBN04	trait4	Primary branch number	chr04	64.235-68.411	chr04:102,074,218-119,091,038	AH04G21150	--	--	Cellular Component: integral component of membrane (GO:0016021);	--	--	uncharacterized protein LOC107485099 [Arachis duranensis]
qPBN04	trait4	Primary branch number	chr04	64.235-68.411	chr04:102,074,218-119,091,038	AH04G21050	--	--	Cellular Component: cellular_component (GO:0005575);; Cellular Component: obsolete cell (GO:0005623);; Cellular Component: plasma membrane (GO:0005886);; Cellular Component: membrane (GO:0016020);; Cellular Component: obsolete cell part (GO:0044464);; Cellular Component: cell periphery (GO:0071944);	K19996|1.7e-92|atr:18449038|K19996 phosphatidylinositol transfer protein SFH5 | (RefSeq) patellin-3	Patellin-6 OS=Arabidopsis thaliana OX=3702 GN=PATL6 PE=2 SV=1	patellin-6 [Arachis duranensis]
qPBN04	trait4	Primary branch number	chr04	64.235-68.411	chr04:102,074,218-119,091,038	AH04G21310	--	--	--	--	--	uncharacterized protein DS421_4g126360 [Arachis hypogaea]
qPBN04	trait4	Primary branch number	chr04	64.235-68.411	chr04:102,074,218-119,091,038	AH04G27000	--	--	Molecular Function: DNA binding (GO:0003677);	--	Protein CHROMATIN REMODELING 4 OS=Arabidopsis thaliana OX=3702 GN=CHR4 PE=2 SV=1	uncharacterized protein LOC112797537 [Arachis hypogaea]
qPBN04	trait4	Primary branch number	chr04	64.235-68.411	chr04:102,074,218-119,091,038	AH04G26560	--	--	--	--	--	TIR NB-ARC LRR protein [Arachis hypogaea]
qPBN04	trait4	Primary branch number	chr04	64.235-68.411	chr04:102,074,218-119,091,038	AH04G24910	--	--	Cellular Component: integral component of membrane (GO:0016021);	K03363|1.7e-07|mtr:MTR_7g055590|K03363 cell division cycle 20, cofactor of APC complex | (RefSeq) transducin family protein/WD-40 repeat protein	--	uncharacterized protein DS421_4g129800 [Arachis hypogaea]
qPBN04	trait4	Primary branch number	chr04	64.235-68.411	chr04:102,074,218-119,091,038	AH04G26840	[E]	Amino acid transport and metabolism	Molecular Function: catalytic activity (GO:0003824);; Biological Process: biosynthetic process (GO:0009058);; Molecular Function: pyridoxal phosphate binding (GO:0030170);	K20772|7.6e-280|adu:107485807|K20772 1-aminocyclopropane-1-carboxylate synthase 1/2/6 [EC:4.4.1.14] | (RefSeq) 1-aminocyclopropane-1-carboxylate synthase 1-like	1-aminocyclopropane-1-carboxylate synthase 1 OS=Prunus mume OX=102107 GN=ACS1 PE=2 SV=1	1-aminocyclopropane-1-carboxylate synthase 1 [Arachis hypogaea]
qPBN04	trait4	Primary branch number	chr04	64.235-68.411	chr04:102,074,218-119,091,038	AH04G25860	--	--	--	K14638|1.8e-08|obr:102715271|K14638 solute carrier family 15 (peptide/histidine transporter), member 3/4 | (RefSeq) protein NRT1/ PTR FAMILY 6.4-like	Protein NRT1/ PTR FAMILY 6.4 OS=Arabidopsis thaliana OX=3702 GN=NPF6.4 PE=1 SV=1	Protein NRT1/ PTR FAMILY 6 [Arachis hypogaea]
qPBN04	trait4	Primary branch number	chr04	64.235-68.411	chr04:102,074,218-119,091,038	AH04G20740	--	--	--	K22422|1.3e-83|adu:107470152|K22422 protein downstream neighbor of Son | (RefSeq) uncharacterized protein LOC107470152	--	uncharacterized protein DS421_4g125800 [Arachis hypogaea]
qPBN04	trait4	Primary branch number	chr04	64.235-68.411	chr04:102,074,218-119,091,038	AH04G26170	--	--	Biological Process: ubiquitin-dependent protein catabolic process (GO:0006511);; Cellular Component: integral component of membrane (GO:0016021);	K10357|1.2e-61|ppp:112286932|K10357 myosin V | (RefSeq) myosin-12-like isoform X1	SKP1-like protein 21 OS=Arabidopsis thaliana OX=3702 GN=ASK21 PE=2 SV=1	SKP1-like protein [Arachis hypogaea]
qPBN04	trait4	Primary branch number	chr04	64.235-68.411	chr04:102,074,218-119,091,038	AH04G21790	[H]	Coenzyme transport and metabolism	Molecular Function: methionine adenosyltransferase activity (GO:0004478);; Molecular Function: ATP binding (GO:0005524);; Biological Process: S-adenosylmethionine biosynthetic process (GO:0006556);; Biological Process: one-carbon metabolic process (GO:0006730);; Molecular Function: metal ion binding (GO:0046872);	K00789|2.7e-194|aip:107648443|K00789 S-adenosylmethionine synthetase [EC:2.5.1.6] | (RefSeq) S-adenosylmethionine synthase 3	S-adenosylmethionine synthase 2 OS=Solanum tuberosum OX=4113 GN=METK2 PE=2 SV=1	S-adenosylmethionine synthase [Arachis hypogaea]
qPBN04	trait4	Primary branch number	chr04	64.235-68.411	chr04:102,074,218-119,091,038	AH04G23730	--	--	Cellular Component: integral component of membrane (GO:0016021);	--	--	uncharacterized protein LOC107485518 [Arachis duranensis]
qPBN04	trait4	Primary branch number	chr04	64.235-68.411	chr04:102,074,218-119,091,038	AH04G27080	[G]	Carbohydrate transport and metabolism	Biological Process: carbohydrate metabolic process (GO:0005975);; Biological Process: pentose-phosphate shunt (GO:0006098);; Molecular Function: 6-phosphogluconolactonase activity (GO:0017057);	K01057|3.6e-132|adu:107485932|K01057 6-phosphogluconolactonase [EC:3.1.1.31] | (RefSeq) LOW QUALITY PROTEIN: probable 6-phosphogluconolactonase 4, chloroplastic	Probable 6-phosphogluconolactonase 4, chloroplastic OS=Oryza sativa subsp. indica OX=39946 GN=OsI_031067 PE=3 SV=2	putative 6-phosphogluconolactonase 4 [Arachis hypogaea]
qPBN04	trait4	Primary branch number	chr04	64.235-68.411	chr04:102,074,218-119,091,038	AH04G21510	--	--	Biological Process: intracellular protein transport (GO:0006886);	K13141|8.6e-62|csat:104745793|K13141 integrator complex subunit 4 | (RefSeq) protein SIEL-like	TOM1-like protein 6 OS=Arabidopsis thaliana OX=3702 GN=TOL6 PE=1 SV=1	TOM1-like protein [Arachis hypogaea]
qPBN04	trait4	Primary branch number	chr04	64.235-68.411	chr04:102,074,218-119,091,038	AH04G24600	--	--	Molecular Function: protein binding (GO:0005515);; Biological Process: biological_process (GO:0008150);; Biological Process: tissue development (GO:0009888);; Biological Process: meristem maintenance (GO:0010073);; Biological Process: multicellular organismal process (GO:0032501);; Biological Process: developmental process (GO:0032502);; Biological Process: meristem development (GO:0048507);; Bio…	K13466|3.9e-06|zju:107423984|K13466 EIX receptor 1/2 | (RefSeq) receptor-like protein EIX2	Receptor-like protein 41 OS=Arabidopsis thaliana OX=3702 GN=RLP41 PE=3 SV=1	Receptor-like protein [Arachis hypogaea]
qPBN04	trait4	Primary branch number	chr04	64.235-68.411	chr04:102,074,218-119,091,038	AH04G23560	--	--	Molecular Function: microtubule motor activity (GO:0003777);; Molecular Function: ATP binding (GO:0005524);; Cellular Component: microtubule (GO:0005874);; Biological Process: microtubule-based movement (GO:0007018);; Molecular Function: microtubule binding (GO:0008017);; Biological Process: regulation of microtubule-based process (GO:0032886);; Biological Process: root development (GO:0048364);	K10396|0.0e+00|jre:109010323|K10396 kinesin family member 5 | (RefSeq) kinesin-like protein KIN-UB	Kinesin-like protein KIN-UB OS=Arabidopsis thaliana OX=3702 GN=KINUB PE=1 SV=2	kinesin-like protein KIN-UB isoform X1 [Arachis hypogaea]
qPBN04	trait4	Primary branch number	chr04	64.235-68.411	chr04:102,074,218-119,091,038	AH04G23400	--	--	--	--	--	uncharacterized protein DS421_4g128340 [Arachis hypogaea]
qPBN04	trait4	Primary branch number	chr04	64.235-68.411	chr04:102,074,218-119,091,038	AH04G21340	--	--	--	--	--	uncharacterized protein DS421_4g126390 [Arachis hypogaea]
qPBN04	trait4	Primary branch number	chr04	64.235-68.411	chr04:102,074,218-119,091,038	AH04G25460	--	--	--	--	--	uncharacterized protein DS421_4g130350 [Arachis hypogaea]
qPBN04	trait4	Primary branch number	chr04	64.235-68.411	chr04:102,074,218-119,091,038	AH04G21530	--	--	--	--	--	uncharacterized protein DS421_4g126560 [Arachis hypogaea]
qPBN04	trait4	Primary branch number	chr04	64.235-68.411	chr04:102,074,218-119,091,038	AH04G24620	--	--	--	--	Putative F-box protein At5g60060 OS=Arabidopsis thaliana OX=3702 GN=At5g60060 PE=4 SV=1	uncharacterized protein LOC114927584 [Arachis hypogaea]
qPBN04	trait4	Primary branch number	chr04	64.235-68.411	chr04:102,074,218-119,091,038	AH04G27510	[O]	Posttranslational modification, protein turnover, chaperones	Biological Process: cell redox homeostasis (GO:0045454);	K03671|2.0e-98|adu:107485957|K03671 thioredoxin 1 | (RefSeq) thioredoxin F-type, chloroplastic	Thioredoxin F-type, chloroplastic OS=Pisum sativum OX=3888 PE=2 SV=1	thioredoxin F-type, chloroplastic [Arachis duranensis]
qPBN04	trait4	Primary branch number	chr04	64.235-68.411	chr04:102,074,218-119,091,038	AH04G21330	--	--	Biological Process: intracellular protein transport (GO:0006886);; Cellular Component: membrane (GO:0016020);; Biological Process: vesicle-mediated transport (GO:0016192);	K15296|2.0e-153|adu:107485156|K15296 alpha-soluble NSF attachment protein | (RefSeq) alpha-soluble NSF attachment protein isoform X1	Alpha-soluble NSF attachment protein OS=Vitis vinifera OX=29760 PE=2 SV=1	alpha-soluble NSF attachment protein isoform X1 [Arachis hypogaea]
qPBN04	trait4	Primary branch number	chr04	64.235-68.411	chr04:102,074,218-119,091,038	AH04G27500	--	--	Molecular Function: aspartic-type endopeptidase activity (GO:0004190);	K00924|3.3e-81|gra:105799124|K00924 kinase [EC:2.7.1.-] | (RefSeq) aspartic proteinase-like protein 2	Aspartic proteinase 36 OS=Arabidopsis thaliana OX=3702 GN=A36 PE=1 SV=1	aspartic proteinase-like protein 2 [Arachis duranensis]
qPBN04	trait4	Primary branch number	chr04	64.235-68.411	chr04:102,074,218-119,091,038	AH04G20980	--	--	Biological Process: regionalization (GO:0003002);; Cellular Component: cellular_component (GO:0005575);; Cellular Component: intracellular (GO:0005622);; Cellular Component: obsolete cell (GO:0005623);; Cellular Component: nucleus (GO:0005634);; Cellular Component: cytoplasm (GO:0005737);; Cellular Component: endosome (GO:0005768);; Biological Process: nucleobase-containing compound metabolic pro…	K13141|5.6e-116|aip:107636898|K13141 integrator complex subunit 4 | (RefSeq) LOW QUALITY PROTEIN: protein SIEL	--	Protein SIEL [Arachis hypogaea]
qPBN04	trait4	Primary branch number	chr04	64.235-68.411	chr04:102,074,218-119,091,038	AH04G26460	--	--	--	K07466|2.4e-07|adu:107466248|K07466 replication factor A1 | (RefSeq) replication factor A protein 1-like	--	Replication factor-A carboxy-terminal domain protein [Arachis hypogaea]
qPBN04	trait4	Primary branch number	chr04	64.235-68.411	chr04:102,074,218-119,091,038	AH04G25140	[IQR]	--	--	K15095|3.0e-165|adu:107485633|K15095 (+)-neomenthol dehydrogenase [EC:1.1.1.208] | (RefSeq) (+)-neomenthol dehydrogenase	(+)-neomenthol dehydrogenase OS=Arabidopsis thaliana OX=3702 GN=SDR1 PE=1 SV=1	(+)-neomenthol dehydrogenase [Arachis hypogaea]
qPBN04	trait4	Primary branch number	chr04	64.235-68.411	chr04:102,074,218-119,091,038	AH04G23710	[H]	Coenzyme transport and metabolism	Molecular Function: catalytic activity (GO:0003824);	K01598|1.2e-114|adu:107485459|K01598 phosphopantothenoylcysteine decarboxylase [EC:4.1.1.36] | (RefSeq) probable phosphopantothenoylcysteine decarboxylase	Phosphopantothenoylcysteine decarboxylase OS=Arabidopsis thaliana OX=3702 GN=HAL3A PE=1 SV=1	probable phosphopantothenoylcysteine decarboxylase [Arachis hypogaea]
qPBN04	trait4	Primary branch number	chr04	64.235-68.411	chr04:102,074,218-119,091,038	AH04G24320	--	--	Cellular Component: integral component of membrane (GO:0016021);	--	--	uncharacterized protein DS421_4g129240 [Arachis hypogaea]
qPBN04	trait4	Primary branch number	chr04	64.235-68.411	chr04:102,074,218-119,091,038	AH04G25100	[IQR]	--	--	K15095|2.7e-155|aip:107634966|K15095 (+)-neomenthol dehydrogenase [EC:1.1.1.208] | (RefSeq) (+)-neomenthol dehydrogenase	(+)-neomenthol dehydrogenase OS=Arabidopsis thaliana OX=3702 GN=SDR1 PE=1 SV=1	(+)-neomenthol dehydrogenase [Arachis hypogaea]
qPBN04	trait4	Primary branch number	chr04	64.235-68.411	chr04:102,074,218-119,091,038	AH04G25930	--	--	--	--	--	uncharacterized protein DS421_4g130780 [Arachis hypogaea]
qPBN04	trait4	Primary branch number	chr04	64.235-68.411	chr04:102,074,218-119,091,038	AH04G26940	--	--	Cellular Component: integral component of membrane (GO:0016021);	K19041|2.3e-14|nto:104112820|K19041 E3 ubiquitin-protein ligase RNF38/44 [EC:2.3.2.27] | (RefSeq) RING-H2 finger protein ATL16-like	RING-H2 finger protein ATL67 OS=Arabidopsis thaliana OX=3702 GN=ATL67 PE=2 SV=1	RING-H2 finger protein ATL67 [Arachis hypogaea]
qPBN04	trait4	Primary branch number	chr04	64.235-68.411	chr04:102,074,218-119,091,038	AH04G20970	--	--	--	--	--	uncharacterized protein DS421_4g126030 [Arachis hypogaea]
qPBN04	trait4	Primary branch number	chr04	64.235-68.411	chr04:102,074,218-119,091,038	AH04G22510	--	--	Biological Process: attachment of GPI anchor to protein (GO:0016255);; Cellular Component: GPI-anchor transamidase complex (GO:0042765);	K05291|2.5e-312|adu:107485309|K05291 GPI-anchor transamidase subunit S | (RefSeq) GPI transamidase component PIG-S-like isoform X1	--	GPI transamidase component PIG-S [Arachis hypogaea]
qPBN04	trait4	Primary branch number	chr04	64.235-68.411	chr04:102,074,218-119,091,038	AH04G26660	--	--	Cellular Component: integral component of membrane (GO:0016021);; Molecular Function: oxidoreductase activity (GO:0016491);	--	Probable receptor-like protein kinase At5g24010 OS=Arabidopsis thaliana OX=3702 GN=At5g24010 PE=1 SV=1	putative receptor-like protein kinase [Arachis hypogaea]
qPBN04	trait4	Primary branch number	chr04	64.235-68.411	chr04:102,074,218-119,091,038	AH04G21960	--	--	Molecular Function: GTPase activity (GO:0003924);; Molecular Function: GTP binding (GO:0005525);	K07874|2.4e-19|adu:107482647|K07874 Ras-related protein Rab-1A | (RefSeq) ras-related protein RABD1	GTP-binding protein YPTM1 OS=Zea mays OX=4577 GN=YPTM1 PE=2 SV=2	GTP-binding protein [Arachis hypogaea]
qPBN04	trait4	Primary branch number	chr04	64.235-68.411	chr04:102,074,218-119,091,038	AH04G20900	[R]	General function prediction only	Molecular Function: GTP binding (GO:0005525);; Cellular Component: nucleolus (GO:0005730);	K06943|0.0e+00|adu:107485054|K06943 nucleolar GTP-binding protein | (RefSeq) nucleolar GTP-binding protein 1	Nucleolar GTP-binding protein 1 OS=Arabidopsis thaliana OX=3702 GN=At1g50920 PE=2 SV=1	Nucleolar GTP-binding protein [Arachis hypogaea]
qPBN04	trait4	Primary branch number	chr04	64.235-68.411	chr04:102,074,218-119,091,038	AH04G27360	[I]	Lipid transport and metabolism	Molecular Function: oxidoreductase activity (GO:0016491);; Molecular Function: flavin adenine dinucleotide binding (GO:0050660);	K08232|6.0e-247|adu:107485974|K08232 monodehydroascorbate reductase (NADH) [EC:1.6.5.4] | (RefSeq) monodehydroascorbate reductase, seedling isozyme-like	Monodehydroascorbate reductase OS=Pisum sativum OX=3888 PE=1 SV=1	monodehydroascorbate reductase, seedling isozyme [Arachis hypogaea]
qPBN04	trait4	Primary branch number	chr04	64.235-68.411	chr04:102,074,218-119,091,038	AH04G25790	[O]	Posttranslational modification, protein turnover, chaperones	--	--	Uncharacterized protein At4g14100 OS=Arabidopsis thaliana OX=3702 GN=At4g14100 PE=2 SV=1	uncharacterized protein DS421_4g130680 [Arachis hypogaea]
qPBN04	trait4	Primary branch number	chr04	64.235-68.411	chr04:102,074,218-119,091,038	AH04G26040	--	--	--	--	--	uncharacterized protein DS421_4g130890 [Arachis hypogaea]
qPBN04	trait4	Primary branch number	chr04	64.235-68.411	chr04:102,074,218-119,091,038	AH04G23090	--	--	Cellular Component: integral component of membrane (GO:0016021);	K03945|7.2e-32|adu:107485404|K03945 NADH dehydrogenase (ubiquinone) 1 alpha subcomplex subunit 1 | (RefSeq) NADH dehydrogenase [ubiquinone] 1 alpha subcomplex subunit 1	NADH dehydrogenase [ubiquinone] 1 alpha subcomplex subunit 1 OS=Arabidopsis thaliana OX=3702 GN=At3g08610 PE=3 SV=1	NADH dehydrogenase [ubiquinone] 1 alpha subcomplex subunit 1 [Arachis hypogaea]
qPBN04	trait4	Primary branch number	chr04	64.235-68.411	chr04:102,074,218-119,091,038	AH04G22860	[T]	Signal transduction mechanisms	Molecular Function: threonine-type endopeptidase activity (GO:0004298);; Molecular Function: protein kinase activity (GO:0004672);; Molecular Function: ATP binding (GO:0005524);; Cellular Component: nucleus (GO:0005634);; Cellular Component: cytoplasm (GO:0005737);; Biological Process: ubiquitin-dependent protein catabolic process (GO:0006511);; Cellular Component: integral component of membrane …	K13435|2.8e-94|spen:107018783|K13435 serine/threonine-protein kinase Pto | (RefSeq) receptor-like protein kinase HERK 1 isoform X2	Receptor-like protein kinase FERONIA OS=Arabidopsis thaliana OX=3702 GN=FER PE=1 SV=1	receptor-like protein kinase FERONIA [Arachis hypogaea]
qPBN04	trait4	Primary branch number	chr04	64.235-68.411	chr04:102,074,218-119,091,038	AH04G21110	--	--	--	--	--	uncharacterized protein DS421_4g126160 [Arachis hypogaea]
qPBN04	trait4	Primary branch number	chr04	64.235-68.411	chr04:102,074,218-119,091,038	AH04G25530	--	--	Molecular Function: protein binding (GO:0005515);	K15030|3.2e-08|bna:106426879|K15030 translation initiation factor 3 subunit M | (RefSeq) uncharacterized protein LOC106426879 isoform X2	F-box/kelch-repeat protein At3g23880 OS=Arabidopsis thaliana OX=3702 GN=At3g23880 PE=2 SV=1	F-box/kelch-repeat protein [Arachis hypogaea]
qPBN04	trait4	Primary branch number	chr04	64.235-68.411	chr04:102,074,218-119,091,038	AH04G24090	--	--	Cellular Component: Golgi membrane (GO:0000139);; Biological Process: pectin biosynthetic process (GO:0045489);; Molecular Function: polygalacturonate 4-alpha-galacturonosyltransferase activity (GO:0047262);; Biological Process: cell wall organization (GO:0071555);	K13648|0.0e+00|adu:107485534|K13648 alpha-1,4-galacturonosyltransferase [EC:2.4.1.43] | (RefSeq) polygalacturonate 4-alpha-galacturonosyltransferase isoform X1	Polygalacturonate 4-alpha-galacturonosyltransferase OS=Arabidopsis thaliana OX=3702 GN=GAUT1 PE=1 SV=1	polygalacturonate 4-alpha-galacturonosyltransferase isoform X1 [Arachis duranensis]
qPBN04	trait4	Primary branch number	chr04	64.235-68.411	chr04:102,074,218-119,091,038	AH04G21820	--	--	Biological Process: lipid metabolic process (GO:0006629);	K12382|7.1e-121|adu:107485248|K12382 saposin | (RefSeq) proactivator polypeptide-like 1	--	proactivator polypeptide-like 1 [Arachis duranensis]
qPBN04	trait4	Primary branch number	chr04	64.235-68.411	chr04:102,074,218-119,091,038	AH04G22650	--	--	Molecular Function: structural constituent of ribosome (GO:0003735);; Cellular Component: ribosome (GO:0005840);; Biological Process: translation (GO:0006412);	K02902|6.1e-87|aip:107625736|K02902 large subunit ribosomal protein L28 | (RefSeq) 54S ribosomal protein L24, mitochondrial	--	50S ribosomal protein [Arachis hypogaea]
qPBN04	trait4	Primary branch number	chr04	64.235-68.411	chr04:102,074,218-119,091,038	AH04G23890	--	--	--	--	--	uncharacterized protein DS421_4g128820 [Arachis hypogaea]
qPBN04	trait4	Primary branch number	chr04	64.235-68.411	chr04:102,074,218-119,091,038	AH04G24940	[P]	Inorganic ion transport and metabolism	Molecular Function: ATP binding (GO:0005524);; Cellular Component: endoplasmic reticulum (GO:0005783);; Molecular Function: ATPase activity (GO:0016887);; Biological Process: protein insertion into ER membrane (GO:0045048);	K01551|1.3e-202|adu:107485617|K01551 arsenite/tail-anchored protein-transporting ATPase [EC:7.3.2.7 7.3.-.-] | (RefSeq) ATPase ASNA1 homolog	ATPase GET3A OS=Arabidopsis thaliana OX=3702 GN=GET3A PE=1 SV=1	ATPase ASNA1 homolog [Arachis duranensis]
qPBN04	trait4	Primary branch number	chr04	64.235-68.411	chr04:102,074,218-119,091,038	AH04G26620	--	--	--	--	--	uncharacterized protein DS421_4g131460 [Arachis hypogaea]
qPBN04	trait4	Primary branch number	chr04	64.235-68.411	chr04:102,074,218-119,091,038	AH04G22220	--	--	Molecular Function: protein binding (GO:0005515);	K14515|3.0e-06|mus:103987013|K14515 EIN3-binding F-box protein | (RefSeq) EIN3-binding F-box protein 1-like	Putative F-box/LRR-repeat protein 23 OS=Arabidopsis thaliana OX=3702 GN=FBL23 PE=4 SV=1	Putative F-box/LRR-repeat protein [Arachis hypogaea]
qPBN04	trait4	Primary branch number	chr04	64.235-68.411	chr04:102,074,218-119,091,038	AH04G21660	[HC]	--	Biological Process: ubiquinone biosynthetic process (GO:0006744);; Cellular Component: integral component of membrane (GO:0016021);; Molecular Function: oxidoreductase activity, acting on paired donors, with incorporation or reduction of molecular oxygen, NAD(P)H as one donor, and incorporation of one atom of oxygen (GO:0016709);; Molecular Function: oxidoreductase activity, acting on paired dono…	K06126|1.3e-249|adu:107485197|K06126 ubiquinone biosynthesis monooxygenase Coq6 [EC:1.14.13.-] | (RefSeq) ubiquinone biosynthesis monooxygenase COQ6, mitochondrial	--	Ubiquinone biosynthesis monooxygenase COQ6 [Arachis hypogaea]
qPBN04	trait4	Primary branch number	chr04	64.235-68.411	chr04:102,074,218-119,091,038	AH04G24350	--	--	Molecular Function: nucleic acid binding (GO:0003676);; Molecular Function: zinc ion binding (GO:0008270);	--	--	hypothetical protein Ahy_B10g104778 isoform C [Arachis hypogaea]
qPBN04	trait4	Primary branch number	chr04	64.235-68.411	chr04:102,074,218-119,091,038	AH04G24590	[J]	Translation, ribosomal structure and biogenesis	Molecular Function: tRNA binding (GO:0000049);; Molecular Function: phenylalanine-tRNA ligase activity (GO:0004826);; Molecular Function: ATP binding (GO:0005524);; Cellular Component: cytoplasm (GO:0005737);; Biological Process: phenylalanyl-tRNA aminoacylation (GO:0006432);	K01889|4.4e-234|adu:107485569|K01889 phenylalanyl-tRNA synthetase alpha chain [EC:6.1.1.20] | (RefSeq) LOW QUALITY PROTEIN: phenylalanine--tRNA ligase, chloroplastic/mitochondrial-like	Phenylalanine--tRNA ligase, chloroplastic/mitochondrial OS=Arabidopsis thaliana OX=3702 GN=At3g58140 PE=1 SV=1	phenylalanine--tRNA ligase, chloroplastic/mitochondrial isoform X1 [Arachis hypogaea]
qPBN04	trait4	Primary branch number	chr04	64.235-68.411	chr04:102,074,218-119,091,038	AH04G22740	--	--	--	--	--	uncharacterized protein DS421_4g127710 [Arachis hypogaea]
qPBN04	trait4	Primary branch number	chr04	64.235-68.411	chr04:102,074,218-119,091,038	AH04G20840	[V]	Defense mechanisms	Molecular Function: antiporter activity (GO:0015297);; Cellular Component: integral component of membrane (GO:0016021);; Molecular Function: xenobiotic transmembrane transporter activity (GO:0042910);	K20456|6.4e-105|smo:SELMODRAFT_417928|K20456 oxysterol-binding protein 1 | (RefSeq) hypothetical protein	Protein DETOXIFICATION 44, chloroplastic OS=Arabidopsis thaliana OX=3702 GN=DTX44 PE=2 SV=1	Protein DETOXIFICATION 44 [Arachis hypogaea]
qPBN04	trait4	Primary branch number	chr04	64.235-68.411	chr04:102,074,218-119,091,038	AH04G23450	--	--	Cellular Component: integral component of membrane (GO:0016021);; Biological Process: vesicle-mediated transport (GO:0016192);	K20368|8.1e-70|adu:107485428|K20368 protein cornichon | (RefSeq) protein cornichon homolog 4	Protein cornichon homolog 4 OS=Arabidopsis thaliana OX=3702 GN=At1g12390 PE=1 SV=1	protein cornichon homolog 4 [Arachis duranensis]
qPBN04	trait4	Primary branch number	chr04	64.235-68.411	chr04:102,074,218-119,091,038	AH04G21360	--	--	--	--	--	uncharacterized protein DS421_4g126410 [Arachis hypogaea]
qPBN04	trait4	Primary branch number	chr04	64.235-68.411	chr04:102,074,218-119,091,038	AH04G26780	--	--	--	--	--	uncharacterized protein DS421_4g131620 [Arachis hypogaea]
qPBN04	trait4	Primary branch number	chr04	64.235-68.411	chr04:102,074,218-119,091,038	AH04G21210	--	--	--	--	--	Wound-induced-like protein [Arachis hypogaea]
qPBN04	trait4	Primary branch number	chr04	64.235-68.411	chr04:102,074,218-119,091,038	AH04G21890	--	--	--	--	--	uncharacterized protein DS421_4g126890 [Arachis hypogaea]
qPBN04	trait4	Primary branch number	chr04	64.235-68.411	chr04:102,074,218-119,091,038	AH04G20830	[T]	Signal transduction mechanisms	Molecular Function: DNA binding (GO:0003677);; Molecular Function: protein kinase activity (GO:0004672);; Molecular Function: ATP binding (GO:0005524);; Cellular Component: nucleus (GO:0005634);; Biological Process: regulation of transcription, DNA-templated (GO:0006355);; Cellular Component: integral component of membrane (GO:0016021);	K20718|3.3e-45|gra:105773443|K20718 LRR receptor-like serine/threonine-protein kinase ERECTA [EC:2.7.11.1] | (RefSeq) LRR receptor-like serine/threonine-protein kinase ERECTA	Receptor protein kinase-like protein ZAR1 OS=Arabidopsis thaliana OX=3702 GN=ZAR1 PE=1 SV=1	receptor protein kinase-like protein ZAR1 [Arachis duranensis]
qPBN04	trait4	Primary branch number	chr04	64.235-68.411	chr04:102,074,218-119,091,038	AH04G26740	[T]	Signal transduction mechanisms	Molecular Function: MAP kinase activity (GO:0004707);; Molecular Function: ATP binding (GO:0005524);	K20600|9.4e-225|adu:107485865|K20600 mitogen-activated protein kinase 4 [EC:2.7.11.24] | (RefSeq) mitogen-activated protein kinase homolog MMK2	Mitogen-activated protein kinase homolog MMK2 OS=Medicago sativa OX=3879 GN=MMK2 PE=2 SV=1	mitogen-activated protein kinase homolog MMK2 [Arachis duranensis]
qPBN04	trait4	Primary branch number	chr04	64.235-68.411	chr04:102,074,218-119,091,038	AH04G20760	--	--	Biological Process: response to acid chemical (GO:0001101);; Molecular Function: molecular_function (GO:0003674);; Molecular Function: enzyme inhibitor activity (GO:0004857);; Molecular Function: protein phosphatase inhibitor activity (GO:0004864);; Molecular Function: binding (GO:0005488);; Molecular Function: protein binding (GO:0005515);; Cellular Component: cellular_component (GO:0005575);; C…	K14496|5.4e-101|adu:107485028|K14496 abscisic acid receptor PYR/PYL family | (RefSeq) abscisic acid receptor PYL4	Abscisic acid receptor PYL4 OS=Arabidopsis thaliana OX=3702 GN=PYL4 PE=1 SV=1	abscisic acid receptor PYL4 [Arachis duranensis]
qPBN04	trait4	Primary branch number	chr04	64.235-68.411	chr04:102,074,218-119,091,038	AH04G26670	--	--	Cellular Component: integral component of membrane (GO:0016021);	K14780|3.7e-83|dcr:108220614|K14780 ATP-dependent RNA helicase DHX37/DHR1 [EC:3.6.4.13] | (RefSeq) ATP-dependent RNA helicase DEAH13-like isoform X1	--	uncharacterized protein LOC112797513 [Arachis hypogaea]
qPBN04	trait4	Primary branch number	chr04	64.235-68.411	chr04:102,074,218-119,091,038	AH04G23480	--	--	Biological Process: microtubule cytoskeleton organization (GO:0000226);; Molecular Function: microtubule binding (GO:0008017);	K16732|0.0e+00|adu:107485429|K16732 protein regulator of cytokinesis 1 | (RefSeq) 65-kDa microtubule-associated protein 4-like isoform X1	65-kDa microtubule-associated protein 3 OS=Arabidopsis thaliana OX=3702 GN=MAP65-3 PE=1 SV=1	65-kDa microtubule-associated protein 4 isoform X1 [Arachis hypogaea]
qPBN04	trait4	Primary branch number	chr04	64.235-68.411	chr04:102,074,218-119,091,038	AH04G27260	--	--	--	K17292|7.2e-15|aip:107633481|K17292 tubulin-specific chaperone A | (RefSeq) tubulin-folding cofactor A-like	--	uncharacterized protein LOC107485106 isoform X1 [Arachis duranensis]
qPBN04	trait4	Primary branch number	chr04	64.235-68.411	chr04:102,074,218-119,091,038	AH04G24020	--	--	--	--	--	uncharacterized protein DS421_4g128950 [Arachis hypogaea]
qPBN04	trait4	Primary branch number	chr04	64.235-68.411	chr04:102,074,218-119,091,038	AH04G23720	--	--	Molecular Function: protein binding (GO:0005515);	K01583|1.1e-10|bvg:104904245|K01583 arginine decarboxylase [EC:4.1.1.19] | (RefSeq) arginine decarboxylase	--	uncharacterized protein LOC112797309 isoform X2 [Arachis hypogaea]
qPBN04	trait4	Primary branch number	chr04	64.235-68.411	chr04:102,074,218-119,091,038	AH04G24300	--	--	Molecular Function: protein binding (GO:0005515);	--	--	F-box/LRR-repeat protein [Arachis hypogaea]
qPBN04	trait4	Primary branch number	chr04	64.235-68.411	chr04:102,074,218-119,091,038	AH04G22070	--	--	Molecular Function: molecular_function (GO:0003674);; Molecular Function: nucleic acid binding (GO:0003676);; Molecular Function: RNA binding (GO:0003723);; Molecular Function: catalytic activity (GO:0003824);; Molecular Function: nuclease activity (GO:0004518);; Molecular Function: endonuclease activity (GO:0004519);; Molecular Function: binding (GO:0005488);; Cellular Component: cellular_compon…	--	--	Pentatricopeptide repeat-containing protein [Arachis hypogaea]
qPBN04	trait4	Primary branch number	chr04	64.235-68.411	chr04:102,074,218-119,091,038	AH04G23760	[I]	Lipid transport and metabolism	Biological Process: acyl-CoA metabolic process (GO:0006637);; Molecular Function: acyl-CoA hydrolase activity (GO:0047617);	K01068|3.9e-71|aip:107621346|K01068 acyl-coenzyme A thioesterase 1/2/4 [EC:3.1.2.2] | (RefSeq) uncharacterized protein LOC107621346 isoform X1	Transcription factor bHLH91 OS=Arabidopsis thaliana OX=3702 GN=BHLH91 PE=2 SV=1	Transcription factor [Arachis hypogaea]
qPBN04	trait4	Primary branch number	chr04	64.235-68.411	chr04:102,074,218-119,091,038	AH04G23570	[J]	Translation, ribosomal structure and biogenesis	Molecular Function: RNA binding (GO:0003723);	K13195|1.5e-33|var:108338920|K13195 cold-inducible RNA-binding protein | (RefSeq) glycine-rich RNA-binding protein GRP1A-like	Glycine-rich RNA-binding protein 7 OS=Arabidopsis thaliana OX=3702 GN=RBG7 PE=1 SV=1	Glycine-rich RNA-binding proteinA [Arachis hypogaea]
qPBN04	trait4	Primary branch number	chr04	64.235-68.411	chr04:102,074,218-119,091,038	AH04G22320	[O]	Posttranslational modification, protein turnover, chaperones	Molecular Function: molecular_function (GO:0003674);; Molecular Function: binding (GO:0005488);; Molecular Function: protein binding (GO:0005515);; Cellular Component: cellular_component (GO:0005575);; Cellular Component: intracellular (GO:0005622);; Cellular Component: obsolete cell (GO:0005623);; Cellular Component: cytoplasm (GO:0005737);; Cellular Component: vacuole (GO:0005773);; Cellular Co…	--	Hypersensitive-induced response protein 2 OS=Arabidopsis thaliana OX=3702 GN=HIR2 PE=1 SV=1	hypersensitive-induced response protein 2-like [Arachis hypogaea]
qPBN04	trait4	Primary branch number	chr04	64.235-68.411	chr04:102,074,218-119,091,038	AH04G22380	--	--	Biological Process: transcription by RNA polymerase II (GO:0006366);; Molecular Function: protein heterodimerization activity (GO:0046982);	K03127|1.6e-48|adu:107485275|K03127 transcription initiation factor TFIID subunit 13 | (RefSeq) transcription initiation factor TFIID subunit 13	Transcription initiation factor TFIID subunit 13 OS=Arabidopsis thaliana OX=3702 GN=TAF13 PE=1 SV=1	Transcription initiation factor TFIID subunit [Arachis hypogaea]
qPBN04	trait4	Primary branch number	chr04	64.235-68.411	chr04:102,074,218-119,091,038	AH04G23620	--	--	--	--	--	cingulin-like protein 1 [Arachis hypogaea]
qPBN04	trait4	Primary branch number	chr04	64.235-68.411	chr04:102,074,218-119,091,038	AH04G24370	--	--	Molecular Function: ADP binding (GO:0043531);	K15078|4.7e-46|tcc:18614561|K15078 structure-specific endonuclease subunit SLX1 [EC:3.6.1.-] | (RefSeq) putative disease resistance protein RGA3	Putative disease resistance RPP13-like protein 3 OS=Arabidopsis thaliana OX=3702 GN=RPP13L3 PE=3 SV=1	putative disease resistance protein RGA4 [Arachis hypogaea]
qPBN04	trait4	Primary branch number	chr04	64.235-68.411	chr04:102,074,218-119,091,038	AH04G21430	--	--	--	--	Protein LURP-one-related 15 OS=Arabidopsis thaliana OX=3702 GN=At5g01750 PE=1 SV=1	Protein LURP-one-related [Arachis hypogaea]
qPBN04	trait4	Primary branch number	chr04	64.235-68.411	chr04:102,074,218-119,091,038	AH04G25000	--	--	Cellular Component: photosystem II (GO:0009523);; Biological Process: photosynthesis (GO:0015979);; Molecular Function: phosphate ion binding (GO:0042301);; Biological Process: protein stabilization (GO:0050821);	K02704|2.6e-16|adu:107466285|K02704 photosystem II CP47 chlorophyll apoprotein | (RefSeq) uncharacterized protein LOC107466285	Photosystem II reaction center protein H OS=Coffea arabica OX=13443 GN=psbH PE=3 SV=1	Photosystem II reaction center protein H [Arachis hypogaea]
qPBN04	trait4	Primary branch number	chr04	64.235-68.411	chr04:102,074,218-119,091,038	AH04G24390	--	--	Molecular Function: cysteine-type peptidase activity (GO:0008234);	--	--	uncharacterized protein DS421_4g129280 [Arachis hypogaea]
qPBN04	trait4	Primary branch number	chr04	64.235-68.411	chr04:102,074,218-119,091,038	AH04G23630	--	--	Molecular Function: zinc ion binding (GO:0008270);	--	--	uncharacterized protein DS421_4g128570 [Arachis hypogaea]
qPBN04	trait4	Primary branch number	chr04	64.235-68.411	chr04:102,074,218-119,091,038	AH04G21620	[O]	Posttranslational modification, protein turnover, chaperones	Cellular Component: integral component of membrane (GO:0016021);; Biological Process: sterol biosynthetic process (GO:0016126);; Molecular Function: oxidoreductase activity, acting on the CH-CH group of donors, NAD or NADP as acceptor (GO:0016628);	K00222|9.3e-209|aip:107617826|K00222 Delta14-sterol reductase [EC:1.3.1.70] | (RefSeq) delta(14)-sterol reductase isoform X1	Delta(14)-sterol reductase OS=Arabidopsis thaliana OX=3702 GN=FK PE=1 SV=2	delta(14)-sterol reductase isoform X1 [Arachis hypogaea]
qPBN04	trait4	Primary branch number	chr04	64.235-68.411	chr04:102,074,218-119,091,038	AH04G27270	[J]	Translation, ribosomal structure and biogenesis	Molecular Function: endonuclease activity (GO:0004519);; Cellular Component: nucleus (GO:0005634);; Cellular Component: cytoplasm (GO:0005737);; Molecular Function: metal ion binding (GO:0046872);; Biological Process: nuclear-transcribed mRNA catabolic process, non-stop decay (GO:0070481);; Biological Process: nuclear-transcribed mRNA catabolic process, no-go decay (GO:0070966);; Biological Proce…	K06965|4.4e-209|adu:107485921|K06965 protein pelota | (RefSeq) protein PELOTA 1-like	Protein PELOTA 1 OS=Arabidopsis thaliana OX=3702 GN=PEL1 PE=2 SV=1	Protein PELOTA [Arachis hypogaea]
qPBN04	trait4	Primary branch number	chr04	64.235-68.411	chr04:102,074,218-119,091,038	AH04G24730	--	--	--	--	F-box protein At4g00755 OS=Arabidopsis thaliana OX=3702 GN=At4g00755 PE=2 SV=1	F-box protein At4g00755 [Arachis duranensis]
qPBN04	trait4	Primary branch number	chr04	64.235-68.411	chr04:102,074,218-119,091,038	AH04G23390	--	--	Cellular Component: integral component of membrane (GO:0016021);; Molecular Function: protein-cysteine S-palmitoyltransferase activity (GO:0019706);	K20028|4.4e-172|adu:107485423|K20028 palmitoyltransferase ZDHHC2/15/20 [EC:2.3.1.225] | (RefSeq) probable protein S-acyltransferase 14	Probable protein S-acyltransferase 14 OS=Arabidopsis thaliana OX=3702 GN=PAT14 PE=2 SV=1	probable protein S-acyltransferase 14 [Arachis hypogaea]
qPBN04	trait4	Primary branch number	chr04	64.235-68.411	chr04:102,074,218-119,091,038	AH04G21230	--	--	--	--	--	uncharacterized protein DS421_4g126280 [Arachis hypogaea]
qPBN04	trait4	Primary branch number	chr04	64.235-68.411	chr04:102,074,218-119,091,038	AH04G25320	--	--	Cellular Component: extracellular region (GO:0005576);; Molecular Function: ion channel inhibitor activity (GO:0008200);; Biological Process: pathogenesis (GO:0009405);	--	--	uncharacterized protein DS421_4g130210 [Arachis hypogaea]
qPBN04	trait4	Primary branch number	chr04	64.235-68.411	chr04:102,074,218-119,091,038	AH04G21980	[T]	Signal transduction mechanisms	Molecular Function: protein kinase activity (GO:0004672);; Molecular Function: ATP binding (GO:0005524);	K08867|2.9e-263|adu:107485292|K08867 WNK lysine deficient protein kinase [EC:2.7.11.1] | (RefSeq) probable serine/threonine-protein kinase WNK5	Probable serine/threonine-protein kinase WNK5 OS=Arabidopsis thaliana OX=3702 GN=WNK5 PE=1 SV=2	putative serine/threonine-protein kinase [Arachis hypogaea]
qPBN04	trait4	Primary branch number	chr04	64.235-68.411	chr04:102,074,218-119,091,038	AH04G25130	[IQR]	--	--	K15095|3.0e-165|aip:107634964|K15095 (+)-neomenthol dehydrogenase [EC:1.1.1.208] | (RefSeq) (+)-neomenthol dehydrogenase-like	(+)-neomenthol dehydrogenase OS=Arabidopsis thaliana OX=3702 GN=SDR1 PE=1 SV=1	(+)-neomenthol dehydrogenase [Arachis hypogaea]
qPBN04	trait4	Primary branch number	chr04	64.235-68.411	chr04:102,074,218-119,091,038	AH04G21740	[H]	Coenzyme transport and metabolism	Molecular Function: methionine adenosyltransferase activity (GO:0004478);; Molecular Function: ATP binding (GO:0005524);; Biological Process: S-adenosylmethionine biosynthetic process (GO:0006556);; Biological Process: one-carbon metabolic process (GO:0006730);; Molecular Function: metal ion binding (GO:0046872);	K00789|3.0e-207|adu:107495906|K00789 S-adenosylmethionine synthetase [EC:2.5.1.6] | (RefSeq) S-adenosylmethionine synthase 3-like	S-adenosylmethionine synthase 3 OS=Solanum lycopersicum OX=4081 GN=SAM3 PE=2 SV=1	S-adenosylmethionine synthase [Arachis hypogaea]
qPBN04	trait4	Primary branch number	chr04	64.235-68.411	chr04:102,074,218-119,091,038	AH04G25250	--	--	--	--	--	uncharacterized protein DS421_4g130140 [Arachis hypogaea]
qPBN04	trait4	Primary branch number	chr04	64.235-68.411	chr04:102,074,218-119,091,038	AH04G27220	--	--	--	--	--	Myb/SANT-like domain-containing protein [Arachis hypogaea]
qPBN04	trait4	Primary branch number	chr04	64.235-68.411	chr04:102,074,218-119,091,038	AH04G25450	--	--	--	--	--	uncharacterized protein LOC112797435 isoform X2 [Arachis hypogaea]
qPBN04	trait4	Primary branch number	chr04	64.235-68.411	chr04:102,074,218-119,091,038	AH04G24470	--	--	--	K09285|1.7e-10|adu:107487622|K09285 AP2-like factor, ANT lineage | (RefSeq) AP2-like ethylene-responsive transcription factor ANT isoform X1	--	uncharacterized protein DS421_4g129360 [Arachis hypogaea]
qPBN04	trait4	Primary branch number	chr04	64.235-68.411	chr04:102,074,218-119,091,038	AH04G20730	--	--	Biological Process: attachment of GPI anchor to protein (GO:0016255);; Cellular Component: GPI-anchor transamidase complex (GO:0042765);	K05291|0.0e+00|adu:107485309|K05291 GPI-anchor transamidase subunit S | (RefSeq) GPI transamidase component PIG-S-like isoform X1	--	GPI transamidase component PIG-S isoform X1 [Arachis hypogaea]
qPBN04	trait4	Primary branch number	chr04	64.235-68.411	chr04:102,074,218-119,091,038	AH04G27470	--	--	Molecular Function: isopentenyl-diphosphate delta-isomerase activity (GO:0004452);; Biological Process: isoprenoid biosynthetic process (GO:0008299);; Cellular Component: integral component of membrane (GO:0016021);; Molecular Function: hydrolase activity (GO:0016787);	--	--	uncharacterized protein DS421_4g132310 [Arachis hypogaea]
qPBN04	trait4	Primary branch number	chr04	64.235-68.411	chr04:102,074,218-119,091,038	AH04G23060	--	--	Cellular Component: integral component of membrane (GO:0016021);	K15378|2.0e-26|aip:107636981|K15378 solute carrier family 45, member 1/2/4 | (RefSeq) sucrose transport protein SUC1-like	Sucrose transport protein SUC9 OS=Arabidopsis thaliana OX=3702 GN=SUC9 PE=1 SV=1	sucrose transport protein SUC9-like [Arachis duranensis]
qPBN04	trait4	Primary branch number	chr04	64.235-68.411	chr04:102,074,218-119,091,038	AH04G22640	--	--	Molecular Function: structural molecule activity (GO:0005198);; Biological Process: intracellular protein transport (GO:0006886);; Biological Process: vesicle-mediated transport (GO:0016192);; Cellular Component: clathrin coat of trans-Golgi network vesicle (GO:0030130);; Cellular Component: clathrin coat of coated pit (GO:0030132);	K04645|3.0e-44|brp:103846752|K04645 clathrin light chain B | (RefSeq) clathrin light chain 2	Clathrin light chain 1 OS=Oryza sativa subsp. japonica OX=39947 GN=Os04g0679100 PE=2 SV=1	Clathrin light chain [Arachis hypogaea]
qPBN04	trait4	Primary branch number	chr04	64.235-68.411	chr04:102,074,218-119,091,038	AH04G23510	--	--	--	K21994|1.6e-40|adu:110280554|K21994 LOB domain-containing protein 18 | (RefSeq) LOB domain-containing protein 30-like	--	uncharacterized protein DS421_4g128450 [Arachis hypogaea]
qPBN04	trait4	Primary branch number	chr04	64.235-68.411	chr04:102,074,218-119,091,038	AH04G26330	--	--	--	--	--	uncharacterized protein DS421_4g131180 [Arachis hypogaea]
qPBN04	trait4	Primary branch number	chr04	64.235-68.411	chr04:102,074,218-119,091,038	AH04G24750	--	--	Molecular Function: protein binding (GO:0005515);; Cellular Component: cellular_component (GO:0005575);; Cellular Component: intracellular (GO:0005622);; Cellular Component: obsolete cell (GO:0005623);; Cellular Component: nucleus (GO:0005634);; Cellular Component: cytoplasm (GO:0005737);; Cellular Component: organelle (GO:0043226);; Cellular Component: membrane-bounded organelle (GO:0043227);; C…	--	--	protein ARABIDILLO 2 [Arachis hypogaea]
qPBN04	trait4	Primary branch number	chr04	64.235-68.411	chr04:102,074,218-119,091,038	AH04G26450	[R]	General function prediction only	Molecular Function: ADP binding (GO:0043531);	K00695|3.1e-109|mtr:MTR_6g478030|K00695 sucrose synthase [EC:2.4.1.13] | (RefSeq) sucrose synthase	Disease resistance protein Roq1 OS=Nicotiana benthamiana OX=4100 GN=ROQ1 PE=1 SV=1	TMV resistance protein N [Arachis hypogaea]
qPBN04	trait4	Primary branch number	chr04	64.235-68.411	chr04:102,074,218-119,091,038	AH04G20960	[J]	Translation, ribosomal structure and biogenesis	Molecular Function: structural constituent of ribosome (GO:0003735);; Cellular Component: ribosome (GO:0005840);; Biological Process: translation (GO:0006412);	K02939|2.4e-119|aip:107639664|K02939 large subunit ribosomal protein L9 | (RefSeq) uncharacterized protein LOC107639664 isoform X1	--	uncharacterized protein LOC112797107 isoform X1 [Arachis hypogaea]
qPBN04	trait4	Primary branch number	chr04	64.235-68.411	chr04:102,074,218-119,091,038	AH04G23780	--	--	--	--	--	uncharacterized protein DS421_4g128720 [Arachis hypogaea]
qPBN04	trait4	Primary branch number	chr04	64.235-68.411	chr04:102,074,218-119,091,038	AH04G22330	--	--	Cellular Component: integral component of membrane (GO:0016021);	--	--	uncharacterized protein DS421_4g127300 [Arachis hypogaea]
qPBN04	trait4	Primary branch number	chr04	64.235-68.411	chr04:102,074,218-119,091,038	AH04G22000	--	--	--	--	--	uncharacterized protein DS421_4g127000 [Arachis hypogaea]
qPBN04	trait4	Primary branch number	chr04	64.235-68.411	chr04:102,074,218-119,091,038	AH04G22410	--	--	Cellular Component: integral component of membrane (GO:0016021);	--	--	uncharacterized protein DS421_4g127380 [Arachis hypogaea]
qPBN04	trait4	Primary branch number	chr04	64.235-68.411	chr04:102,074,218-119,091,038	AH04G27010	[G]	Carbohydrate transport and metabolism	Biological Process: carbohydrate metabolic process (GO:0005975);; Molecular Function: UDP-glycosyltransferase activity (GO:0008194);; Molecular Function: transferase activity, transferring hexosyl groups (GO:0016758);; Biological Process: lipid glycosylation (GO:0030259);	K05841|0.0e+00|adu:107485839|K05841 sterol 3beta-glucosyltransferase [EC:2.4.1.173] | (RefSeq) sterol 3-beta-glucosyltransferase UGT80A2 isoform X2	Sterol 3-beta-glucosyltransferase UGT80A2 OS=Arabidopsis thaliana OX=3702 GN=UGT80A2 PE=1 SV=1	Sterol 3-beta-glucosyltransferase [Arachis hypogaea]
qPBN04	trait4	Primary branch number	chr04	64.235-68.411	chr04:102,074,218-119,091,038	AH04G21950	--	--	Molecular Function: nucleic acid binding (GO:0003676);; Molecular Function: RNA-DNA hybrid ribonuclease activity (GO:0004523);; Biological Process: DNA integration (GO:0015074);	--	--	uncharacterized protein DS421_4g126950 [Arachis hypogaea]
qPBN04	trait4	Primary branch number	chr04	64.235-68.411	chr04:102,074,218-119,091,038	AH04G24760	--	--	Molecular Function: DNA binding (GO:0003677);; Molecular Function: DNA-binding transcription factor activity (GO:0003700);; Cellular Component: nucleus (GO:0005634);	K09286|4.1e-63|tcc:18614220|K09286 EREBP-like factor | (RefSeq) ethylene-responsive transcription factor ESR2	Ethylene-responsive transcription factor RAP2-11 OS=Arabidopsis thaliana OX=3702 GN=RAP2-11 PE=2 SV=1	Ethylene-responsive transcription factor [Arachis hypogaea]
qPBN04	trait4	Primary branch number	chr04	64.235-68.411	chr04:102,074,218-119,091,038	AH04G23330	[T]	Signal transduction mechanisms	Molecular Function: protein serine/threonine kinase activity (GO:0004674);; Molecular Function: ATP binding (GO:0005524);; Cellular Component: integral component of membrane (GO:0016021);	K24104|1.8e-76|thj:104799061|K24104 GPN-loop GTPase | (RefSeq) LOW QUALITY PROTEIN: uncharacterized protein LOC104799061	Cysteine-rich receptor-like protein kinase 25 OS=Arabidopsis thaliana OX=3702 GN=CRK25 PE=3 SV=1	cysteine-rich receptor-like protein kinase 15 [Arachis hypogaea]
qPBN04	trait4	Primary branch number	chr04	64.235-68.411	chr04:102,074,218-119,091,038	AH04G27250	--	--	Molecular Function: protein binding (GO:0005515);	--	Probable F-box protein At3g22720 OS=Arabidopsis thaliana OX=3702 GN=At3g22720 PE=4 SV=1	F-box/kelch-repeat protein At3g23880 [Arachis hypogaea]
qPBN04	trait4	Primary branch number	chr04	64.235-68.411	chr04:102,074,218-119,091,038	AH04G27240	--	--	Molecular Function: cysteine-type peptidase activity (GO:0008234);	--	--	uncharacterized protein DS421_4g132080 [Arachis hypogaea]
qPBN04	trait4	Primary branch number	chr04	64.235-68.411	chr04:102,074,218-119,091,038	AH04G21190	--	--	--	--	--	uncharacterized protein DS421_4g126240 [Arachis hypogaea]
qPBN04	trait4	Primary branch number	chr04	64.235-68.411	chr04:102,074,218-119,091,038	AH04G26160	--	--	Molecular Function: aspartic-type endopeptidase activity (GO:0004190);; Cellular Component: integral component of membrane (GO:0016021);	K09597|3.2e-311|adu:107485784|K09597 signal peptide peptidase-like 2B [EC:3.4.23.-] | (RefSeq) signal peptide peptidase-like 4 isoform X1	Signal peptide peptidase-like 4 OS=Arabidopsis thaliana OX=3702 GN=SPPL4 PE=2 SV=1	signal peptide peptidase-like 4 isoform X1 [Arachis hypogaea]
qPBN04	trait4	Primary branch number	chr04	64.235-68.411	chr04:102,074,218-119,091,038	AH04G25750	--	--	Cellular Component: extracellular region (GO:0005576);; Biological Process: rejection of self pollen (GO:0060320);	--	S-protein homolog 74 OS=Arabidopsis thaliana OX=3702 GN=SPH74 PE=2 SV=1	Leguminosin secreted peptide [Arachis hypogaea]
qPBN04	trait4	Primary branch number	chr04	64.235-68.411	chr04:102,074,218-119,091,038	AH04G23270	--	--	Cellular Component: integral component of membrane (GO:0016021);	--	--	uncharacterized protein LOC107485390 [Arachis duranensis]
qPBN04	trait4	Primary branch number	chr04	64.235-68.411	chr04:102,074,218-119,091,038	AH04G21800	--	--	--	--	--	uncharacterized protein DS421_4g126810 [Arachis hypogaea]
qPBN04	trait4	Primary branch number	chr04	64.235-68.411	chr04:102,074,218-119,091,038	AH04G23490	--	--	Cellular Component: cellular_component (GO:0005575);; Cellular Component: intracellular (GO:0005622);; Cellular Component: obsolete cell (GO:0005623);; Cellular Component: nucleus (GO:0005634);; Biological Process: regulation of transcription, DNA-templated (GO:0006355);; Biological Process: multicellular organism development (GO:0007275);; Biological Process: biological_process (GO:0008150);; Bi…	K21994|2.0e-125|adu:107485443|K21994 LOB domain-containing protein 18 | (RefSeq) LOW QUALITY PROTEIN: LOB domain-containing protein 30-like	LOB domain-containing protein 18 OS=Arabidopsis thaliana OX=3702 GN=LBD18 PE=1 SV=2	LOB domain-containing protein 30 [Arachis hypogaea]
qPBN04	trait4	Primary branch number	chr04	64.235-68.411	chr04:102,074,218-119,091,038	AH04G21390	--	--	Cellular Component: integral component of membrane (GO:0016021);	K08238|3.7e-14|brp:103847104|K08238 xyloglucan 6-xylosyltransferase [EC:2.4.2.39] | (RefSeq) probable xyloglucan 6-xylosyltransferase 3	Protein LURP-one-related 15 OS=Arabidopsis thaliana OX=3702 GN=At5g01750 PE=1 SV=1	Protein LURP-one-related [Arachis hypogaea]
qPBN04	trait4	Primary branch number	chr04	64.235-68.411	chr04:102,074,218-119,091,038	AH04G26260	[E]	Amino acid transport and metabolism	Molecular Function: cysteine synthase activity (GO:0004124);; Cellular Component: mitochondrion (GO:0005739);; Biological Process: cysteine biosynthetic process from serine (GO:0006535);; Biological Process: cyanide metabolic process (GO:0019499);; Molecular Function: L-3-cyanoalanine synthase activity (GO:0050017);	K13034|1.7e-210|adu:107485772|K13034 L-3-cyanoalanine synthase/ cysteine synthase [EC:2.5.1.47 4.4.1.9] | (RefSeq) bifunctional L-3-cyanoalanine synthase/cysteine synthase 1, mitochondrial	L-3-cyanoalanine synthase 1, mitochondrial OS=Malus domestica OX=3750 GN=CAS1 PE=1 SV=1	bifunctional L-3-cyanoalanine synthase/cysteine synthase 1, mitochondrial [Arachis hypogaea]
qPBN04	trait4	Primary branch number	chr04	64.235-68.411	chr04:102,074,218-119,091,038	AH04G21240	--	--	Cellular Component: integral component of membrane (GO:0016021);	K01488|2.4e-12|adu:107482628|K01488 adenosine deaminase [EC:3.5.4.4] | (RefSeq) adenosine deaminase-like protein isoform X1	N6-mAMP deaminase OS=Arabidopsis thaliana OX=3702 GN=MAPDA PE=1 SV=1	uncharacterized protein DS421_4g126290 [Arachis hypogaea]
qPBN04	trait4	Primary branch number	chr04	64.235-68.411	chr04:102,074,218-119,091,038	AH04G23980	--	--	Cellular Component: integral component of membrane (GO:0016021);	K03283|1.6e-76|var:108321632|K03283 heat shock 70kDa protein 1/2/6/8 | (RefSeq) heat shock cognate 70 kDa protein 2-like	--	uncharacterized protein DS421_4g128910 [Arachis hypogaea]
qPBN04	trait4	Primary branch number	chr04	64.235-68.411	chr04:102,074,218-119,091,038	AH04G20850	--	--	Molecular Function: DNA binding (GO:0003677);; Molecular Function: DNA-binding transcription factor activity (GO:0003700);; Cellular Component: nucleus (GO:0005634);	K09286|3.2e-29|cpep:111803672|K09286 EREBP-like factor | (RefSeq) dehydration-responsive element-binding protein 2B-like	Dehydration-responsive element-binding protein 2E OS=Arabidopsis thaliana OX=3702 GN=DREB2E PE=2 SV=1	Dehydration-responsive element-binding protein 2A [Arachis hypogaea]
qPBN04	trait4	Primary branch number	chr04	64.235-68.411	chr04:102,074,218-119,091,038	AH04G21910	--	--	--	--	--	uncharacterized protein DS421_4g126910 [Arachis hypogaea]
qPBN04	trait4	Primary branch number	chr04	64.235-68.411	chr04:102,074,218-119,091,038	AH04G27380	--	--	--	--	--	uncharacterized protein DS421_4g132220 [Arachis hypogaea]
qPBN04	trait4	Primary branch number	chr04	64.235-68.411	chr04:102,074,218-119,091,038	AH04G20780	--	--	--	--	--	uncharacterized protein DS421_4g125840 [Arachis hypogaea]
qPBN04	trait4	Primary branch number	chr04	64.235-68.411	chr04:102,074,218-119,091,038	AH04G21520	--	--	Biological Process: TOR signaling (GO:0031929);; Cellular Component: TORC1 complex (GO:0031931);	--	--	regulatory-associated protein of TOR 1 isoform X4 [Arachis hypogaea]
qPBN04	trait4	Primary branch number	chr04	64.235-68.411	chr04:102,074,218-119,091,038	AH04G23750	--	--	--	--	--	uncharacterized protein DS421_4g128690 [Arachis hypogaea]
qPBN04	trait4	Primary branch number	chr04	64.235-68.411	chr04:102,074,218-119,091,038	AH04G25580	--	--	--	--	--	F-box/kelch-repeat protein-like [Arachis hypogaea]
qPBN04	trait4	Primary branch number	chr04	64.235-68.411	chr04:102,074,218-119,091,038	AH04G25230	--	--	--	--	--	uncharacterized protein DS421_4g130120 [Arachis hypogaea]
qPBN04	trait4	Primary branch number	chr04	64.235-68.411	chr04:102,074,218-119,091,038	AH04G25330	--	--	Cellular Component: extracellular region (GO:0005576);; Molecular Function: ion channel inhibitor activity (GO:0008200);; Biological Process: pathogenesis (GO:0009405);	--	--	uncharacterized protein DS421_4g130220 [Arachis hypogaea]
qPBN04	trait4	Primary branch number	chr04	64.235-68.411	chr04:102,074,218-119,091,038	AH04G26550	[R]	General function prediction only	Biological Process: signal transduction (GO:0007165);; Cellular Component: integral component of membrane (GO:0016021);; Molecular Function: ADP binding (GO:0043531);	K00695|1.4e-94|mtr:MTR_6g478030|K00695 sucrose synthase [EC:2.4.1.13] | (RefSeq) sucrose synthase	Disease resistance protein Roq1 OS=Nicotiana benthamiana OX=4100 GN=ROQ1 PE=1 SV=1	TMV resistance protein N [Arachis hypogaea]
qPBN04	trait4	Primary branch number	chr04	64.235-68.411	chr04:102,074,218-119,091,038	AH04G23190	--	--	Molecular Function: nucleic acid binding (GO:0003676);; Molecular Function: zinc ion binding (GO:0008270);	--	--	uncharacterized protein DS421_4g128150 [Arachis hypogaea]
qPBN04	trait4	Primary branch number	chr04	64.235-68.411	chr04:102,074,218-119,091,038	AH04G23310	--	--	--	--	--	Transducin/WD40 repeat protein [Arachis hypogaea]
qPBN04	trait4	Primary branch number	chr04	64.235-68.411	chr04:102,074,218-119,091,038	AH04G26960	[O]	Posttranslational modification, protein turnover, chaperones	Molecular Function: serine-type endopeptidase activity (GO:0004252);	K15333|7.2e-78|nsy:104224633|K15333 tRNA guanosine-2'-O-methyltransferase [EC:2.1.1.34] | (RefSeq) uncharacterized protein LOC104224633	Subtilisin-like protease SBT3 OS=Solanum lycopersicum OX=4081 GN=sbt3 PE=1 SV=1	Subtilisin-like protease SBT1 [Arachis hypogaea]
qPBN04	trait4	Primary branch number	chr04	64.235-68.411	chr04:102,074,218-119,091,038	AH04G23680	--	--	--	--	--	uncharacterized protein DS421_4g128620 [Arachis hypogaea]
qPBN04	trait4	Primary branch number	chr04	64.235-68.411	chr04:102,074,218-119,091,038	AH04G27100	[O]	Posttranslational modification, protein turnover, chaperones	Molecular Function: electron transfer activity (GO:0009055);; Molecular Function: protein disulfide oxidoreductase activity (GO:0015035);	K07390|1.2e-97|adu:107485934|K07390 monothiol glutaredoxin | (RefSeq) monothiol glutaredoxin-S7, chloroplastic	Monothiol glutaredoxin-S14, chloroplastic OS=Arabidopsis thaliana OX=3702 GN=GRXS14 PE=1 SV=2	monothiol glutaredoxin-S7, chloroplastic [Arachis duranensis]
qPBN04	trait4	Primary branch number	chr04	64.235-68.411	chr04:102,074,218-119,091,038	AH04G23540	[R]	General function prediction only	Molecular Function: ARF guanyl-nucleotide exchange factor activity (GO:0005086);; Biological Process: regulation of ARF protein signal transduction (GO:0032012);	K18442|0.0e+00|aip:107639133|K18442 brefeldin A-inhibited guanine nucleotide-exchange protein | (RefSeq) brefeldin A-inhibited guanine nucleotide-exchange protein 2	Brefeldin A-inhibited guanine nucleotide-exchange protein 2 OS=Arabidopsis thaliana OX=3702 GN=BIG2 PE=2 SV=1	brefeldin A-inhibited guanine nucleotide-exchange protein 2 isoform X1 [Arachis hypogaea]
qPBN04	trait4	Primary branch number	chr04	64.235-68.411	chr04:102,074,218-119,091,038	AH04G22750	--	--	--	--	--	high mobility group B protein 6 [Arachis duranensis]
qPBN04	trait4	Primary branch number	chr04	64.235-68.411	chr04:102,074,218-119,091,038	AH04G22980	[T]	Signal transduction mechanisms	Molecular Function: protein serine/threonine kinase activity (GO:0004674);; Molecular Function: ATP binding (GO:0005524);; Cellular Component: integral component of membrane (GO:0016021);	K13430|3.8e-60|aof:109824289|K13430 serine/threonine-protein kinase PBS1 [EC:2.7.11.1] | (RefSeq) serine/threonine-protein kinase PBS1-like isoform X1	Probable LRR receptor-like serine/threonine-protein kinase At1g06840 OS=Arabidopsis thaliana OX=3702 GN=At1g06840 PE=1 SV=2	probable LRR receptor-like serine/threonine-protein kinase At1g06840 isoform X1 [Arachis hypogaea]
qPBN04	trait4	Primary branch number	chr04	64.235-68.411	chr04:102,074,218-119,091,038	AH04G22060	--	--	--	--	--	protein FAR1-RELATED SEQUENCE 5-like [Arachis hypogaea]
qPBN04	trait4	Primary branch number	chr04	64.235-68.411	chr04:102,074,218-119,091,038	AH04G21540	--	--	Biological Process: TOR signaling (GO:0031929);; Cellular Component: TORC1 complex (GO:0031931);	K07204|0.0e+00|adu:107485189|K07204 regulatory associated protein of mTOR | (RefSeq) regulatory-associated protein of TOR 1 isoform X2	Regulatory-associated protein of TOR 1 OS=Arabidopsis thaliana OX=3702 GN=RAPTOR1 PE=1 SV=1	regulatory-associated protein of TOR 1 isoform X4 [Arachis hypogaea]
qPBN04	trait4	Primary branch number	chr04	64.235-68.411	chr04:102,074,218-119,091,038	AH04G23870	--	--	--	--	--	uncharacterized protein DS421_4g128810 [Arachis hypogaea]
qPBN04	trait4	Primary branch number	chr04	64.235-68.411	chr04:102,074,218-119,091,038	AH04G24440	--	--	Molecular Function: acyl-CoA hydrolase activity (GO:0047617);	K17362|2.6e-95|adu:107485565|K17362 acyl-coenzyme A thioesterase 13 [EC:3.1.2.-] | (RefSeq) uncharacterized protein LOC107485565	--	uncharacterized protein LOC112797361 [Arachis hypogaea]
qPBN04	trait4	Primary branch number	chr04	64.235-68.411	chr04:102,074,218-119,091,038	AH04G25410	--	--	Molecular Function: aspartic-type endopeptidase activity (GO:0004190);; Cellular Component: integral component of membrane (GO:0016021);	K09597|5.9e-59|aip:107635024|K09597 signal peptide peptidase-like 2B [EC:3.4.23.-] | (RefSeq) signal peptide peptidase-like 4 isoform X1	Signal peptide peptidase-like 2 OS=Arabidopsis thaliana OX=3702 GN=SPPL2 PE=2 SV=1	signal peptide peptidase-like 2 [Arachis hypogaea]
qPBN04	trait4	Primary branch number	chr04	64.235-68.411	chr04:102,074,218-119,091,038	AH04G24200	--	--	--	--	--	uncharacterized protein LOC107485497 [Arachis duranensis]
qPBN04	trait4	Primary branch number	chr04	64.235-68.411	chr04:102,074,218-119,091,038	AH04G25190	--	--	Cellular Component: chloroplast (GO:0009507);; Molecular Function: [ribulose-bisphosphate carboxylase]-lysine N-methyltransferase activity (GO:0030785);	K19199|1.4e-34|gsl:Gasu_37520|K19199 protein-histidine N-methyltransferase [EC:2.1.1.85] | (RefSeq) ribulose-1,5-bisphosphate carboxylase/oxygenase small subunit N-methyltransferase I	Ribulose-1,5 bisphosphate carboxylase/oxygenase large subunit N-methyltransferase, chloroplastic OS=Nicotiana tabacum OX=4097 GN=RBCMT PE=2 SV=1	ribulose-1,5 bisphosphate carboxylase/oxygenase large subunit N-methyltransferase, chloroplastic [Arachis hypogaea]
qPBN04	trait4	Primary branch number	chr04	64.235-68.411	chr04:102,074,218-119,091,038	AH04G25640	[C]	Energy production and conversion	Molecular Function: pyruvate dehydrogenase (acetyl-transferring) activity (GO:0004739);; Biological Process: acetyl-CoA biosynthetic process from pyruvate (GO:0006086);	K00162|2.1e-197|adu:107485714|K00162 pyruvate dehydrogenase E1 component beta subunit [EC:1.2.4.1] | (RefSeq) pyruvate dehydrogenase E1 component subunit beta, mitochondrial	Pyruvate dehydrogenase E1 component subunit beta-1, mitochondrial OS=Oryza sativa subsp. japonica OX=39947 GN=Os08g0536000 PE=2 SV=1	pyruvate dehydrogenase E1 component subunit beta-1, mitochondrial isoform X1 [Arachis hypogaea]
qPBN04	trait4	Primary branch number	chr04	64.235-68.411	chr04:102,074,218-119,091,038	AH04G24700	[H]	Coenzyme transport and metabolism	Molecular Function: methyltransferase activity (GO:0008168);; Cellular Component: integral component of membrane (GO:0016021);; Biological Process: methylation (GO:0032259);	K23872|3.9e-146|smo:SELMODRAFT_74065|K23872 putative homogalacturonan methyltransferase [EC:2.1.1.-] | (RefSeq) hypothetical protein	Probable methyltransferase PMT15 OS=Arabidopsis thaliana OX=3702 GN=At4g00750 PE=2 SV=1	probable methyltransferase PMT15 [Arachis hypogaea]
qPBN04	trait4	Primary branch number	chr04	64.235-68.411	chr04:102,074,218-119,091,038	AH04G26710	[F]	Nucleotide transport and metabolism	Molecular Function: catalytic activity (GO:0003824);; Biological Process: biosynthetic process (GO:0009058);	K10807|3.8e-15|eus:EUTSA_v10000480mg|K10807 ribonucleoside-diphosphate reductase subunit M1 [EC:1.17.4.1] | (RefSeq) hypothetical protein	Ribonucleoside-diphosphate reductase large subunit OS=Arabidopsis thaliana OX=3702 GN=RNR1 PE=1 SV=1	Ribonucleoside-diphosphate reductase large subunit [Arachis hypogaea]
qPBN04	trait4	Primary branch number	chr04	64.235-68.411	chr04:102,074,218-119,091,038	AH04G24780	[F]	Nucleotide transport and metabolism	Molecular Function: orotate phosphoribosyltransferase activity (GO:0004588);; Molecular Function: orotidine-5'-phosphate decarboxylase activity (GO:0004590);; Biological Process: 'de novo' pyrimidine nucleobase biosynthetic process (GO:0006207);; Biological Process: nucleoside metabolic process (GO:0009116);; Biological Process: 'de novo' UMP biosynthetic process (GO:0044205);	K13421|3.6e-269|adu:107485607|K13421 uridine monophosphate synthetase [EC:2.4.2.10 4.1.1.23] | (RefSeq) uridine 5'-monophosphate synthase	Uridine 5'-monophosphate synthase OS=Arabidopsis thaliana OX=3702 GN=PYRE-F PE=2 SV=2	uridine 5'-monophosphate synthase [Arachis hypogaea]
qPBN04	trait4	Primary branch number	chr04	64.235-68.411	chr04:102,074,218-119,091,038	AH04G22240	[O]	Posttranslational modification, protein turnover, chaperones	Molecular Function: nucleic acid binding (GO:0003676);	K12890|2.7e-07|adu:107492481|K12890 splicing factor, arginine/serine-rich 1 | (RefSeq) serine/arginine-rich-splicing factor SR34 isoform X1	Protease Do-like 2, chloroplastic OS=Arabidopsis thaliana OX=3702 GN=DEGP2 PE=1 SV=2	Protease Do-like 2 [Arachis hypogaea]
qPBN04	trait4	Primary branch number	chr04	64.235-68.411	chr04:102,074,218-119,091,038	AH04G23080	--	--	Cellular Component: integral component of membrane (GO:0016021);	K15378|3.0e-77|adu:107485669|K15378 solute carrier family 45, member 1/2/4 | (RefSeq) LOW QUALITY PROTEIN: sucrose transport protein SUC1	--	Sucrose transport protein [Arachis hypogaea]
qPBN04	trait4	Primary branch number	chr04	64.235-68.411	chr04:102,074,218-119,091,038	AH04G26300	--	--	--	K09833|2.4e-59|adu:107462886|K09833 homogentisate phytyltransferase / homogentisate geranylgeranyltransferase [EC:2.5.1.115 2.5.1.116] | (RefSeq) naringenin 8-dimethylallyltransferase 2, chloroplastic	Serine/threonine-protein phosphatase 7 long form homolog OS=Arabidopsis thaliana OX=3702 GN=MAIL3 PE=2 SV=1	uncharacterized protein DS421_4g131150 [Arachis hypogaea]
qPBN04	trait4	Primary branch number	chr04	64.235-68.411	chr04:102,074,218-119,091,038	AH04G24170	--	--	Molecular Function: protein kinase activity (GO:0004672);; Molecular Function: ATP binding (GO:0005524);; Cellular Component: integral component of membrane (GO:0016021);	--	--	putative receptor protein kinase [Arachis hypogaea]
qPBN04	trait4	Primary branch number	chr04	64.235-68.411	chr04:102,074,218-119,091,038	AH04G22920	--	--	Molecular Function: zinc ion binding (GO:0008270);	K22262|4.1e-135|qsu:112034235|K22262 WD repeat and FYVE domain-containing protein 3 | (RefSeq) protein SPIRRIG	Pentatricopeptide repeat-containing protein At3g22690 OS=Arabidopsis thaliana OX=3702 GN=PCMP-H56 PE=3 SV=1	pentatricopeptide repeat-containing protein At3g22690-like [Arachis duranensis]
qPBN04	trait4	Primary branch number	chr04	64.235-68.411	chr04:102,074,218-119,091,038	AH04G25030	--	--	Cellular Component: nucleus (GO:0005634);; Biological Process: regulation of transcription, DNA-templated (GO:0006355);; Molecular Function: zinc ion binding (GO:0008270);	--	--	uncharacterized protein DS421_4g129920 [Arachis hypogaea]
qPBN04	trait4	Primary branch number	chr04	64.235-68.411	chr04:102,074,218-119,091,038	AH04G21290	--	--	--	--	--	uncharacterized protein DS421_4g126340 [Arachis hypogaea]
qPBN04	trait4	Primary branch number	chr04	64.235-68.411	chr04:102,074,218-119,091,038	AH04G25550	[J]	Translation, ribosomal structure and biogenesis	Molecular Function: structural constituent of ribosome (GO:0003735);; Cellular Component: ribosome (GO:0005840);; Biological Process: translation (GO:0006412);	K02866|1.3e-128|adu:107485720|K02866 large subunit ribosomal protein L10e | (RefSeq) 60S ribosomal protein L10	60S ribosomal protein L10 OS=Vitis riparia OX=96939 GN=RPL10 PE=2 SV=1	60S ribosomal protein L10 [Arachis duranensis]
qPBN04	trait4	Primary branch number	chr04	64.235-68.411	chr04:102,074,218-119,091,038	AH04G21130	--	--	Molecular Function: protein binding (GO:0005515);	--	--	putative F-box protein At5g44220 [Arachis duranensis]
qPBN04	trait4	Primary branch number	chr04	64.235-68.411	chr04:102,074,218-119,091,038	AH04G21400	--	--	--	--	--	uncharacterized protein DS421_4g126440 [Arachis hypogaea]
qPBN04	trait4	Primary branch number	chr04	64.235-68.411	chr04:102,074,218-119,091,038	AH04G25620	--	--	--	--	--	uncharacterized protein DS421_4g130510 [Arachis hypogaea]
qPBN04	trait4	Primary branch number	chr04	64.235-68.411	chr04:102,074,218-119,091,038	AH04G27420	--	--	Molecular Function: DNA-binding transcription factor activity (GO:0003700);; Cellular Component: nucleus (GO:0005634);; Cellular Component: integral component of membrane (GO:0016021);; Biological Process: lipid storage (GO:0019915);; Molecular Function: sequence-specific DNA binding (GO:0043565);	K19365|1.6e-217|aip:107635144|K19365 seipin | (RefSeq) seipin-1	Seipin-1 OS=Arabidopsis thaliana OX=3702 GN=SEI1 PE=2 SV=1	seipin-1 isoform X2 [Arachis hypogaea]
qPBN04	trait4	Primary branch number	chr04	64.235-68.411	chr04:102,074,218-119,091,038	AH04G27140	--	--	Cellular Component: cellular_component (GO:0005575);; Cellular Component: intracellular (GO:0005622);; Cellular Component: obsolete cell (GO:0005623);; Cellular Component: cytoplasm (GO:0005737);; Cellular Component: vacuole (GO:0005773);; Cellular Component: organelle (GO:0043226);; Cellular Component: membrane-bounded organelle (GO:0043227);; Cellular Component: intracellular organelle (GO:0043…	--	CBS domain-containing protein CBSX6 OS=Arabidopsis thaliana OX=3702 GN=CBSX6 PE=1 SV=1	CBS domain-containing protein CBSX6 [Arachis duranensis]
qPBN04	trait4	Primary branch number	chr04	64.235-68.411	chr04:102,074,218-119,091,038	AH04G24400	--	--	Molecular Function: ADP binding (GO:0043531);	K15078|1.5e-60|tcc:18614561|K15078 structure-specific endonuclease subunit SLX1 [EC:3.6.1.-] | (RefSeq) putative disease resistance protein RGA3	Putative disease resistance protein RGA3 OS=Solanum bulbocastanum OX=147425 GN=RGA3 PE=2 SV=2	putative disease resistance protein RGA3 [Arachis hypogaea]
qPBN04	trait4	Primary branch number	chr04	64.235-68.411	chr04:102,074,218-119,091,038	AH04G27230	--	--	--	--	--	uncharacterized protein LOC112797553 isoform X3 [Arachis hypogaea]
qPBN04	trait4	Primary branch number	chr04	64.235-68.411	chr04:102,074,218-119,091,038	AH04G26690	--	--	--	--	--	uncharacterized protein DS421_4g131530 [Arachis hypogaea]
qPBN04	trait4	Primary branch number	chr04	64.235-68.411	chr04:102,074,218-119,091,038	AH04G23580	--	--	--	--	--	uncharacterized protein DS421_4g128520 [Arachis hypogaea]
qPBN04	trait4	Primary branch number	chr04	64.235-68.411	chr04:102,074,218-119,091,038	AH04G25430	--	--	--	K17604|3.8e-13|vvi:100264645|K17604 zinc finger SWIM domain-containing protein 3 | (RefSeq) protein FAR1-RELATED SEQUENCE 7-like	--	Protein FAR1-RELATED SEQUENCE [Arachis hypogaea]
qPBN04	trait4	Primary branch number	chr04	64.235-68.411	chr04:102,074,218-119,091,038	AH04G25340	[T]	Signal transduction mechanisms	Molecular Function: protein serine/threonine kinase activity (GO:0004674);; Molecular Function: ATP binding (GO:0005524);	K07178|1.2e-273|aip:107634976|K07178 RIO kinase 1 [EC:2.7.11.1] | (RefSeq) serine/threonine-protein kinase rio1	--	serine/threonine-protein kinase rio1 [Arachis hypogaea]
qPBN04	trait4	Primary branch number	chr04	64.235-68.411	chr04:102,074,218-119,091,038	AH04G25290	--	--	--	--	--	uncharacterized protein DS421_4g130180 [Arachis hypogaea]
qPBN04	trait4	Primary branch number	chr04	64.235-68.411	chr04:102,074,218-119,091,038	AH04G21480	--	--	--	--	Protein LURP-one-related 15 OS=Arabidopsis thaliana OX=3702 GN=At5g01750 PE=1 SV=1	Protein LURP-one-related [Arachis hypogaea]
qPBN04	trait4	Primary branch number	chr04	64.235-68.411	chr04:102,074,218-119,091,038	AH04G26280	[S]	Function unknown	Molecular Function: ATP binding (GO:0005524);; Cellular Component: nucleus (GO:0005634);; Biological Process: regulation of transcription, DNA-templated (GO:0006355);; Molecular Function: DNA-dependent ATPase activity (GO:0008094);; Biological Process: regulation of gene expression, epigenetic (GO:0040029);; Biological Process: ATP-dependent chromatin remodeling (GO:0043044);	K11647|0.0e+00|brp:103866259|K11647 SWI/SNF-related matrix-associated actin-dependent regulator of chromatin subfamily A member 2/4 [EC:3.6.4.-] | (RefSeq) ATP-dependent helicase BRM isoform X1	ATP-dependent helicase BRM OS=Arabidopsis thaliana OX=3702 GN=BRM PE=1 SV=1	ATP-dependent helicase BRM isoform X1 [Arachis hypogaea]
qPBN04	trait4	Primary branch number	chr04	64.235-68.411	chr04:102,074,218-119,091,038	AH04G22390	[S]	Function unknown	Cellular Component: integral component of membrane (GO:0016021);	--	--	uncharacterized protein LOC107485273 [Arachis duranensis]
qPBN04	trait4	Primary branch number	chr04	64.235-68.411	chr04:102,074,218-119,091,038	AH04G26500	--	--	Cellular Component: nucleus (GO:0005634);; Biological Process: regulation of transcription, DNA-templated (GO:0006355);; Molecular Function: zinc ion binding (GO:0008270);	--	--	Transposon protein [Arachis hypogaea]
qPBN04	trait4	Primary branch number	chr04	64.235-68.411	chr04:102,074,218-119,091,038	AH04G24080	[Q]	Secondary metabolites biosynthesis, transport and catabolism	Molecular Function: oxidoreductase activity (GO:0016491);; Molecular Function: metal ion binding (GO:0046872);	K05282|1.3e-226|adu:107485469|K05282 gibberellin-44 dioxygenase [EC:1.14.11.12] | (RefSeq) gibberellin 20 oxidase 1-D-like	Gibberellin 20 oxidase 2 OS=Arabidopsis thaliana OX=3702 GN=GA20OX2 PE=2 SV=1	gibberellin 20 oxidase 1-D-like [Arachis duranensis]
qPBN04	trait4	Primary branch number	chr04	64.235-68.411	chr04:102,074,218-119,091,038	AH04G23130	--	--	--	--	--	L10-interacting MYB domain-containing protein [Arachis hypogaea]
qPBN04	trait4	Primary branch number	chr04	64.235-68.411	chr04:102,074,218-119,091,038	AH04G24460	--	--	--	K01803|2.2e-23|sbi:8057784|K01803 triosephosphate isomerase (TIM) [EC:5.3.1.1] | (RefSeq) triosephosphate isomerase, cytosolic	16 kDa phloem protein 2 OS=Arabidopsis thaliana OX=3702 GN=PP16-2 PE=1 SV=1	C2 domain-containing protein At1g63220 isoform X1 [Arachis hypogaea]
qPBN04	trait4	Primary branch number	chr04	64.235-68.411	chr04:102,074,218-119,091,038	AH04G25200	--	--	--	--	--	uncharacterized protein DS421_4g130090 [Arachis hypogaea]
qPBN04	trait4	Primary branch number	chr04	64.235-68.411	chr04:102,074,218-119,091,038	AH04G22710	--	--	Cellular Component: cellular_component (GO:0005575);; Cellular Component: intracellular (GO:0005622);; Cellular Component: obsolete cell (GO:0005623);; Cellular Component: cytoplasm (GO:0005737);; Cellular Component: endoplasmic reticulum (GO:0005783);; Cellular Component: plasma membrane (GO:0005886);; Cellular Component: endomembrane system (GO:0012505);; Cellular Component: membrane (GO:001602…	K15503|2.4e-36|gra:105779167|K15503 serine/threonine-protein phosphatase 6 regulatory ankyrin repeat subunit B | (RefSeq) uncharacterized LOC105779167	--	Alpha-latroinsectotoxin-Lt1a [Arachis hypogaea]
qPBN04	trait4	Primary branch number	chr04	64.235-68.411	chr04:102,074,218-119,091,038	AH04G24360	--	--	--	--	--	hypothetical protein Ahy_B07g086388 isoform B [Arachis hypogaea]
qPBN04	trait4	Primary branch number	chr04	64.235-68.411	chr04:102,074,218-119,091,038	AH04G25260	--	--	--	--	--	uncharacterized protein DS421_4g130120 [Arachis hypogaea]
qPBN04	trait4	Primary branch number	chr04	64.235-68.411	chr04:102,074,218-119,091,038	AH04G22160	--	--	Cellular Component: integral component of membrane (GO:0016021);	K08238|3.3e-19|brp:103847104|K08238 xyloglucan 6-xylosyltransferase [EC:2.4.2.39] | (RefSeq) probable xyloglucan 6-xylosyltransferase 3	Protein LURP-one-related 15 OS=Arabidopsis thaliana OX=3702 GN=At5g01750 PE=1 SV=1	Protein LURP-one-related [Arachis hypogaea]
qPBN04	trait4	Primary branch number	chr04	64.235-68.411	chr04:102,074,218-119,091,038	AH04G24520	--	--	--	--	--	uncharacterized protein DS421_4g129410 [Arachis hypogaea]
qPBN04	trait4	Primary branch number	chr04	64.235-68.411	chr04:102,074,218-119,091,038	AH04G23420	[M]	Cell wall/membrane/envelope biogenesis	Molecular Function: catalytic activity (GO:0003824);	K13265|5.3e-131|aip:107624299|K13265 vestitone reductase [EC:1.1.1.348] | (RefSeq) vestitone reductase	Vestitone reductase OS=Medicago sativa OX=3879 PE=1 SV=1	Vestitone reductase [Arachis hypogaea]
qPBN04	trait4	Primary branch number	chr04	64.235-68.411	chr04:102,074,218-119,091,038	AH04G22590	--	--	--	K02133|6.3e-08|pxb:103961763|K02133 F-type H+-transporting ATPase subunit beta [EC:7.1.2.2] | (RefSeq) ATP synthase subunit beta, mitochondrial-like	--	uncharacterized protein LOC112797221 [Arachis hypogaea]
qPBN04	trait4	Primary branch number	chr04	64.235-68.411	chr04:102,074,218-119,091,038	AH04G25710	[I]	Lipid transport and metabolism	Biological Process: acyl-CoA metabolic process (GO:0006637);; Molecular Function: acyl-CoA hydrolase activity (GO:0047617);	K01068|5.7e-250|aip:107634997|K01068 acyl-coenzyme A thioesterase 1/2/4 [EC:3.1.2.2] | (RefSeq) uncharacterized protein LOC107634997	--	uncharacterized protein LOC112797453 [Arachis hypogaea]
qPBN04	trait4	Primary branch number	chr04	64.235-68.411	chr04:102,074,218-119,091,038	AH04G20920	--	--	--	K07253|2.8e-55|adu:107485033|K07253 phenylpyruvate tautomerase [EC:5.3.2.1] | (RefSeq) macrophage migration inhibitory factor homolog	--	macrophage migration inhibitory factor homolog [Arachis duranensis]
qPBN04	trait4	Primary branch number	chr04	64.235-68.411	chr04:102,074,218-119,091,038	AH04G21760	--	--	Biological Process: cell redox homeostasis (GO:0045454);	K03671|4.3e-50|adu:107493586|K03671 thioredoxin 1 | (RefSeq) thioredoxin-like 3-3 isoform X1	Thioredoxin-like 3-3 OS=Oryza sativa subsp. japonica OX=39947 GN=Os04g0560200 PE=2 SV=2	Thioredoxin [Arachis hypogaea]
qPBN04	trait4	Primary branch number	chr04	64.235-68.411	chr04:102,074,218-119,091,038	AH04G21470	--	--	Biological Process: proteasome assembly (GO:0043248);; Molecular Function: molecular adaptor activity (GO:0060090);	K11886|1.5e-14|adu:107496657|K11886 proteasome component ECM29 | (RefSeq) proteasome-associated protein ECM29 homolog	--	uncharacterized protein DS421_4g126510 [Arachis hypogaea]
qPBN04	trait4	Primary branch number	chr04	64.235-68.411	chr04:102,074,218-119,091,038	AH04G26440	--	--	Biological Process: intracellular protein transport (GO:0006886);; Cellular Component: RIC1-RGP1 guanyl-nucleotide exchange factor complex (GO:0034066);	K20476|0.0e+00|adu:107485867|K20476 RAB6A-GEF complex partner protein 1 | (RefSeq) RAB6A-GEF complex partner protein 1 isoform X1	--	RAB6A-GEF complex partner protein 1 [Arachis hypogaea]
qPBN04	trait4	Primary branch number	chr04	64.235-68.411	chr04:102,074,218-119,091,038	AH04G24890	--	--	--	--	Oil body-associated protein 2C OS=Arabidopsis thaliana OX=3702 GN=OBAP2C PE=1 SV=1	uncharacterized protein DS421_4g129780 [Arachis hypogaea]
qPBN04	trait4	Primary branch number	chr04	64.235-68.411	chr04:102,074,218-119,091,038	AH04G20650	--	--	Cellular Component: integral component of membrane (GO:0016021);	K13466|6.3e-11|cann:107846229|K13466 EIX receptor 1/2 | (RefSeq) receptor-like protein 12	Receptor-like protein 6 OS=Arabidopsis thaliana OX=3702 GN=RLP6 PE=3 SV=1	Receptor-like protein [Arachis hypogaea]
qPBN04	trait4	Primary branch number	chr04	64.235-68.411	chr04:102,074,218-119,091,038	AH04G25180	[P]	Inorganic ion transport and metabolism	Biological Process: potassium ion transport (GO:0006813);; Molecular Function: solute:proton antiporter activity (GO:0015299);; Cellular Component: integral component of membrane (GO:0016021);	--	K(+) efflux antiporter 2, chloroplastic OS=Arabidopsis thaliana OX=3702 GN=KEA2 PE=1 SV=2	K(+) efflux antiporter 2, chloroplastic isoform X1 [Arachis hypogaea]
qPBN04	trait4	Primary branch number	chr04	64.235-68.411	chr04:102,074,218-119,091,038	AH04G21180	--	--	Biological Process: autophagosome assembly (GO:0000045);; Cellular Component: Atg1/ULK1 kinase complex (GO:1990316);	K08331|0.0e+00|adu:107485104|K08331 autophagy-related protein 13 | (RefSeq) autophagy-related protein 13b	Autophagy-related protein 13b OS=Arabidopsis thaliana OX=3702 GN=ATG13B PE=2 SV=1	Autophagy-related proteinb [Arachis hypogaea]
qPBN04	trait4	Primary branch number	chr04	64.235-68.411	chr04:102,074,218-119,091,038	AH04G26290	--	--	Molecular Function: ATP binding (GO:0005524);; Molecular Function: transferase activity (GO:0016740);	K10576|1.3e-94|adu:107485768|K10576 ubiquitin-conjugating enzyme E2 H [EC:2.3.2.23] | (RefSeq) ubiquitin-conjugating enzyme E2 5	Ubiquitin-conjugating enzyme E2 5 OS=Arabidopsis thaliana OX=3702 GN=UBC5 PE=2 SV=2	ubiquitin-conjugating enzyme E2 5 [Arachis duranensis]
qPBN04	trait4	Primary branch number	chr04	64.235-68.411	chr04:102,074,218-119,091,038	AH04G22930	--	--	--	--	--	flocculation protein FLO11 isoform X2 [Arachis hypogaea]
qPBN04	trait4	Primary branch number	chr04	64.235-68.411	chr04:102,074,218-119,091,038	AH04G23020	--	--	Cellular Component: integral component of membrane (GO:0016021);	--	Protein RETICULATA-RELATED 3, chloroplastic OS=Arabidopsis thaliana OX=3702 GN=RER3 PE=1 SV=1	protein RETICULATA-RELATED 3, chloroplastic [Arachis hypogaea]
qPBN04	trait4	Primary branch number	chr04	64.235-68.411	chr04:102,074,218-119,091,038	AH04G24960	--	--	Cellular Component: integral component of membrane (GO:0016021);	--	--	uncharacterized protein LOC112797399 [Arachis hypogaea]
qPBN04	trait4	Primary branch number	chr04	64.235-68.411	chr04:102,074,218-119,091,038	AH04G24820	[L]	Replication, recombination and repair	Molecular Function: nuclease activity (GO:0004518);	K15338|6.9e-281|adu:107485609|K15338 flap endonuclease GEN [EC:3.1.-.-] | (RefSeq) flap endonuclease GEN-like 1	Flap endonuclease GEN-like 1 OS=Oryza sativa subsp. japonica OX=39947 GN=RAD PE=1 SV=1	flap endonuclease GEN-like 1 [Arachis hypogaea]
qPBN04	trait4	Primary branch number	chr04	64.235-68.411	chr04:102,074,218-119,091,038	AH04G23860	--	--	--	--	--	F-box protein [Arachis hypogaea]
qPBN04	trait4	Primary branch number	chr04	64.235-68.411	chr04:102,074,218-119,091,038	AH04G25160	[H]	Coenzyme transport and metabolism	Molecular Function: methylenetetrahydrofolate dehydrogenase (NADP+) activity (GO:0004488);	K00288|2.8e-80|qsu:112008097|K00288 methylenetetrahydrofolate dehydrogenase (NADP+) / methenyltetrahydrofolate cyclohydrolase / formyltetrahydrofolate synthetase [EC:1.5.1.5 3.5.4.9 6.3.4.3] | (RefSeq) C-1-tetrahydrofolate synthase, cytoplasmic-like	Bifunctional protein FolD 4, chloroplastic OS=Arabidopsis thaliana OX=3702 GN=FOLD4 PE=1 SV=1	bifunctional protein FolD 4, chloroplastic [Arachis hypogaea]
qPBN04	trait4	Primary branch number	chr04	64.235-68.411	chr04:102,074,218-119,091,038	AH04G22610	--	--	Molecular Function: zinc ion binding (GO:0008270);; Cellular Component: integral component of membrane (GO:0016021);	--	--	uncharacterized protein DS421_4g127580 [Arachis hypogaea]
qPBN04	trait4	Primary branch number	chr04	64.235-68.411	chr04:102,074,218-119,091,038	AH04G22880	--	--	Molecular Function: ATP binding (GO:0005524);; Cellular Component: integral component of membrane (GO:0016021);; Molecular Function: ATPase-coupled transmembrane transporter activity (GO:0042626);	--	--	uncharacterized protein DS421_4g127850 [Arachis hypogaea]
qPBN04	trait4	Primary branch number	chr04	64.235-68.411	chr04:102,074,218-119,091,038	AH04G21880	--	--	--	--	--	uncharacterized protein DS421_4g126880 [Arachis hypogaea]
qPBN04	trait4	Primary branch number	chr04	64.235-68.411	chr04:102,074,218-119,091,038	AH04G27310	--	--	--	K14400|6.4e-13|qsu:111982967|K14400 pre-mRNA cleavage complex 2 protein Pcf11 | (RefSeq) LOW QUALITY PROTEIN: uncharacterized protein LOC111982967	Serine/threonine-protein phosphatase 7 long form homolog OS=Arabidopsis thaliana OX=3702 GN=MAIL3 PE=2 SV=1	uncharacterized protein DS421_4g132150 [Arachis hypogaea]
qPBN04	trait4	Primary branch number	chr04	64.235-68.411	chr04:102,074,218-119,091,038	AH04G21370	--	--	--	--	--	uncharacterized protein DS421_4g126420 [Arachis hypogaea]
qPBN04	trait4	Primary branch number	chr04	64.235-68.411	chr04:102,074,218-119,091,038	AH04G22150	[MDT]	--	Biological Process: microtubule cytoskeleton organization (GO:0000226);; Biological Process: cell morphogenesis (GO:0000902);; Biological Process: cell morphogenesis involved in differentiation (GO:0000904);; Molecular Function: ATP binding (GO:0005524);; Cellular Component: cellular_component (GO:0005575);; Cellular Component: intracellular (GO:0005622);; Cellular Component: obsolete cell (GO:00…	K07767|3.3e-110|adu:107459838|K07767 katanin p60 ATPase-containing subunit A1 [EC:5.6.1.1] | (RefSeq) katanin p60 ATPase-containing subunit A1	Katanin p60 ATPase-containing subunit A1 OS=Arabidopsis thaliana OX=3702 GN=AAA1 PE=1 SV=1	Katanin p60 ATPase-containing subunit [Arachis hypogaea]
qPBN04	trait4	Primary branch number	chr04	64.235-68.411	chr04:102,074,218-119,091,038	AH04G21700	--	--	Molecular Function: peroxidase activity (GO:0004601);; Biological Process: response to oxidative stress (GO:0006979);; Molecular Function: heme binding (GO:0020037);; Biological Process: hydrogen peroxide catabolic process (GO:0042744);; Molecular Function: metal ion binding (GO:0046872);	K00430|1.3e-171|adu:107485218|K00430 peroxidase [EC:1.11.1.7] | (RefSeq) cationic peroxidase 1-like isoform X1	Cationic peroxidase 1 OS=Arachis hypogaea OX=3818 GN=PNC1 PE=1 SV=2	cationic peroxidase 1-like [Arachis hypogaea]
qPBN04	trait4	Primary branch number	chr04	64.235-68.411	chr04:102,074,218-119,091,038	AH04G21410	--	--	--	K08238|2.9e-10|brp:103847104|K08238 xyloglucan 6-xylosyltransferase [EC:2.4.2.39] | (RefSeq) probable xyloglucan 6-xylosyltransferase 3	Protein LURP-one-related 14 OS=Arabidopsis thaliana OX=3702 GN=At3g56180 PE=2 SV=2	protein LURP-one-related 10-like [Arachis duranensis]
qPBN04	trait4	Primary branch number	chr04	64.235-68.411	chr04:102,074,218-119,091,038	AH04G27480	--	--	Molecular Function: protein serine/threonine phosphatase activity (GO:0004722);	K17499|3.2e-23|obr:102722574|K17499 protein phosphatase 1G [EC:3.1.3.16] | (RefSeq) probable protein phosphatase 2C 42	Probable protein phosphatase 2C 33 OS=Arabidopsis thaliana OX=3702 GN=PPC6-1 PE=1 SV=1	probable protein phosphatase 2C 33 [Arachis hypogaea]
qPBN04	trait4	Primary branch number	chr04	64.235-68.411	chr04:102,074,218-119,091,038	AH04G25400	[I]	Lipid transport and metabolism	Molecular Function: acetyl-CoA carboxylase activity (GO:0003989);; Biological Process: fatty acid biosynthetic process (GO:0006633);; Cellular Component: acetyl-CoA carboxylase complex (GO:0009317);	K01962|0.0e+00|adu:107485673|K01962 acetyl-CoA carboxylase carboxyl transferase subunit alpha [EC:6.4.1.2 2.1.3.15] | (RefSeq) acetyl-coenzyme A carboxylase carboxyl transferase subunit alpha, chloroplastic-like	Acetyl-coenzyme A carboxylase carboxyl transferase subunit alpha, chloroplastic OS=Arabidopsis thaliana OX=3702 GN=CAC3 PE=1 SV=1	acetyl-coenzyme A carboxylase carboxyl transferase subunit alpha, chloroplastic [Arachis hypogaea]
qPBN04	trait4	Primary branch number	chr04	64.235-68.411	chr04:102,074,218-119,091,038	AH04G22800	[M]	Cell wall/membrane/envelope biogenesis	Molecular Function: protein serine/threonine kinase activity (GO:0004674);; Molecular Function: ATP binding (GO:0005524);	K04688|2.1e-285|adu:107485340|K04688 ribosomal protein S6 kinase beta [EC:2.7.11.1] | (RefSeq) serine/threonine-protein kinase AtPK2/AtPK19	Serine/threonine-protein kinase AtPK2/AtPK19 OS=Arabidopsis thaliana OX=3702 GN=ATPK2 PE=1 SV=2	serine/threonine-protein kinase AtPK2/AtPK19 [Arachis duranensis]
qPBN04	trait4	Primary branch number	chr04	64.235-68.411	chr04:102,074,218-119,091,038	AH04G26910	--	--	--	--	--	uncharacterized protein DS421_4g131750 [Arachis hypogaea]
qPBN04	trait4	Primary branch number	chr04	64.235-68.411	chr04:102,074,218-119,091,038	AH04G21900	[T]	Signal transduction mechanisms	Molecular Function: protein serine/threonine kinase activity (GO:0004674);; Molecular Function: ATP binding (GO:0005524);; Biological Process: signal transduction (GO:0007165);	K12761|4.8e-249|adu:107485242|K12761 carbon catabolite-derepressing protein kinase [EC:2.7.11.1] | (RefSeq) CBL-interacting serine/threonine-protein kinase 14	CBL-interacting serine/threonine-protein kinase 14 OS=Arabidopsis thaliana OX=3702 GN=CIPK14 PE=1 SV=1	CBL-interacting serine/threonine-protein kinase 14 [Arachis duranensis]
qPBN04	trait4	Primary branch number	chr04	64.235-68.411	chr04:102,074,218-119,091,038	AH04G22970	[J]	Translation, ribosomal structure and biogenesis	Molecular Function: N-acetyltransferase activity (GO:0008080);	K22450|2.7e-118|adu:107470795|K22450 aralkylamine N-acetyltransferase [EC:2.3.1.87] | (RefSeq) serotonin N-acetyltransferase 1, chloroplastic	Probable acetyltransferase TAP2 OS=Glycine max OX=3847 GN=TAP2 PE=1 SV=2	Acetyltransferase NSI [Arachis hypogaea]
qPBN04	trait4	Primary branch number	chr04	64.235-68.411	chr04:102,074,218-119,091,038	AH04G20800	--	--	Cellular Component: integral component of membrane (GO:0016021);; Molecular Function: transmembrane transporter activity (GO:0022857);	K09284|1.7e-08|aip:107648663|K09284 AP2-like factor, euAP2 lineage | (RefSeq) floral homeotic protein APETALA 2-like	Floral homeotic protein APETALA 2 OS=Arabidopsis thaliana OX=3702 GN=AP2 PE=1 SV=1	AP2-like ethylene-responsive transcription factor SNZ [Arachis hypogaea]
qPBN04	trait4	Primary branch number	chr04	64.235-68.411	chr04:102,074,218-119,091,038	AH04G21770	[H]	Coenzyme transport and metabolism	Molecular Function: methionine adenosyltransferase activity (GO:0004478);; Molecular Function: ATP binding (GO:0005524);; Biological Process: S-adenosylmethionine biosynthetic process (GO:0006556);; Biological Process: one-carbon metabolic process (GO:0006730);; Molecular Function: metal ion binding (GO:0046872);	K00789|7.5e-225|adu:107495906|K00789 S-adenosylmethionine synthetase [EC:2.5.1.6] | (RefSeq) S-adenosylmethionine synthase 3-like	S-adenosylmethionine synthase 3 OS=Solanum lycopersicum OX=4081 GN=SAM3 PE=2 SV=1	S-adenosylmethionine synthase [Arachis hypogaea]
qPBN04	trait4	Primary branch number	chr04	64.235-68.411	chr04:102,074,218-119,091,038	AH04G22680	[S]	Function unknown	Cellular Component: integral component of membrane (GO:0016021);	--	--	uncharacterized protein LOC107485273 [Arachis duranensis]
qPBN04	trait4	Primary branch number	chr04	64.235-68.411	chr04:102,074,218-119,091,038	AH04G22130	--	--	Biological Process: lipid transport (GO:0006869);; Molecular Function: lipid binding (GO:0008289);	--	Non-specific lipid-transfer protein OS=Gossypium hirsutum OX=3635 PE=2 SV=1	non-specific lipid-transfer protein 1 [Arachis duranensis]
qPBN04	trait4	Primary branch number	chr04	64.235-68.411	chr04:102,074,218-119,091,038	AH04G27070	--	--	Cellular Component: integral component of membrane (GO:0016021);	--	--	uncharacterized protein LOC107485931 [Arachis duranensis]
qPBN04	trait4	Primary branch number	chr04	64.235-68.411	chr04:102,074,218-119,091,038	AH04G22760	[R]	General function prediction only	--	--	--	uncharacterized protein DS421_4g127730 [Arachis hypogaea]
qPBN04	trait4	Primary branch number	chr04	64.235-68.411	chr04:102,074,218-119,091,038	AH04G23820	--	--	--	--	--	protein PXR1 [Arachis hypogaea]
qPBN04	trait4	Primary branch number	chr04	64.235-68.411	chr04:102,074,218-119,091,038	AH04G23960	[O]	Posttranslational modification, protein turnover, chaperones	--	K03283|2.6e-29|lang:109355708|K03283 heat shock 70kDa protein 1/2/6/8 | (RefSeq) heat shock cognate 70 kDa protein-like	Heat shock 70 kDa protein 3 OS=Arabidopsis thaliana OX=3702 GN=HSP70-3 PE=1 SV=1	Heat shock 70 kDa protein [Arachis hypogaea]
qPBN04	trait4	Primary branch number	chr04	64.235-68.411	chr04:102,074,218-119,091,038	AH04G24610	--	--	Cellular Component: integral component of membrane (GO:0016021);	K13466|1.7e-13|pmum:103343029|K13466 EIX receptor 1/2 | (RefSeq) probable LRR receptor-like serine/threonine-protein kinase At4g36180	Receptor-like protein 54 OS=Arabidopsis thaliana OX=3702 GN=RLP54 PE=3 SV=1	Receptor-like protein [Arachis hypogaea]
qPBN04	trait4	Primary branch number	chr04	64.235-68.411	chr04:102,074,218-119,091,038	AH04G26000	--	--	Molecular Function: nucleic acid binding (GO:0003676);; Molecular Function: zinc ion binding (GO:0008270);	--	--	uncharacterized protein DS421_4g130850 [Arachis hypogaea]
qPBN04	trait4	Primary branch number	chr04	64.235-68.411	chr04:102,074,218-119,091,038	AH04G23380	--	--	Cellular Component: Golgi membrane (GO:0000139);; Cellular Component: integral component of membrane (GO:0016021);; Biological Process: pectin biosynthetic process (GO:0045489);; Molecular Function: polygalacturonate 4-alpha-galacturonosyltransferase activity (GO:0047262);; Biological Process: cell wall organization (GO:0071555);	K13648|0.0e+00|aip:107639761|K13648 alpha-1,4-galacturonosyltransferase [EC:2.4.1.43] | (RefSeq) probable galacturonosyltransferase 7	Probable galacturonosyltransferase 7 OS=Arabidopsis thaliana OX=3702 GN=GAUT7 PE=1 SV=2	probable galacturonosyltransferase 7 [Arachis hypogaea]
qPBN04	trait4	Primary branch number	chr04	64.235-68.411	chr04:102,074,218-119,091,038	AH04G27410	--	--	--	K09833|2.8e-75|adu:107462886|K09833 homogentisate phytyltransferase / homogentisate geranylgeranyltransferase [EC:2.5.1.115 2.5.1.116] | (RefSeq) naringenin 8-dimethylallyltransferase 2, chloroplastic	Serine/threonine-protein phosphatase 7 long form homolog OS=Arabidopsis thaliana OX=3702 GN=MAIL3 PE=2 SV=1	uncharacterized protein DS421_4g132250 [Arachis hypogaea]
qPBN04	trait4	Primary branch number	chr04	64.235-68.411	chr04:102,074,218-119,091,038	AH04G25980	[O]	Posttranslational modification, protein turnover, chaperones	Molecular Function: serine-type endopeptidase activity (GO:0004252);	--	Subtilisin-like protease SBT4.14 OS=Arabidopsis thaliana OX=3702 GN=SBT4.14 PE=2 SV=1	Subtilisin-like protease SBT4 [Arachis hypogaea]
qPBN04	trait4	Primary branch number	chr04	64.235-68.411	chr04:102,074,218-119,091,038	AH04G24650	--	--	Cellular Component: cytoplasm (GO:0005737);; Molecular Function: protein-lysine N-methyltransferase activity (GO:0016279);	K22856|1.2e-45|adu:107485595|K22856 EEF1A lysine methyltransferase 2 [EC:2.1.1.-] | (RefSeq) protein-lysine N-methyltransferase Mettl10	--	hypothetical protein Ahy_A04g018416 isoform B [Arachis hypogaea]
qPBN04	trait4	Primary branch number	chr04	64.235-68.411	chr04:102,074,218-119,091,038	AH04G23590	[EM]	--	Molecular Function: 4-hydroxy-tetrahydrodipicolinate synthase activity (GO:0008840);; Biological Process: lysine biosynthetic process via diaminopimelate (GO:0009089);	K01714|7.1e-242|adu:107485510|K01714 4-hydroxy-tetrahydrodipicolinate synthase [EC:4.3.3.7] | (RefSeq) 4-hydroxy-tetrahydrodipicolinate synthase, chloroplastic	4-hydroxy-tetrahydrodipicolinate synthase, chloroplastic OS=Nicotiana tabacum OX=4097 GN=DHPS1 PE=2 SV=1	4-hydroxy-tetrahydrodipicolinate synthase, chloroplastic [Arachis hypogaea]
qPBN04	trait4	Primary branch number	chr04	64.235-68.411	chr04:102,074,218-119,091,038	AH04G24930	--	--	Cellular Component: integral component of membrane (GO:0016021);; Molecular Function: transmembrane transporter activity (GO:0022857);	--	SPX domain-containing membrane protein At4g22990 OS=Arabidopsis thaliana OX=3702 GN=At4g22990 PE=2 SV=2	SPX domain-containing membrane protein At4g22990 isoform X1 [Arachis hypogaea]
qPBN04	trait4	Primary branch number	chr04	64.235-68.411	chr04:102,074,218-119,091,038	AH04G24450	--	--	--	--	--	protein-like isoform [Arachis hypogaea]
qPBN04	trait4	Primary branch number	chr04	64.235-68.411	chr04:102,074,218-119,091,038	AH04G24790	--	--	--	K07466|2.4e-10|lja:Lj0g3v0149869.1|K07466 replication factor A1 | (RefSeq) Lj0g3v0149869.1; -	--	Replication factor-A carboxy-terminal domain protein [Arachis hypogaea]
qPBN04	trait4	Primary branch number	chr04	64.235-68.411	chr04:102,074,218-119,091,038	AH04G21450	--	--	Biological Process: protein depalmitoylation (GO:0002084);; Molecular Function: molecular_function (GO:0003674);; Molecular Function: catalytic activity (GO:0003824);; Cellular Component: cellular_component (GO:0005575);; Cellular Component: obsolete cell (GO:0005623);; Biological Process: cellular protein modification process (GO:0006464);; Biological Process: protein lipidation (GO:0006497);; B…	K10706|2.3e-06|obr:102712572|K10706 senataxin [EC:3.6.4.-] | (RefSeq) uncharacterized ATP-dependent helicase C29A10.10c-like	Probable helicase MAGATAMA 3 OS=Arabidopsis thaliana OX=3702 GN=MAA3 PE=2 SV=1	putative helicase MAGATAMA [Arachis hypogaea]
qPBN04	trait4	Primary branch number	chr04	64.235-68.411	chr04:102,074,218-119,091,038	AH04G27390	--	--	Biological Process: response to reactive oxygen species (GO:0000302);; Biological Process: response to singlet oxygen (GO:0000304);; Molecular Function: molecular_function (GO:0003674);; Molecular Function: DNA-binding transcription factor activity (GO:0003700);; Cellular Component: cellular_component (GO:0005575);; Cellular Component: intracellular (GO:0005622);; Cellular Component: obsolete cel…	--	Protein METHYLENE BLUE SENSITIVITY 1 OS=Arabidopsis thaliana OX=3702 GN=MBS1 PE=2 SV=1	uncharacterized protein LOC107485970 [Arachis duranensis]
qPBN04	trait4	Primary branch number	chr04	64.235-68.411	chr04:102,074,218-119,091,038	AH04G22810	--	--	Molecular Function: protein kinase activity (GO:0004672);; Molecular Function: ATP binding (GO:0005524);	--	Serine/threonine-protein kinase STN8, chloroplastic OS=Arabidopsis thaliana OX=3702 GN=STN8 PE=2 SV=1	Serine/threonine-protein kinase STN8 [Arachis hypogaea]
qPBN04	trait4	Primary branch number	chr04	64.235-68.411	chr04:102,074,218-119,091,038	AH04G25390	[L]	Replication, recombination and repair	Molecular Function: nucleic acid binding (GO:0003676);; Molecular Function: helicase activity (GO:0004386);; Molecular Function: ATP binding (GO:0005524);	K12614|8.1e-272|adu:107485674|K12614 ATP-dependent RNA helicase DDX6/DHH1 [EC:3.6.4.13] | (RefSeq) DEAD-box ATP-dependent RNA helicase 8	DEAD-box ATP-dependent RNA helicase 8 OS=Arabidopsis thaliana OX=3702 GN=RH8 PE=2 SV=1	DEAD-box ATP-dependent RNA helicase 8 [Arachis duranensis]
qPBN04	trait4	Primary branch number	chr04	64.235-68.411	chr04:102,074,218-119,091,038	AH04G26220	--	--	Molecular Function: protein binding (GO:0005515);	--	F-box/kelch-repeat protein At3g23880 OS=Arabidopsis thaliana OX=3702 GN=At3g23880 PE=2 SV=1	uncharacterized protein DS421_4g131070 [Arachis hypogaea]
qPBN04	trait4	Primary branch number	chr04	64.235-68.411	chr04:102,074,218-119,091,038	AH04G26140	--	--	Cellular Component: integral component of membrane (GO:0016021);; Cellular Component: TIM22 mitochondrial import inner membrane insertion complex (GO:0042721);; Biological Process: protein insertion into mitochondrial inner membrane (GO:0045039);	K17790|6.4e-25|ccaj:109797311|K17790 mitochondrial import inner membrane translocase subunit TIM22 | (RefSeq) outer envelope pore protein 16-3, chloroplastic/mitochondrial	Outer envelope pore protein 16-3, chloroplastic/mitochondrial OS=Arabidopsis thaliana OX=3702 GN=OEP163 PE=1 SV=1	Outer envelope pore protein-3/mitochondrial [Arachis hypogaea]
qPBN04	trait4	Primary branch number	chr04	64.235-68.411	chr04:102,074,218-119,091,038	AH04G24860	--	--	--	--	--	polyprotein [Arachis hypogaea]
qPBN04	trait4	Primary branch number	chr04	64.235-68.411	chr04:102,074,218-119,091,038	AH04G25040	--	--	Molecular Function: DNA-binding transcription factor activity (GO:0003700);; Cellular Component: nucleus (GO:0005634);; Biological Process: signal transduction (GO:0007165);; Molecular Function: ADP binding (GO:0043531);	K13457|5.6e-13|mdm:114822961|K13457 disease resistance protein RPM1 | (RefSeq) disease resistance protein RPM1-like	Putative disease resistance RPP13-like protein 3 OS=Arabidopsis thaliana OX=3702 GN=RPP13L3 PE=3 SV=1	Putative disease resistance RPP13-like protein [Arachis hypogaea]
qPBN04	trait4	Primary branch number	chr04	64.235-68.411	chr04:102,074,218-119,091,038	AH04G24210	--	--	Cellular Component: extracellular region (GO:0005576);; Biological Process: rejection of self pollen (GO:0060320);	--	S-protein homolog 5 OS=Arabidopsis thaliana OX=3702 GN=SPH5 PE=2 SV=1	uncharacterized protein DS421_4g129140 [Arachis hypogaea]
qPBN04	trait4	Primary branch number	chr04	64.235-68.411	chr04:102,074,218-119,091,038	AH04G21140	--	--	Molecular Function: actin binding (GO:0003779);; Cellular Component: cytoplasm (GO:0005737);; Cellular Component: cytoskeleton (GO:0005856);; Biological Process: actin cytoskeleton organization (GO:0030036);	K01595|2.8e-57|pda:103701209|K01595 phosphoenolpyruvate carboxylase [EC:4.1.1.31] | (RefSeq) SCAR-like protein 2	Protein SCAR2 OS=Arabidopsis thaliana OX=3702 GN=SCAR2 PE=1 SV=1	hypothetical protein Ahy_A04g018951 [Arachis hypogaea]
qPBN04	trait4	Primary branch number	chr04	64.235-68.411	chr04:102,074,218-119,091,038	AH04G26430	--	--	--	--	--	uncharacterized protein DS421_4g131270 [Arachis hypogaea]
qPBN04	trait4	Primary branch number	chr04	64.235-68.411	chr04:102,074,218-119,091,038	AH04G24970	--	--	Biological Process: photosynthetic electron transport chain (GO:0009767);	K00345|2.2e-71|adu:107485592|K00345 NAD(P)H-quinone oxidoreductase subunit S, chloroplastic [EC:1.6.5.-] | (RefSeq) NAD(P)H-quinone oxidoreductase subunit S, chloroplastic	NAD(P)H-quinone oxidoreductase subunit S, chloroplastic OS=Arabidopsis thaliana OX=3702 GN=ndhS PE=1 SV=1	NAD(P)H-quinone oxidoreductase subunit S, chloroplastic [Arachis hypogaea]
qPBN04	trait4	Primary branch number	chr04	64.235-68.411	chr04:102,074,218-119,091,038	AH04G26750	--	--	Biological Process: reproduction (GO:0000003);; Biological Process: developmental process involved in reproduction (GO:0003006);; Cellular Component: cellular_component (GO:0005575);; Cellular Component: obsolete cell (GO:0005623);; Cellular Component: plasma membrane (GO:0005886);; Biological Process: multicellular organism development (GO:0007275);; Biological Process: biological_process (GO:00…	--	Protein BPS1, chloroplastic OS=Arabidopsis thaliana OX=3702 GN=BPS1 PE=2 SV=1	protein BPS1, chloroplastic isoform X1 [Arachis duranensis]
qPBN04	trait4	Primary branch number	chr04	64.235-68.411	chr04:102,074,218-119,091,038	AH04G20680	--	--	--	--	--	uncharacterized protein DS421_4g125740 [Arachis hypogaea]
qPBN04	trait4	Primary branch number	chr04	64.235-68.411	chr04:102,074,218-119,091,038	AH04G21990	--	--	Cellular Component: integral component of membrane (GO:0016021);	K06670|4.7e-25|psom:113283715|K06670 cohesin complex subunit SCC1 | (RefSeq) sister chromatid cohesion 1 protein 1-like isoform X1	--	uncharacterized protein LOC112797181 [Arachis hypogaea]
qPBN04	trait4	Primary branch number	chr04	64.235-68.411	chr04:102,074,218-119,091,038	AH04G24640	[O]	Posttranslational modification, protein turnover, chaperones	Molecular Function: serine-type endopeptidase activity (GO:0004252);	K01358|5.9e-183|adu:107485594|K01358 ATP-dependent Clp protease, protease subunit [EC:3.4.21.92] | (RefSeq) ATP-dependent Clp protease proteolytic subunit 3, chloroplastic	ATP-dependent Clp protease proteolytic subunit 3, chloroplastic OS=Arabidopsis thaliana OX=3702 GN=CLPP3 PE=1 SV=1	ATP-dependent Clp protease proteolytic subunit 3, chloroplastic [Arachis hypogaea]
qPBN04	trait4	Primary branch number	chr04	64.235-68.411	chr04:102,074,218-119,091,038	AH04G20890	--	--	Molecular Function: GTPase activity (GO:0003924);; Molecular Function: GTP binding (GO:0005525);	K07874|7.7e-20|adu:107482647|K07874 Ras-related protein Rab-1A | (RefSeq) ras-related protein RABD1	GTP-binding protein YPTM1 OS=Zea mays OX=4577 GN=YPTM1 PE=2 SV=2	GTP-binding protein [Arachis hypogaea]
qPBN04	trait4	Primary branch number	chr04	64.235-68.411	chr04:102,074,218-119,091,038	AH04G25210	--	--	--	--	--	uncharacterized protein DS421_4g130100 [Arachis hypogaea]
qPBN04	trait4	Primary branch number	chr04	64.235-68.411	chr04:102,074,218-119,091,038	AH04G24110	--	--	--	--	--	hypothetical protein Ahy_A04g018497 isoform A [Arachis hypogaea]
qPBN04	trait4	Primary branch number	chr04	64.235-68.411	chr04:102,074,218-119,091,038	AH04G22170	--	--	--	--	--	uncharacterized protein DS421_4g127150 [Arachis hypogaea]
qPBN04	trait4	Primary branch number	chr04	64.235-68.411	chr04:102,074,218-119,091,038	AH04G21840	--	--	Cellular Component: ribosome (GO:0005840);	K02975|6.3e-41|adu:107485247|K02975 small subunit ribosomal protein S25e | (RefSeq) 40S ribosomal protein S25-3	40S ribosomal protein S25-3 OS=Arabidopsis thaliana OX=3702 GN=RPS25D PE=3 SV=2	40S ribosomal protein S25-3 [Arachis duranensis]
qPBN04	trait4	Primary branch number	chr04	64.235-68.411	chr04:102,074,218-119,091,038	AH04G24710	--	--	--	--	--	uncharacterized protein LOC112797376 [Arachis hypogaea]
qPBN04	trait4	Primary branch number	chr04	64.235-68.411	chr04:102,074,218-119,091,038	AH04G21680	--	--	Molecular Function: peroxidase activity (GO:0004601);; Cellular Component: extracellular region (GO:0005576);; Biological Process: response to oxidative stress (GO:0006979);; Molecular Function: heme binding (GO:0020037);; Biological Process: hydrogen peroxide catabolic process (GO:0042744);; Molecular Function: metal ion binding (GO:0046872);	K00430|1.1e-178|adu:107485196|K00430 peroxidase [EC:1.11.1.7] | (RefSeq) cationic peroxidase 1	Cationic peroxidase 1 OS=Arachis hypogaea OX=3818 GN=PNC1 PE=1 SV=2	cationic peroxidase 1-like [Arachis hypogaea]
qPBN04	trait4	Primary branch number	chr04	64.235-68.411	chr04:102,074,218-119,091,038	AH04G27110	[H]	Coenzyme transport and metabolism	Molecular Function: hydrolase activity (GO:0016787);	K20860|5.3e-129|adu:107485933|K20860 FMN hydrolase / 5-amino-6-(5-phospho-D-ribitylamino)uracil phosphatase [EC:3.1.3.102 3.1.3.104] | (RefSeq) flavin mononucleotide hydrolase 1, chloroplatic	Flavin mononucleotide hydrolase 1, chloroplatic OS=Arabidopsis thaliana OX=3702 GN=FHY1 PE=1 SV=1	flavin mononucleotide hydrolase 1, chloroplatic [Arachis hypogaea]
qPBN04	trait4	Primary branch number	chr04	64.235-68.411	chr04:102,074,218-119,091,038	AH04G27330	--	--	Molecular Function: zinc ion binding (GO:0008270);; Cellular Component: integral component of membrane (GO:0016021);	K23541|0.0e+00|adu:107485919|K23541 Ca2+/H+ antiporter, TMEM165/GDT1 family | (RefSeq) putative pentatricopeptide repeat-containing protein At3g23330	Putative pentatricopeptide repeat-containing protein At3g23330 OS=Arabidopsis thaliana OX=3702 GN=PCMP-H32 PE=3 SV=1	Putative pentatricopeptide repeat-containing protein [Arachis hypogaea]
qPBN04	trait4	Primary branch number	chr04	64.235-68.411	chr04:102,074,218-119,091,038	AH04G21060	--	--	Cellular Component: nucleus (GO:0005634);; Biological Process: regulation of transcription, DNA-templated (GO:0006355);; Molecular Function: zinc ion binding (GO:0008270);	K17604|2.9e-34|pvu:PHAVU_006G132500g|K17604 zinc finger SWIM domain-containing protein 3 | (RefSeq) hypothetical protein	Protein FAR1-RELATED SEQUENCE 5 OS=Arabidopsis thaliana OX=3702 GN=FRS5 PE=1 SV=1	Protein FAR1-RELATED SEQUENCE [Arachis hypogaea]
qPBN04	trait4	Primary branch number	chr04	64.235-68.411	chr04:102,074,218-119,091,038	AH04G22140	--	--	Biological Process: lipid transport (GO:0006869);; Molecular Function: lipid binding (GO:0008289);	--	Non-specific lipid-transfer protein 3 OS=Prunus dulcis OX=3755 PE=2 SV=1	non-specific lipid-transfer protein 3 [Arachis hypogaea]
qPBN04	trait4	Primary branch number	chr04	64.235-68.411	chr04:102,074,218-119,091,038	AH04G24950	--	--	Molecular Function: molecular_function (GO:0003674);; Molecular Function: catalytic activity (GO:0003824);; Cellular Component: cellular_component (GO:0005575);; Cellular Component: intracellular (GO:0005622);; Cellular Component: obsolete cell (GO:0005623);; Cellular Component: cytoplasm (GO:0005737);; Biological Process: lipid metabolic process (GO:0006629);; Biological Process: membrane lipid …	K09480|3.3e-278|aip:107634959|K09480 digalactosyldiacylglycerol synthase [EC:2.4.1.241] | (RefSeq) digalactosyldiacylglycerol synthase 2, chloroplastic	Digalactosyldiacylglycerol synthase 2, chloroplastic OS=Glycine max OX=3847 GN=DGD2 PE=2 SV=1	digalactosyldiacylglycerol synthase 2, chloroplastic [Arachis hypogaea]
qPBN04	trait4	Primary branch number	chr04	64.235-68.411	chr04:102,074,218-119,091,038	AH04G25080	--	--	--	--	--	uncharacterized protein DS421_4g129970 [Arachis hypogaea]
qPBN04	trait4	Primary branch number	chr04	64.235-68.411	chr04:102,074,218-119,091,038	AH04G26020	--	--	--	--	--	LETM1 and EF-hand domain-containing protein anon-60Da [Arachis hypogaea]
qPBN04	trait4	Primary branch number	chr04	64.235-68.411	chr04:102,074,218-119,091,038	AH04G27060	--	--	Cellular Component: integral component of membrane (GO:0016021);; Molecular Function: membrane insertase activity (GO:0032977);	K03217|1.3e-12|aof:109827781|K03217 YidC/Oxa1 family membrane protein insertase | (RefSeq) mitochondrial inner membrane protein OXA1-like	ALBINO3-like protein 2, chloroplastic OS=Arabidopsis thaliana OX=3702 GN=ALB3L2 PE=2 SV=2	ALBINO3-like protein 2, chloroplastic isoform X1 [Arachis hypogaea]
qPBN04	trait4	Primary branch number	chr04	64.235-68.411	chr04:102,074,218-119,091,038	AH04G22560	[G]	Carbohydrate transport and metabolism	Cellular Component: integral component of membrane (GO:0016021);; Molecular Function: transmembrane transporter activity (GO:0022857);	K24193|4.6e-283|adu:107470839|K24193 MFS transporter, SP family, sugar:H+ symporter | (RefSeq) sugar transport protein 10-like	Sugar transport protein 10 OS=Arabidopsis thaliana OX=3702 GN=STP10 PE=1 SV=1	sugar transport protein 10-like [Arachis hypogaea]
qPBN04	trait4	Primary branch number	chr04	64.235-68.411	chr04:102,074,218-119,091,038	AH04G26350	--	--	Molecular Function: DNA binding (GO:0003677);; Cellular Component: nucleus (GO:0005634);	K02470|3.1e-30|crb:17882968|K02470 DNA gyrase subunit B [EC:5.6.2.2] | (RefSeq) AT-rich interactive domain-containing protein 1 isoform X1	AT-rich interactive domain-containing protein 1 OS=Arabidopsis thaliana OX=3702 GN=ARID1 PE=2 SV=1	AT-rich interactive domain-containing protein 1 isoform X2 [Arachis duranensis]
qPBN04	trait4	Primary branch number	chr04	64.235-68.411	chr04:102,074,218-119,091,038	AH04G22040	--	--	Biological Process: protein insertion into ER membrane (GO:0045048);	K23387|4.3e-111|adu:110280547|K23387 golgi to ER traffic protein 4 | (RefSeq) pentatricopeptide repeat-containing protein At1g12775, mitochondrial-like	Protein GET4 OS=Arabidopsis thaliana OX=3702 GN=MDC12.19 PE=1 SV=1	Pentatricopeptide repeat-containing protein [Arachis hypogaea]
qPBN04	trait4	Primary branch number	chr04	64.235-68.411	chr04:102,074,218-119,091,038	AH04G25010	[C]	Energy production and conversion	Molecular Function: malate dehydrogenase (decarboxylating) (NAD+) activity (GO:0004471);; Molecular Function: metal ion binding (GO:0046872);; Molecular Function: NAD binding (GO:0051287);	K00028|0.0e+00|adu:107485621|K00028 malate dehydrogenase (decarboxylating) [EC:1.1.1.39] | (RefSeq) NAD-dependent malic enzyme 59 kDa isoform, mitochondrial-like isoform X1	NAD-dependent malic enzyme 59 kDa isoform, mitochondrial OS=Solanum tuberosum OX=4113 PE=1 SV=1	NAD-dependent malic enzyme 59 kDa isoform, mitochondrial-like isoform X1 [Arachis duranensis]
qPBN04	trait4	Primary branch number	chr04	64.235-68.411	chr04:102,074,218-119,091,038	AH04G23050	--	--	Cellular Component: integral component of membrane (GO:0016021);	K15378|5.9e-66|aip:107636981|K15378 solute carrier family 45, member 1/2/4 | (RefSeq) sucrose transport protein SUC1-like	Sucrose transport protein SUC7 OS=Arabidopsis thaliana OX=3702 GN=SUC7 PE=2 SV=2	Sucrose transport protein [Arachis hypogaea]
qPBN04	trait4	Primary branch number	chr04	64.235-68.411	chr04:102,074,218-119,091,038	AH04G27040	--	--	Molecular Function: molecular_function (GO:0003674);; Molecular Function: catalytic activity (GO:0003824);; Cellular Component: cellular_component (GO:0005575);; Cellular Component: intracellular (GO:0005622);; Cellular Component: obsolete cell (GO:0005623);; Cellular Component: cytoplasm (GO:0005737);; Cellular Component: Golgi apparatus (GO:0005794);; Cellular Component: cytosol (GO:0005829);; …	K13379|1.0e-201|adu:107485930|K13379 reversibly glycosylated polypeptide / UDP-arabinopyranose mutase [EC:2.4.1.- 5.4.99.30] | (RefSeq) probable UDP-arabinopyranose mutase 5	Probable UDP-arabinopyranose mutase 5 OS=Arabidopsis thaliana OX=3702 GN=RGP5 PE=1 SV=1	probable UDP-arabinopyranose mutase 5 [Arachis duranensis]
qPBN04	trait4	Primary branch number	chr04	64.235-68.411	chr04:102,074,218-119,091,038	AH04G24420	--	--	Molecular Function: protein binding (GO:0005515);	--	Putative F-box protein At5g44220 OS=Arabidopsis thaliana OX=3702 GN=At5g44220 PE=4 SV=1	Putative F-box protein [Arachis hypogaea]
qPBN04	trait4	Primary branch number	chr04	64.235-68.411	chr04:102,074,218-119,091,038	AH04G21580	--	--	--	--	--	uncharacterized protein LOC112797157 [Arachis hypogaea]
qPBN04	trait4	Primary branch number	chr04	64.235-68.411	chr04:102,074,218-119,091,038	AH04G24380	--	--	Molecular Function: ADP binding (GO:0043531);	K15078|4.6e-54|tcc:18614561|K15078 structure-specific endonuclease subunit SLX1 [EC:3.6.1.-] | (RefSeq) putative disease resistance protein RGA3	Putative disease resistance protein RGA1 OS=Solanum bulbocastanum OX=147425 GN=RGA1 PE=2 SV=2	putative disease resistance protein RGA4 [Arachis hypogaea]
qPBN04	trait4	Primary branch number	chr04	64.235-68.411	chr04:102,074,218-119,091,038	AH04G25910	--	--	--	--	--	uncharacterized protein DS421_4g130760 [Arachis hypogaea]
qPBN04	trait4	Primary branch number	chr04	64.235-68.411	chr04:102,074,218-119,091,038	AH04G22200	[M]	Cell wall/membrane/envelope biogenesis	Molecular Function: protein kinase activity (GO:0004672);; Molecular Function: ATP binding (GO:0005524);	K00924|1.6e-47|han:110930730|K00924 kinase [EC:2.7.1.-] | (RefSeq) probable serine/threonine-protein kinase PBL19	Probable serine/threonine-protein kinase PIX7 OS=Arabidopsis thaliana OX=3702 GN=PIX7 PE=1 SV=1	probable serine/threonine-protein kinase PBL1 [Arachis duranensis]
qPBN04	trait4	Primary branch number	chr04	64.235-68.411	chr04:102,074,218-119,091,038	AH04G25520	--	--	Biological Process: regulation of neurotransmitter levels (GO:0001505);; Molecular Function: molecular_function (GO:0003674);; Molecular Function: binding (GO:0005488);; Molecular Function: calcium ion binding (GO:0005509);; Cellular Component: cellular_component (GO:0005575);; Cellular Component: intracellular (GO:0005622);; Cellular Component: obsolete cell (GO:0005623);; Cellular Component: cy…	--	FT-interacting protein 3 OS=Arabidopsis thaliana OX=3702 GN=FTIP3 PE=1 SV=1	FT-interacting protein 3-like isoform X1 [Arachis hypogaea]
qPBN04	trait4	Primary branch number	chr04	64.235-68.411	chr04:102,074,218-119,091,038	AH04G25480	--	--	--	--	--	uncharacterized protein DS421_4g130370 [Arachis hypogaea]
qPBN04	trait4	Primary branch number	chr04	64.235-68.411	chr04:102,074,218-119,091,038	AH04G27440	[I]	Lipid transport and metabolism	Molecular Function: isopentenyl-diphosphate delta-isomerase activity (GO:0004452);; Biological Process: isoprenoid biosynthetic process (GO:0008299);; Molecular Function: hydrolase activity (GO:0016787);	K01823|5.9e-164|adu:107485966|K01823 isopentenyl-diphosphate Delta-isomerase [EC:5.3.3.2] | (RefSeq) isopentenyl-diphosphate Delta-isomerase I	Isopentenyl-diphosphate Delta-isomerase I OS=Camptotheca acuminata OX=16922 GN=IPI1 PE=2 SV=1	isopentenyl-diphosphate Delta-isomerase I [Arachis hypogaea]
qPBN04	trait4	Primary branch number	chr04	64.235-68.411	chr04:102,074,218-119,091,038	AH04G24340	--	--	--	--	--	polyprotein [Arachis hypogaea]
qPBN04	trait4	Primary branch number	chr04	64.235-68.411	chr04:102,074,218-119,091,038	AH04G24630	--	--	Molecular Function: protein binding (GO:0005515);; Biological Process: biological_process (GO:0008150);; Biological Process: tissue development (GO:0009888);; Biological Process: meristem maintenance (GO:0010073);; Biological Process: multicellular organismal process (GO:0032501);; Biological Process: developmental process (GO:0032502);; Biological Process: meristem development (GO:0048507);; Bio…	K13466|2.9e-15|zju:107423984|K13466 EIX receptor 1/2 | (RefSeq) receptor-like protein EIX2	Receptor-like protein 6 OS=Arabidopsis thaliana OX=3702 GN=RLP6 PE=3 SV=1	Receptor-like protein [Arachis hypogaea]
qPBN04	trait4	Primary branch number	chr04	64.235-68.411	chr04:102,074,218-119,091,038	AH04G22470	[GI]	--	Molecular Function: enzyme inhibitor activity (GO:0004857);; Cellular Component: extracellular region (GO:0005576);; Cellular Component: cell wall (GO:0005618);; Molecular Function: pectinesterase activity (GO:0030599);; Biological Process: cell wall modification (GO:0042545);; Molecular Function: aspartyl esterase activity (GO:0045330);; Biological Process: pectin catabolic process (GO:0045490);	K01051|3.2e-300|adu:107485027|K01051 pectinesterase [EC:3.1.1.11] | (RefSeq) pectinesterase/pectinesterase inhibitor PPE8B	Pectinesterase/pectinesterase inhibitor PPE8B OS=Prunus persica OX=3760 PE=2 SV=1	pectinesterase/pectinesterase inhibitor PPE8B-like [Arachis hypogaea]
qPBN04	trait4	Primary branch number	chr04	64.235-68.411	chr04:102,074,218-119,091,038	AH04G24800	--	--	Cellular Component: integral component of membrane (GO:0016021);	K19039|1.6e-15|adu:107463088|K19039 E3 ubiquitin-protein ligase ATL7/58/59 [EC:2.3.2.27] | (RefSeq) RING-H2 finger protein ATL7 isoform X1	RING-H2 finger protein ATL5 OS=Arabidopsis thaliana OX=3702 GN=ATL5 PE=2 SV=1	RING-H2 finger protein ATL5 [Arachis hypogaea]
qPBN04	trait4	Primary branch number	chr04	64.235-68.411	chr04:102,074,218-119,091,038	AH04G21320	[MR]	--	Molecular Function: ATP binding (GO:0005524);; Molecular Function: D-alanine-D-alanine ligase activity (GO:0008716);; Molecular Function: metal ion binding (GO:0046872);	--	--	uncharacterized protein LOC112797126 isoform X1 [Arachis hypogaea]
qPBN04	trait4	Primary branch number	chr04	64.235-68.411	chr04:102,074,218-119,091,038	AH04G24290	--	--	--	--	--	F-box/LRR-repeat protein [Arachis hypogaea]
qPBN04	trait4	Primary branch number	chr04	64.235-68.411	chr04:102,074,218-119,091,038	AH04G25310	--	--	--	--	--	uncharacterized protein LOC112797423 [Arachis hypogaea]
qPBN04	trait4	Primary branch number	chr04	64.235-68.411	chr04:102,074,218-119,091,038	AH04G24770	--	--	Molecular Function: molecular_function (GO:0003674);; Molecular Function: DNA-binding transcription factor activity (GO:0003700);; Biological Process: regulation of transcription, DNA-templated (GO:0006355);; Biological Process: biological_process (GO:0008150);; Biological Process: regulation of biosynthetic process (GO:0009889);; Biological Process: regulation of gene expression (GO:0010468);; B…	K16803|4.6e-10|adu:107467966|K16803 cytoskeleton-associated protein 5 | (RefSeq) protein MOR1 isoform X1	Putative Myb family transcription factor At1g14600 OS=Arabidopsis thaliana OX=3702 GN=At1g14600 PE=2 SV=2	Putative Myb family transcription factor [Arachis hypogaea]
qPBN04	trait4	Primary branch number	chr04	64.235-68.411	chr04:102,074,218-119,091,038	AH04G25920	--	--	Cellular Component: cellular_component (GO:0005575);; Cellular Component: obsolete cell (GO:0005623);; Cellular Component: plasma membrane (GO:0005886);; Cellular Component: membrane (GO:0016020);; Cellular Component: obsolete cell part (GO:0044464);; Cellular Component: cell periphery (GO:0071944);	--	BTB/POZ domain-containing protein At1g67900 OS=Arabidopsis thaliana OX=3702 GN=At1g67900 PE=1 SV=1	BTB/POZ domain-containing protein [Arachis hypogaea]
qPBN04	trait4	Primary branch number	chr04	64.235-68.411	chr04:102,074,218-119,091,038	AH04G21600	--	--	--	--	--	uncharacterized protein DS421_4g126630 [Arachis hypogaea]
qPBN04	trait4	Primary branch number	chr04	64.235-68.411	chr04:102,074,218-119,091,038	AH04G23280	--	--	Cellular Component: integral component of membrane (GO:0016021);	--	--	uncharacterized protein LOC112794394 [Arachis hypogaea]
qPBN04	trait4	Primary branch number	chr04	64.235-68.411	chr04:102,074,218-119,091,038	AH04G23170	[G]	Carbohydrate transport and metabolism	Cellular Component: integral component of membrane (GO:0016021);; Molecular Function: transmembrane transporter activity (GO:0022857);	K24193|4.1e-92|adu:107478594|K24193 MFS transporter, SP family, sugar:H+ symporter | (RefSeq) sugar transport protein 14	Sugar transport protein 14 OS=Arabidopsis thaliana OX=3702 GN=STP14 PE=2 SV=2	Sugar transport protein [Arachis hypogaea]
qPBN04	trait4	Primary branch number	chr04	64.235-68.411	chr04:102,074,218-119,091,038	AH04G26700	--	--	Molecular Function: protein kinase activity (GO:0004672);; Molecular Function: ATP binding (GO:0005524);; Cellular Component: integral component of membrane (GO:0016021);	--	--	uncharacterized protein DS421_4g131540 [Arachis hypogaea]
qPBN04	trait4	Primary branch number	chr04	64.235-68.411	chr04:102,074,218-119,091,038	AH04G21690	--	--	Molecular Function: ATP binding (GO:0005524);; Cellular Component: cellular_component (GO:0005575);; Cellular Component: intracellular (GO:0005622);; Cellular Component: obsolete cell (GO:0005623);; Cellular Component: cytoplasm (GO:0005737);; Cellular Component: cytosol (GO:0005829);; Biological Process: transport (GO:0006810);; Biological Process: response to stress (GO:0006950);; Biological Pr…	--	Monothiol glutaredoxin-S17 OS=Arabidopsis thaliana OX=3702 GN=GRXS17 PE=1 SV=1	Monothiol glutaredoxin [Arachis hypogaea]
qPBN04	trait4	Primary branch number	chr04	64.235-68.411	chr04:102,074,218-119,091,038	AH04G27120	[M]	Cell wall/membrane/envelope biogenesis	Molecular Function: ATP binding (GO:0005524);; Molecular Function: ATPase activity (GO:0016887);	K02028|3.3e-25|rcu:8270137|K02028 polar amino acid transport system ATP-binding protein [EC:7.4.2.1] | (RefSeq) uncharacterized protein LOC8270137	Protein TRIGALACTOSYLDIACYLGLYCEROL 3, chloroplastic OS=Arabidopsis thaliana OX=3702 GN=TGD3 PE=1 SV=1	hypothetical protein Ahy_A04g018066 isoform B [Arachis hypogaea]
qPBN04	trait4	Primary branch number	chr04	64.235-68.411	chr04:102,074,218-119,091,038	AH04G24740	--	--	Cellular Component: integral component of peroxisomal membrane (GO:0005779);; Biological Process: peroxisome fission (GO:0016559);	--	Peroxisomal membrane protein 11D OS=Arabidopsis thaliana OX=3702 GN=PEX11D PE=1 SV=2	peroxisomal membrane protein 11D [Arachis duranensis]
qPBN04	trait4	Primary branch number	chr04	64.235-68.411	chr04:102,074,218-119,091,038	AH04G24250	[I]	Lipid transport and metabolism	Molecular Function: catalytic activity (GO:0003824);	K01115|0.0e+00|adu:107485544|K01115 phospholipase D1/2 [EC:3.1.4.4] | (RefSeq) phospholipase D beta 2	Phospholipase D beta 1 OS=Arabidopsis thaliana OX=3702 GN=PLDBETA1 PE=1 SV=4	Phospholipase D beta [Arachis hypogaea]
qPBN04	trait4	Primary branch number	chr04	64.235-68.411	chr04:102,074,218-119,091,038	AH04G23160	--	--	--	--	--	uncharacterized protein LOC112797264 [Arachis hypogaea]
qPBN04	trait4	Primary branch number	chr04	64.235-68.411	chr04:102,074,218-119,091,038	AH04G24920	--	--	--	--	--	uncharacterized protein DS421_4g129810 [Arachis hypogaea]
qPBN04	trait4	Primary branch number	chr04	64.235-68.411	chr04:102,074,218-119,091,038	AH04G25650	--	--	Biological Process: mRNA 3'-end processing (GO:0031124);	K14407|1.0e-24|ppp:112291276|K14407 cleavage stimulation factor subunit 2 | (RefSeq) cleavage stimulating factor 64-like isoform X1	Cleavage stimulating factor 64 OS=Arabidopsis thaliana OX=3702 GN=CSTF64 PE=1 SV=1	cleavage stimulating factor 64-like [Arachis duranensis]
qPBN04	trait4	Primary branch number	chr04	64.235-68.411	chr04:102,074,218-119,091,038	AH04G26270	--	--	Molecular Function: protein binding (GO:0005515);	K01322|8.0e-11|csat:104767606|K01322 prolyl oligopeptidase [EC:3.4.21.26] | (RefSeq) putative F-box/LRR-repeat protein At3g18150	Probable FBD-associated F-box protein At1g32375 OS=Arabidopsis thaliana OX=3702 GN=At1g32375 PE=4 SV=2	F-box/FBD/LRR-repeat protein At4g26340-like [Arachis hypogaea]
qPBN04	trait4	Primary branch number	chr04	64.235-68.411	chr04:102,074,218-119,091,038	AH04G27160	[IQR]	--	--	K09841|3.2e-69|pmum:103343399|K09841 xanthoxin dehydrogenase [EC:1.1.1.288] | (RefSeq) xanthoxin dehydrogenase	Short-chain dehydrogenase reductase 2a OS=Arabidopsis thaliana OX=3702 GN=SDR2a PE=3 SV=1	short-chain dehydrogenase reductase 2a [Arachis hypogaea]
qPBN04	trait4	Primary branch number	chr04	64.235-68.411	chr04:102,074,218-119,091,038	AH04G22820	[T]	Signal transduction mechanisms	Molecular Function: protein kinase activity (GO:0004672);; Molecular Function: ATP binding (GO:0005524);	K08794|2.1e-09|zju:107412304|K08794 calcium/calmodulin-dependent protein kinase I [EC:2.7.11.17] | (RefSeq) phosphoenolpyruvate carboxylase kinase 1-like	Serine/threonine-protein kinase STN8, chloroplastic OS=Arabidopsis thaliana OX=3702 GN=STN8 PE=2 SV=1	Serine/threonine-protein kinase STN8 [Arachis hypogaea]
qPBN04	trait4	Primary branch number	chr04	64.235-68.411	chr04:102,074,218-119,091,038	AH04G22690	--	--	Cellular Component: integral component of membrane (GO:0016021);	K15503|1.8e-21|hbr:110673220|K15503 serine/threonine-protein phosphatase 6 regulatory ankyrin repeat subunit B | (RefSeq) uncharacterized protein LOC110673220	--	uncharacterized protein DS421_4g127660 [Arachis hypogaea]
qPBN04	trait4	Primary branch number	chr04	64.235-68.411	chr04:102,074,218-119,091,038	AH04G25110	[IQR]	--	--	K15095|1.1e-156|aip:107634967|K15095 (+)-neomenthol dehydrogenase [EC:1.1.1.208] | (RefSeq) (+)-neomenthol dehydrogenase	(+)-neomenthol dehydrogenase OS=Arabidopsis thaliana OX=3702 GN=SDR1 PE=1 SV=1	(+)-neomenthol dehydrogenase [Arachis hypogaea]
qPBN04	trait4	Primary branch number	chr04	64.235-68.411	chr04:102,074,218-119,091,038	AH04G22480	--	--	--	--	--	uncharacterized protein LOC112797213 [Arachis hypogaea]
qPBN04	trait4	Primary branch number	chr04	64.235-68.411	chr04:102,074,218-119,091,038	AH04G24550	--	--	--	--	--	BON1-associated protein [Arachis hypogaea]
qPBN04	trait4	Primary branch number	chr04	64.235-68.411	chr04:102,074,218-119,091,038	AH04G23460	--	--	Molecular Function: AT DNA binding (GO:0003680);; Cellular Component: nucleus (GO:0005634);	--	AT-hook motif nuclear-localized protein 1 OS=Arabidopsis thaliana OX=3702 GN=AHL1 PE=1 SV=1	AT-hook motif nuclear-localized protein 7 [Arachis duranensis]
qPBN04	trait4	Primary branch number	chr04	64.235-68.411	chr04:102,074,218-119,091,038	AH04G20880	--	--	Cellular Component: mitochondrial inner membrane (GO:0005743);; Biological Process: mitochondrial pyruvate transmembrane transport (GO:0006850);; Cellular Component: integral component of membrane (GO:0016021);	K22138|8.8e-59|adu:107485055|K22138 mitochondrial pyruvate carrier 1 | (RefSeq) mitochondrial pyruvate carrier 1-like	Mitochondrial pyruvate carrier 1 OS=Arabidopsis thaliana OX=3702 GN=MPC1 PE=3 SV=1	mitochondrial pyruvate carrier 1-like [Arachis duranensis]
qPBN04	trait4	Primary branch number	chr04	64.235-68.411	chr04:102,074,218-119,091,038	AH04G25280	--	--	--	--	--	uncharacterized protein DS421_4g130170 [Arachis hypogaea]
qPBN04	trait4	Primary branch number	chr04	64.235-68.411	chr04:102,074,218-119,091,038	AH04G22180	--	--	Cellular Component: integral component of membrane (GO:0016021);	K19040|3.7e-52|mesc:110620197|K19040 E3 ubiquitin-protein ligase ATL10/75/76/77/78 [EC:2.3.2.27] | (RefSeq) RING-H2 finger protein ATL74-like	RING-H2 finger protein ATL74 OS=Arabidopsis thaliana OX=3702 GN=ATL74 PE=2 SV=1	RING-H2 finger protein ATL74 [Arachis hypogaea]
qPBN04	trait4	Primary branch number	chr04	64.235-68.411	chr04:102,074,218-119,091,038	AH04G24140	[I]	Lipid transport and metabolism	Molecular Function: transferase activity, transferring acyl groups (GO:0016746);	K13510|0.0e+00|adu:107485540|K13510 lysophosphatidylcholine acyltransferase / lyso-PAF acetyltransferase [EC:2.3.1.23 2.3.1.67] | (RefSeq) lysophospholipid acyltransferase LPEAT2	Lysophospholipid acyltransferase LPEAT2 OS=Arabidopsis thaliana OX=3702 GN=LPEAT2 PE=1 SV=1	lysophospholipid acyltransferase LPEAT2 [Arachis duranensis]
qPBN04	trait4	Primary branch number	chr04	64.235-68.411	chr04:102,074,218-119,091,038	AH04G23550	[T]	Signal transduction mechanisms	Molecular Function: calcium ion binding (GO:0005509);	K13448|6.0e-22|han:110911405|K13448 calcium-binding protein CML | (RefSeq) probable calcium-binding protein CML25	Probable calcium-binding protein CML25 OS=Arabidopsis thaliana OX=3702 GN=CML25 PE=2 SV=1	putative calcium-binding protein [Arachis hypogaea]
qPBN04	trait4	Primary branch number	chr04	64.235-68.411	chr04:102,074,218-119,091,038	AH04G21070	--	--	--	--	--	uncharacterized protein DS421_4g126120 [Arachis hypogaea]
qPBN04	trait4	Primary branch number	chr04	64.235-68.411	chr04:102,074,218-119,091,038	AH04G25060	--	--	--	--	--	uncharacterized protein DS421_4g129950 [Arachis hypogaea]
qPBN04	trait4	Primary branch number	chr04	64.235-68.411	chr04:102,074,218-119,091,038	AH04G22290	--	--	--	--	--	uncharacterized protein DS421_4g127270 [Arachis hypogaea]
qPBN04	trait4	Primary branch number	chr04	64.235-68.411	chr04:102,074,218-119,091,038	AH04G26850	--	--	--	--	--	uncharacterized protein DS421_4g131690 [Arachis hypogaea]
qPBN04	trait4	Primary branch number	chr04	64.235-68.411	chr04:102,074,218-119,091,038	AH04G26470	[R]	General function prediction only	Biological Process: signal transduction (GO:0007165);; Molecular Function: ADP binding (GO:0043531);	K00695|2.1e-124|mtr:MTR_6g478030|K00695 sucrose synthase [EC:2.4.1.13] | (RefSeq) sucrose synthase	TMV resistance protein N OS=Nicotiana glutinosa OX=35889 GN=N PE=1 SV=1	TMV resistance protein N isoform X1 [Arachis hypogaea]
qPBN04	trait4	Primary branch number	chr04	64.235-68.411	chr04:102,074,218-119,091,038	AH04G26210	--	--	Cellular Component: integral component of membrane (GO:0016021);	--	--	uncharacterized protein LOC112797476 [Arachis hypogaea]
qPBN04	trait4	Primary branch number	chr04	64.235-68.411	chr04:102,074,218-119,091,038	AH04G25730	--	--	Cellular Component: extracellular region (GO:0005576);; Biological Process: rejection of self pollen (GO:0060320);	--	S-protein homolog 29 OS=Arabidopsis thaliana OX=3702 GN=SPH29 PE=3 SV=1	Leguminosin secreted peptide [Arachis hypogaea]
qPBN04	trait4	Primary branch number	chr04	64.235-68.411	chr04:102,074,218-119,091,038	AH04G22110	--	--	--	K03136|6.0e-14|aip:107618907|K03136 transcription initiation factor TFIIE subunit alpha | (RefSeq) general transcription factor IIE subunit 1 isoform X1	--	uncharacterized protein LOC112797188 isoform X3 [Arachis hypogaea]
qPBN04	trait4	Primary branch number	chr04	64.235-68.411	chr04:102,074,218-119,091,038	AH04G24010	--	--	Molecular Function: electron transfer activity (GO:0009055);	--	--	cucumber peeling cupredoxin [Arachis hypogaea]
qPBN04	trait4	Primary branch number	chr04	64.235-68.411	chr04:102,074,218-119,091,038	AH04G20860	--	--	Cellular Component: integral component of membrane (GO:0016021);	K09286|2.3e-11|adu:107462671|K09286 EREBP-like factor | (RefSeq) ethylene-responsive transcription factor 4	--	Ethylene-responsive transcription factor [Arachis hypogaea]
qPBN04	trait4	Primary branch number	chr04	64.235-68.411	chr04:102,074,218-119,091,038	AH04G21010	[E]	Amino acid transport and metabolism	Molecular Function: aminoacylase activity (GO:0004046);; Cellular Component: cytoplasm (GO:0005737);; Biological Process: cellular amino acid metabolic process (GO:0006520);; Molecular Function: metallopeptidase activity (GO:0008237);	K14677|4.1e-251|adu:107485079|K14677 aminoacylase [EC:3.5.1.14] | (RefSeq) aminoacylase-1 isoform X1	--	aminoacylase-1 isoform X2 [Arachis duranensis]
qPBN04	trait4	Primary branch number	chr04	64.235-68.411	chr04:102,074,218-119,091,038	AH04G26230	--	--	--	--	--	uncharacterized protein DS421_4g131080 [Arachis hypogaea]
qPBN04	trait4	Primary branch number	chr04	64.235-68.411	chr04:102,074,218-119,091,038	AH04G24070	--	--	Molecular Function: ADP binding (GO:0043531);	K13459|2.5e-111|vvi:104880792|K13459 disease resistance protein RPS2 | (RefSeq) probable disease resistance protein At4g27220	Disease resistance protein At4g27190 OS=Arabidopsis thaliana OX=3702 GN=At4g27190 PE=2 SV=1	uncharacterized protein LOC112797329 isoform X2 [Arachis hypogaea]
qPBN04	trait4	Primary branch number	chr04	64.235-68.411	chr04:102,074,218-119,091,038	AH04G23610	--	--	Biological Process: protein glycosylation (GO:0006486);; Molecular Function: transferase activity, transferring glycosyl groups (GO:0016757);	--	--	Exostosin family protein [Arachis hypogaea]
qPBN04	trait4	Primary branch number	chr04	64.235-68.411	chr04:102,074,218-119,091,038	AH04G22600	[G]	Carbohydrate transport and metabolism	Molecular Function: ribose-5-phosphate isomerase activity (GO:0004751);; Biological Process: pentose-phosphate shunt, non-oxidative branch (GO:0009052);	K01807|3.3e-101|adu:107485306|K01807 ribose 5-phosphate isomerase A [EC:5.3.1.6] | (RefSeq) probable ribose-5-phosphate isomerase 2	Probable ribose-5-phosphate isomerase 2 OS=Arabidopsis thaliana OX=3702 GN=RPI2 PE=1 SV=1	probable ribose-5-phosphate isomerase 2 [Arachis duranensis]
qMKL05	trait14	Mean kernel length	chr05	37.773-38.038	chr05:101,572,621-101,723,856	AH05G29400	--	--	--	--	--	uncharacterized protein DS421_5g161910 [Arachis hypogaea]
qMKL05	trait14	Mean kernel length	chr05	37.773-38.038	chr05:101,572,621-101,723,856	AH05G29390	--	--	--	--	--	uncharacterized protein DS421_5g161900 [Arachis hypogaea]
qMKL05	trait14	Mean kernel length	chr05	37.773-38.038	chr05:101,572,621-101,723,856	AH05G29370	--	--	Cellular Component: cytoplasm (GO:0005737);; Molecular Function: oxidoreductase activity, acting on the CH-CH group of donors (GO:0016627);	K00207|2.0e-247|adu:107490600|K00207 dihydropyrimidine dehydrogenase (NADP+) [EC:1.3.1.2] | (RefSeq) dihydropyrimidine dehydrogenase (NADP(+)), chloroplastic	Dihydropyrimidine dehydrogenase (NADP(+)), chloroplastic OS=Arabidopsis thaliana OX=3702 GN=PYD1 PE=1 SV=1	dihydropyrimidine dehydrogenase (NADP(+)), chloroplastic [Arachis hypogaea]
qMKL05	trait14	Mean kernel length	chr05	37.773-38.038	chr05:101,572,621-101,723,856	AH05G29420	--	--	Cellular Component: integral component of membrane (GO:0016021);	--	--	uncharacterized protein DS421_5g161930 [Arachis hypogaea]
qMKL05	trait14	Mean kernel length	chr05	37.773-38.038	chr05:101,572,621-101,723,856	AH05G29410	--	--	Molecular Function: molecular_function (GO:0003674);; Molecular Function: nucleic acid binding (GO:0003676);; Molecular Function: RNA binding (GO:0003723);; Molecular Function: catalytic activity (GO:0003824);; Molecular Function: nuclease activity (GO:0004518);; Molecular Function: endonuclease activity (GO:0004519);; Molecular Function: binding (GO:0005488);; Cellular Component: cellular_compon…	--	Pentatricopeptide repeat-containing protein At1g05600 OS=Arabidopsis thaliana OX=3702 GN=At1g05600 PE=2 SV=1	pentatricopeptide repeat-containing protein At1g05600 isoform X1 [Arachis hypogaea]
qMKL05	trait14	Mean kernel length	chr05	37.773-38.038	chr05:101,572,621-101,723,856	AH05G29430	--	--	--	--	--	uncharacterized protein DS421_5g161940 [Arachis hypogaea]
qMKL05	trait14	Mean kernel length	chr05	37.773-38.038	chr05:101,572,621-101,723,856	AH05G29350	--	--	--	--	COP1-interacting protein 7 OS=Arabidopsis thaliana OX=3702 GN=CIP7 PE=1 SV=1	COP1-interacting protein 7 isoform X1 [Arachis hypogaea]
qMKL05	trait14	Mean kernel length	chr05	37.773-38.038	chr05:101,572,621-101,723,856	AH05G29360	--	--	Molecular Function: DNA binding (GO:0003677);; Cellular Component: nucleus (GO:0005634);	--	Homeobox protein knotted-1-like 1 OS=Arabidopsis thaliana OX=3702 GN=KNAT1 PE=1 SV=1	homeotic protein knotted-1 [Arachis hypogaea]
qMKL05	trait14	Mean kernel length	chr05	37.773-38.038	chr05:101,572,621-101,723,856	AH05G29380	[T]	Signal transduction mechanisms	Molecular Function: protein serine/threonine kinase activity (GO:0004674);; Molecular Function: ATP binding (GO:0005524);	K20604|2.1e-188|adu:107490599|K20604 mitogen-activated protein kinase kinase 9 [EC:2.7.12.2] | (RefSeq) mitogen-activated protein kinase kinase 9	Mitogen-activated protein kinase kinase 9 OS=Arabidopsis thaliana OX=3702 GN=MKK9 PE=1 SV=1	mitogen-activated protein kinase kinase 9 [Arachis duranensis]
qBN05	trait3	Branch number	chr05	44.996-52.301	chr05:104,793,090-111,480,463	AH05G34380	[Q]	Secondary metabolites biosynthesis, transport and catabolism	Molecular Function: oxidoreductase activity (GO:0016491);; Molecular Function: metal ion binding (GO:0046872);	K13229|1.1e-95|sbi:8070754|K13229 2,4-dihydroxy-1,4-benzoxazin-3-one-glucoside dioxygenase [EC:1.14.11.59] | (RefSeq) DIBOA-glucoside dioxygenase BX6	1-aminocyclopropane-1-carboxylate oxidase homolog 1 OS=Arabidopsis thaliana OX=3702 GN=At1g06620 PE=2 SV=1	1-aminocyclopropane-1-carboxylate oxidase homolog 1 [Arachis hypogaea]
qBN05	trait3	Branch number	chr05	44.996-52.301	chr05:104,793,090-111,480,463	AH05G32970	--	--	--	--	--	uncharacterized protein DS421_5g165390 [Arachis hypogaea]
qBN05	trait3	Branch number	chr05	44.996-52.301	chr05:104,793,090-111,480,463	AH05G35030	--	--	--	K13229|5.5e-08|ats:109766943|K13229 2,4-dihydroxy-1,4-benzoxazin-3-one-glucoside dioxygenase [EC:1.14.11.59] | (RefSeq) LOC109766943; DIBOA-glucoside dioxygenase BX6-like	Deacetoxyvindoline 4-hydroxylase OS=Catharanthus roseus OX=4058 GN=D4H PE=1 SV=2	Deacetoxyvindoline 4-hydroxylase [Arachis hypogaea]
qBN05	trait3	Branch number	chr05	44.996-52.301	chr05:104,793,090-111,480,463	AH05G31700	[QV]	--	Molecular Function: monooxygenase activity (GO:0004497);; Molecular Function: iron ion binding (GO:0005506);; Cellular Component: integral component of membrane (GO:0016021);; Molecular Function: oxidoreductase activity, acting on paired donors, with incorporation or reduction of molecular oxygen (GO:0016705);; Molecular Function: heme binding (GO:0020037);	K23136|6.0e-145|gra:105769156|K23136 fraxetin 5-hydroxylase [EC:1.14.14.164] | (RefSeq) uncharacterized LOC105769156	Cytochrome P450 82A1 (Fragment) OS=Pisum sativum OX=3888 GN=CYP82A1 PE=2 SV=2	cytochrome P450 82A1 [Arachis hypogaea]
qBN05	trait3	Branch number	chr05	44.996-52.301	chr05:104,793,090-111,480,463	AH05G32220	--	--	--	K07466|1.3e-37|lja:Lj0g3v0149869.1|K07466 replication factor A1 | (RefSeq) Lj0g3v0149869.1; -	--	Replication protein A 70 kDa DNA-binding subunit B [Arachis hypogaea]
qBN05	trait3	Branch number	chr05	44.996-52.301	chr05:104,793,090-111,480,463	AH05G33810	[Q]	Secondary metabolites biosynthesis, transport and catabolism	Molecular Function: oxidoreductase activity (GO:0016491);; Molecular Function: metal ion binding (GO:0046872);	K05658|2.9e-122|cpep:111781709|K05658 ATP-binding cassette, subfamily B (MDR/TAP), member 1 [EC:7.6.2.2] | (RefSeq) uncharacterized protein LOC111781709	Protein SRG1 OS=Arabidopsis thaliana OX=3702 GN=SRG1 PE=2 SV=1	protein SRG1 [Arachis hypogaea]
qBN05	trait3	Branch number	chr05	44.996-52.301	chr05:104,793,090-111,480,463	AH05G33980	--	--	Molecular Function: DNA binding (GO:0003677);; Biological Process: regulation of transcription by RNA polymerase II (GO:0006357);; Molecular Function: protein dimerization activity (GO:0046983);	--	Transcription factor bHLH36 OS=Arabidopsis thaliana OX=3702 GN=BHLH36 PE=2 SV=1	transcription factor bHLH36 [Arachis hypogaea]
qBN05	trait3	Branch number	chr05	44.996-52.301	chr05:104,793,090-111,480,463	AH05G34060	[G]	Carbohydrate transport and metabolism	Molecular Function: kinase activity (GO:0016301);; Molecular Function: phosphotransferase activity, alcohol group as acceptor (GO:0016773);	K00847|1.1e-195|adu:107491225|K00847 fructokinase [EC:2.7.1.4] | (RefSeq) probable fructokinase-7	Probable fructokinase-7 OS=Arabidopsis thaliana OX=3702 GN=At5g51830 PE=1 SV=1	probable fructokinase-7 [Arachis duranensis]
qBN05	trait3	Branch number	chr05	44.996-52.301	chr05:104,793,090-111,480,463	AH05G32620	[P]	Inorganic ion transport and metabolism	Biological Process: metal ion transport (GO:0030001);; Molecular Function: metal ion binding (GO:0046872);	K18081|6.7e-09|smo:SELMODRAFT_437478|K18081 myotubularin-related protein 1/2 [EC:3.1.3.64 3.1.3.95] | (RefSeq) hypothetical protein	Heavy metal-associated isoprenylated plant protein 22 OS=Arabidopsis thaliana OX=3702 GN=HIPP22 PE=1 SV=1	heavy metal-associated isoprenylated plant protein 22-like [Arachis duranensis]
[truncated: 552 more rows]

## Sheet: QTL summary
QTL	Trait	Chromosome	Genetic interval (cM)	Physical interval	Gene count reported	Rows in all-gene table	Integrated annotated genes
qBA04	Branch angle	chr04	4.002-4.367	chr04:20,867,567-29,835,349	173	162	162
qER04	Expansion radius	chr04	6.164-6.444	chr04:12,406,109-16,011,350	151	144	144
[truncated: 6 more rows]
