# Supplementary material for: High-Density Genetic Mapping Identifies QTL and Candidate Genes for Plant Architecture and Kernel Traits in Cultivated Peanut
Source: Genes (Basel). 2026 Jul 12;17(7):792. doi: 10.3390/genes17070792 (PMC13409475; doi:10.3390/genes17070792)
Supplement: Supplementary file 1 [file genes-17-00792-s001.zip › Table S7.xlsx]

## Sheet: Table S8
Table S8. KEGG pathway enrichment analysis of genes located within detected QTL intervals
Trait code	QTL	Associated trait	Chromosome	Genetic interval (cM)	Physical interval	Figure reference	KEGG pathway	Enrichment factor	Q-value	Significant (Q ≤ 0.05)	Number of KO entries	Number of unique KO terms	Unique KO terms
trait6	qBA04	Branch angle	chr04	4.002-4.367	chr04:20867567-29835349	Figure S1	Folate biosynthesis	12.39	0.00560897	Yes	98	18	K00079; K01113; K01307; K01495; K01633; K01724; K01930; K03635; K03637; K03639; K13941; K13950; K13998; K14652; K15376; K15631; K18482; K20457
trait6	qBA04	Branch angle	chr04	4.002-4.367	chr04:20867567-29835349	Figure S1	Pentose phosphate pathway	8.14	0.00610994	Yes	199	17	K00033; K00036; K00131; K00615; K00616; K00850; K00851; K00852; K00895; K00948; K01057; K01623; K01783; K01807; K01810; K01835; K03841
trait6	qBA04	Branch angle	chr04	4.002-4.367	chr04:20867567-29835349	Figure S1	Fructose and mannose metabolism	6.5	0.0137279	Yes	249	19	K00008; K00844; K00847; K00850; K00863; K00895; K00966; K01103; K01623; K01711; K01803; K01805; K01809; K02377; K03841; K05305; K17497; K18447; K19355
trait6	qBA04	Branch angle	chr04	4.002-4.367	chr04:20867567-29835349	Figure S1	Glycolysis / Gluconeogenesis	4.35	0.0299343	Yes	465	35	K00001; K00002; K00016; K00121; K00128; K00131; K00134; K00161; K00162; K00382; K00627; K00844; K00850; K00873; K00895; K00927; K01006; K01568; K01610; K01623; K01689; K01785; K01792; K01803; K01810; K01834; K01835; K01895; K01913; K03103; K03841; K14085; K15633; K15634; K18857
trait6	qBA04	Branch angle	chr04	4.002-4.367	chr04:20867567-29835349	Figure S1	Sulfur relay system	15.57	0.0622907	No	26	10	K01011; K03635; K03637; K03639; K04487; K11996; K12161; K14168; K14169; K21232
trait6	qBA04	Branch angle	chr04	4.002-4.367	chr04:20867567-29835349	Figure S1	Phosphonate and phosphinate metabolism	12.27	0.0783953	No	33	3	K00967; K00968; K00993
trait6	qBA04	Branch angle	chr04	4.002-4.367	chr04:20867567-29835349	Figure S1	SNARE interactions in vesicular transport	3.58	0.244113	No	113	18	K08486; K08488; K08489; K08490; K08492; K08493; K08495; K08496; K08497; K08500; K08503; K08504; K08505; K08506; K08507; K08515; K08516; K08517
trait6	qBA04	Branch angle	chr04	4.002-4.367	chr04:20867567-29835349	Figure S1	Glycosylphosphatidylinositol (GPI)-anchor biosynthesis	3.35	0.258967	No	121	20	K03857; K03858; K03859; K03860; K03861; K05283; K05284; K05285; K05286; K05287; K05288; K05289; K05290; K05291; K05292; K05293; K05294; K05310; K07541; K07542
trait6	qBA04	Branch angle	chr04	4.002-4.367	chr04:20867567-29835349	Figure S1	Diterpenoid biosynthesis	3.16	0.271727	No	128	9	K04120; K04121; K04122; K04123; K04124; K04125; K05282; K13070; K17961
trait6	qBA04	Branch angle	chr04	4.002-4.367	chr04:20867567-29835349	Figure S1	Isoflavonoid biosynthesis	2.58	0.322316	No	157	11	K13257; K13258; K13259; K13260; K13262; K13263; K13264; K13265; K13267; K22932; K23179
trait6	qBA04	Branch angle	chr04	4.002-4.367	chr04:20867567-29835349	Figure S1	Glycerophospholipid metabolism	2.62	0.322876	No	464	42	K00006; K00111; K00550; K00630; K00655; K00894; K00901; K00967; K00968; K00981; K00993; K00995; K00999; K01047; K01094; K01114; K01115; K01126; K01517; K01613; K05929; K06123; K06129; K06130; K08730; K08744; K13506; K13508; K13509; K13510; K13511; K13513; K13519; K13523; K14156; K14674; K15728; K16818; K16860; K18693; K18696; K22389
trait6	qBA04	Branch angle	chr04	4.002-4.367	chr04:20867567-29835349	Figure S1	Citrate cycle (TCA cycle)	2.55	0.325674	No	159	20	K00025; K00026; K00030; K00031; K00161; K00162; K00164; K00234; K00235; K00236; K00382; K00627; K00658; K01610; K01647; K01648; K01679; K01681; K01899; K01900
trait6	qBA04	Branch angle	chr04	4.002-4.367	chr04:20867567-29835349	Figure S1	Lysine degradation	2.55	0.325674	No	159	18	K00128; K00306; K00382; K00626; K00658; K01692; K09188; K11419; K11420; K11422; K11423; K11426; K11430; K11433; K14085; K14157; K18826; K22748
trait6	qBA04	Branch angle	chr04	4.002-4.367	chr04:20867567-29835349	Figure S1	Carbon fixation in photosynthetic organisms	2.6	0.360405	No	312	25	K00025; K00026; K00028; K00029; K00051; K00134; K00615; K00814; K00855; K00927; K01006; K01100; K01595; K01601; K01602; K01610; K01623; K01783; K01803; K01807; K03841; K05298; K14272; K14454; K14455
trait6	qBA04	Branch angle	chr04	4.002-4.367	chr04:20867567-29835349	Figure S1	Galactose metabolism	2.47	0.388859	No	328	16	K00844; K00850; K00963; K00965; K01187; K01190; K01193; K01784; K01785; K01835; K06611; K06617; K07407; K12309; K12447; K18819
trait6	qBA04	Branch angle	chr04	4.002-4.367	chr04:20867567-29835349	Figure S1	Mismatch repair	2.34	0.411939	No	519	22	K02327; K02328; K03111; K03504; K03505; K03657; K04802; K07456; K07466; K08734; K08735; K08736; K08737; K08739; K10739; K10740; K10746; K10747; K10754; K10755; K10756; K10858
trait6	qBA04	Branch angle	chr04	4.002-4.367	chr04:20867567-29835349	Figure S1	Flavonoid biosynthesis	1.87	0.414757	No	216	16	K00475; K00487; K00588; K00660; K01859; K05277; K05278; K05280; K08243; K08695; K09754; K13065; K13081; K13082; K22845; K23179
trait6	qBA04	Branch angle	chr04	4.002-4.367	chr04:20867567-29835349	Figure S1	Ether lipid metabolism	1.86	0.417662	No	218	10	K00993; K01047; K01062; K01114; K01115; K06123; K13510; K13519; K14674; K16860
trait6	qBA04	Branch angle	chr04	4.002-4.367	chr04:20867567-29835349	Figure S1	Valine, leucine and isoleucine degradation	1.8	0.427716	No	225	24	K00020; K00128; K00140; K00166; K00167; K00249; K00253; K00382; K00626; K00826; K00827; K01640; K01641; K01692; K01907; K01968; K01969; K05605; K05607; K07513; K09699; K14085; K18660; K23146
trait6	qBA04	Branch angle	chr04	4.002-4.367	chr04:20867567-29835349	Figure S1	DNA replication	2.26	0.442758	No	537	33	K02209; K02210; K02212; K02320; K02321; K02324; K02325; K02326; K02327; K02328; K02335; K02540; K02541; K02542; K02684; K02685; K03111; K03504; K03505; K03506; K04799; K04802; K07466; K10739; K10740; K10742; K10743; K10744; K10745; K10747; K10754; K10755; K10756
trait6	qBA04	Branch angle	chr04	4.002-4.367	chr04:20867567-29835349	Figure S1	Phagosome	1.69	0.447313	No	239	29	K00914; K00921; K02144; K02145; K02146; K02147; K02148; K02149; K02150; K02151; K02152; K02154; K02155; K03661; K04392; K07342; K07374; K07375; K07888; K07889; K07897; K08054; K08057; K08488; K08492; K08517; K09481; K10956; K12182
trait6	qBA04	Branch angle	chr04	4.002-4.367	chr04:20867567-29835349	Figure S1	Nucleotide excision repair	2.16	0.488554	No	563	38	K02202; K02324; K02325; K02326; K02327; K02328; K02335; K03141; K03142; K03143; K03144; K03504; K03505; K03506; K03657; K03868; K04802; K06634; K07466; K10140; K10570; K10609; K10610; K10739; K10740; K10747; K10754; K10755; K10756; K10838; K10839; K10841; K10842; K10843; K10844; K10846; K10848; K10849
trait6	qBA04	Branch angle	chr04	4.002-4.367	chr04:20867567-29835349	Figure S1	Circadian rhythm - plant	1.39	0.514464	No	291	25	K00660; K03097; K03115; K10143; K12115; K12116; K12118; K12119; K12120; K12121; K12124; K12125; K12126; K12127; K12128; K12129; K12130; K12133; K12135; K16166; K16221; K16222; K16223; K16240; K16241
trait6	qBA04	Branch angle	chr04	4.002-4.367	chr04:20867567-29835349	Figure S1	Glyoxylate and dicarboxylate metabolism	1.27	0.54834	No	320	31	K00025; K00026; K00122; K00281; K00284; K00382; K00600; K00605; K00626; K00830; K01433; K01455; K01601; K01602; K01637; K01638; K01647; K01681; K01895; K01913; K01915; K02437; K03781; K11517; K14272; K15893; K15918; K15919; K18121; K19269; K22133
trait6	qBA04	Branch angle	chr04	4.002-4.367	chr04:20867567-29835349	Figure S1	Photosynthesis	1.17	0.576719	No	346	45	K02108; K02109; K02110; K02111; K02112; K02113; K02114; K02115; K02634; K02635; K02636; K02637; K02638; K02639; K02640; K02641; K02689; K02690; K02691; K02692; K02693; K02694; K02695; K02698; K02699; K02701; K02703; K02704; K02705; K02706; K02707; K02712; K02716; K02717; K02721; K02723; K02724; K03541; K03542; K08901; K08902; K08903; K08905; K08906; K14332
trait6	qBA04	Branch angle	chr04	4.002-4.367	chr04:20867567-29835349	Figure S1	Glycerolipid metabolism	1.08	0.606295	No	375	32	K00002; K00128; K00630; K00655; K00679; K00863; K00864; K00901; K01054; K03715; K06118; K06119; K07407; K09480; K11155; K13506; K13508; K13509; K13513; K13519; K13523; K14085; K14674; K15728; K15918; K16816; K18693; K21362; K22848; K22849; K22920; K24189
trait6	qBA04	Branch angle	chr04	4.002-4.367	chr04:20867567-29835349	Figure S1	Pyruvate metabolism	1.04	0.619833	No	389	32	K00016; K00025; K00026; K00028; K00029; K00051; K00102; K00128; K00161; K00162; K00382; K00626; K00627; K00873; K01006; K01069; K01512; K01595; K01610; K01638; K01649; K01679; K01759; K01895; K01913; K01961; K01962; K01963; K02160; K11262; K14085; K18881
trait6	qBA04	Branch angle	chr04	4.002-4.367	chr04:20867567-29835349	Figure S1	Homologous recombination	1.88	0.645053	No	647	33	K02327; K02328; K02335; K03111; K03165; K03504; K03505; K03553; K03655; K04482; K04728; K07466; K08775; K08991; K10683; K10728; K10739; K10740; K10865; K10866; K10867; K10869; K10870; K10871; K10875; K10879; K10880; K10881; K10882; K10901; K11864; K12173; K15362
trait6	qBA04	Branch angle	chr04	4.002-4.367	chr04:20867567-29835349	Figure S1	Oxidative phosphorylation	0.8	0.715663	No	505	89	K00234; K00235; K00236; K00411; K00412; K00413; K00416; K00417; K00419; K01507; K01535; K02108; K02109; K02110; K02111; K02112; K02113; K02114; K02115; K02126; K02128; K02132; K02133; K02134; K02135; K02136; K02137; K02138; K02140; K02144; K02145; K02146; K02147; K02148; K02149; K02150; K02151; K02152; K02154; K02155; K02256; K02257; K02258; K02259; K02260; K02261; K02265; K02266; K02267; K03661;…
trait6	qBA04	Branch angle	chr04	4.002-4.367	chr04:20867567-29835349	Figure S1	Purine metabolism	0.8	0.717085	No	507	53	K00088; K00106; K00365; K00601; K00602; K00759; K00760; K00764; K00856; K00860; K00873; K00939; K00940; K00942; K00948; K00951; K00988; K01081; K01427; K01466; K01487; K01488; K01490; K01510; K01513; K01514; K01517; K01519; K01522; K01756; K01768; K01835; K01923; K01933; K01939; K01945; K01951; K01952; K02083; K03787; K10807; K10808; K11808; K13484; K13811; K14641; K14977; K18151; K18447; K18453;…
trait6	qBA04	Branch angle	chr04	4.002-4.367	chr04:20867567-29835349	Figure S1	Amino sugar and nucleotide sugar metabolism	0.79	0.722009	No	514	41	K00012; K00326; K00621; K00770; K00820; K00844; K00847; K00963; K00965; K00966; K00972; K00975; K01097; K01183; K01209; K01711; K01784; K01809; K01810; K01835; K01836; K02377; K05305; K06118; K08678; K08679; K10046; K12373; K12446; K12447; K12448; K12449; K12450; K12451; K13379; K13648; K15920; K16190; K17497; K18677; K20547
trait6	qBA04	Branch angle	chr04	4.002-4.367	chr04:20867567-29835349	Figure S1	Pentose and glucuronate interconversions	0.73	0.746663	No	551	15	K00002; K00008; K00012; K00854; K00875; K00963; K01051; K01184; K01213; K01728; K01783; K01805; K12447; K16190; K22935
trait6	qBA04	Branch angle	chr04	4.002-4.367	chr04:20867567-29835349	Figure S1	Carbon metabolism	1.77	0.761633	No	915	96	K00025; K00026; K00028; K00029; K00030; K00031; K00033; K00036; K00051; K00058; K00074; K00121; K00122; K00131; K00134; K00140; K00161; K00162; K00164; K00232; K00234; K00235; K00236; K00261; K00281; K00297; K00382; K00600; K00605; K00615; K00616; K00626; K00627; K00640; K00658; K00814; K00830; K00831; K00844; K00850; K00851; K00855; K00863; K00873; K00927; K00948; K01006; K01057; K01079; K01100;…
trait6	qBA04	Branch angle	chr04	4.002-4.367	chr04:20867567-29835349	Figure S1	RNA transport	1.51	0.768651	No	538	101	K00784; K00974; K01164; K02516; K03113; K03231; K03236; K03237; K03238; K03239; K03240; K03241; K03242; K03243; K03245; K03246; K03247; K03248; K03249; K03250; K03251; K03252; K03253; K03254; K03257; K03259; K03260; K03262; K03537; K03538; K03539; K03680; K03754; K05019; K05749; K07562; K07936; K09291; K10577; K12160; K12812; K12875; K12876; K12877; K12878; K12879; K12880; K12881; K12882; K12883;…
trait6	qBA04	Branch angle	chr04	4.002-4.367	chr04:20867567-29835349	Figure S1	Biosynthesis of amino acids	0.55	0.83857	No	730	100	K00003; K00013; K00030; K00031; K00052; K00053; K00058; K00133; K00134; K00145; K00215; K00264; K00286; K00549; K00600; K00611; K00615; K00616; K00620; K00640; K00765; K00766; K00789; K00800; K00811; K00814; K00817; K00818; K00826; K00831; K00850; K00872; K00873; K00891; K00927; K00928; K00930; K00948; K01079; K01438; K01476; K01586; K01609; K01620; K01623; K01626; K01647; K01649; K01652; K01653;…
trait6	qBA04	Branch angle	chr04	4.002-4.367	chr04:20867567-29835349	Figure S1	Phenylpropanoid biosynthesis	0.54	0.848827	No	756	21	K00083; K00430; K00487; K00588; K01188; K01904; K05349; K05350; K06892; K09753; K09754; K09755; K10775; K11188; K12355; K12356; K13065; K13066; K18368; K22395; K23260
trait6	qBA04	Branch angle	chr04	4.002-4.367	chr04:20867567-29835349	Figure S1	Endocytosis	1.26	1	No	961	60	K00889; K01115; K01528; K03283; K04645; K04646; K05754; K05755; K05756; K05757; K05758; K07888; K07889; K07897; K07901; K07904; K07937; K10364; K10365; K10396; K10591; K11824; K11826; K11866; K12182; K12183; K12184; K12185; K12188; K12189; K12190; K12191; K12192; K12193; K12194; K12195; K12196; K12197; K12198; K12199; K12200; K12471; K12472; K12479; K12483; K12486; K12489; K12492; K12493; K15053;…
trait6	qBA04	Branch angle	chr04	4.002-4.367	chr04:20867567-29835349	Figure S1	MAPK signaling pathway - plant	1.47	1	No	1100	50	K00940; K02183; K03781; K13413; K13414; K13416; K13420; K13422; K13423; K13424; K13425; K13426; K13447; K13449; K14496; K14497; K14498; K14509; K14510; K14512; K14513; K14514; K14515; K14516; K16224; K17686; K20535; K20536; K20537; K20538; K20547; K20551; K20553; K20557; K20558; K20600; K20603; K20604; K20606; K20607; K20714; K20716; K20717; K20718; K20725; K20726; K20727; K20728; K20729; K20772
trait6	qBA04	Branch angle	chr04	4.002-4.367	chr04:20867567-29835349	Figure S1	Plant hormone signal transduction	1.29	1	No	1568	42	K12126; K13413; K13415; K13416; K13422; K13449; K13463; K13464; K13946; K14431; K14432; K14484; K14485; K14486; K14487; K14488; K14489; K14490; K14491; K14492; K14493; K14494; K14495; K14496; K14497; K14498; K14499; K14500; K14502; K14503; K14504; K14505; K14506; K14508; K14509; K14510; K14512; K14513; K14514; K14515; K14516; K16189
trait6	qBA04	Branch angle	chr04	4.002-4.367	chr04:20867567-29835349	Figure S1	Plant-pathogen interaction	0.62	1	No	1971	50	K00864; K01373; K02183; K02358; K04079; K04368; K05391; K09487; K12795; K13412; K13413; K13414; K13416; K13417; K13420; K13423; K13424; K13425; K13426; K13427; K13428; K13429; K13430; K13433; K13434; K13435; K13436; K13437; K13447; K13448; K13449; K13456; K13457; K13458; K13459; K13465; K13466; K13473; K14512; K15397; K16224; K16225; K16226; K18834; K18835; K18873; K18875; K18878; K20536; K20600
trait6	qBA04	Branch angle	chr04	4.002-4.367	chr04:20867567-29835349	Figure S1	Protein processing in endoplasmic reticulum	1.11	1	No	731	79	K01228; K01230; K01456; K03094; K03237; K03283; K03347; K03868; K04079; K04374; K04523; K04554; K05546; K06689; K07151; K07342; K07765; K07953; K08054; K08057; K08288; K08653; K08852; K09481; K09486; K09487; K09490; K09503; K09517; K09518; K09523; K09540; K09561; K09562; K09580; K09584; K10084; K10085; K10088; K10575; K10578; K10597; K10601; K10636; K10661; K10666; K10839; K10950; K10956; K11718;…
trait6	qBA04	Branch angle	chr04	4.002-4.367	chr04:20867567-29835349	Figure S1	Spliceosome	0.86	1	No	937	102	K03283; K06063; K09564; K09567; K10599; K11086; K11087; K11088; K11091; K11092; K11093; K11094; K11095; K11097; K11098; K11099; K11984; K12621; K12622; K12623; K12624; K12625; K12626; K12627; K12662; K12733; K12741; K12811; K12812; K12813; K12815; K12816; K12817; K12818; K12819; K12820; K12821; K12822; K12823; K12824; K12825; K12826; K12827; K12828; K12829; K12830; K12831; K12832; K12833; K12834;…
trait6	qBA04	Branch angle	chr04	4.002-4.367	chr04:20867567-29835349	Figure S1	Starch and sucrose metabolism	1.47	1	No	1103	34	K00688; K00695; K00696; K00700; K00703; K00705; K00706; K00750; K00844; K00847; K00963; K00975; K01087; K01176; K01177; K01179; K01187; K01188; K01193; K01194; K01210; K01214; K01513; K01810; K01835; K05349; K05350; K07024; K13679; K16055; K18447; K19891; K19892; K19893
trait6	qBA04	Branch angle	chr04	4.002-4.367	chr04:20867567-29835349	Figure S1	mRNA surveillance pathway	0.85	1	No	952	53	K00565; K03265; K03267; K03456; K04354; K04382; K06100; K06269; K06965; K08873; K11583; K11584; K12812; K12875; K12876; K12877; K12881; K12882; K12883; K13025; K13098; K13114; K13126; K13171; K13917; K14294; K14324; K14325; K14326; K14327; K14328; K14376; K14396; K14397; K14398; K14399; K14400; K14401; K14402; K14403; K14404; K14405; K14406; K14407; K14408; K14409; K14411; K14416; K14962; K15542;…
trait5	qER04	Expansion radius	chr04	6.164-6.444	chr04:12406109-16011350	Figure S2	Circadian rhythm - plant	12.25	5.10203e-07	Yes	291	25	K00660; K03097; K03115; K10143; K12115; K12116; K12118; K12119; K12120; K12121; K12124; K12125; K12126; K12127; K12128; K12129; K12130; K12133; K12135; K16166; K16221; K16222; K16223; K16240; K16241
trait5	qER04	Expansion radius	chr04	6.164-6.444	chr04:12406109-16011350	Figure S2	Flavonoid biosynthesis	14.67	6.49247e-07	Yes	216	16	K00475; K00487; K00588; K00660; K01859; K05277; K05278; K05280; K08243; K08695; K09754; K13065; K13081; K13082; K22845; K23179
trait5	qER04	Expansion radius	chr04	6.164-6.444	chr04:12406109-16011350	Figure S2	Phenylpropanoid biosynthesis	4.71	0.00114381	Yes	756	21	K00083; K00430; K00487; K00588; K01188; K01904; K05349; K05350; K06892; K09753; K09754; K09755; K10775; K11188; K12355; K12356; K13065; K13066; K18368; K22395; K23260
trait5	qER04	Expansion radius	chr04	6.164-6.444	chr04:12406109-16011350	Figure S2	Histidine metabolism	7.84	0.0541931	No	101	13	K00013; K00128; K00765; K00817; K01590; K01663; K01693; K01814; K11755; K14085; K14152; K18649; K19787
trait5	qER04	Expansion radius	chr04	6.164-6.444	chr04:12406109-16011350	Figure S2	Diterpenoid biosynthesis	6.19	0.0835073	No	128	9	K04120; K04121; K04122; K04123; K04124; K04125; K05282; K13070; K17961
trait5	qER04	Expansion radius	chr04	6.164-6.444	chr04:12406109-16011350	Figure S2	Selenocompound metabolism	7.62	0.123284	No	52	9	K00384; K00549; K01739; K01760; K01761; K01874; K08247; K11717; K13811
trait5	qER04	Expansion radius	chr04	6.164-6.444	chr04:12406109-16011350	Figure S2	Amino sugar and nucleotide sugar metabolism	3.08	0.16586	No	514	41	K00012; K00326; K00621; K00770; K00820; K00844; K00847; K00963; K00965; K00966; K00972; K00975; K01097; K01183; K01209; K01711; K01784; K01809; K01810; K01835; K01836; K02377; K05305; K06118; K08678; K08679; K10046; K12373; K12446; K12447; K12448; K12449; K12450; K12451; K13379; K13648; K15920; K16190; K17497; K18677; K20547
trait5	qER04	Expansion radius	chr04	6.164-6.444	chr04:12406109-16011350	Figure S2	Various types of N-glycan biosynthesis	3.81	0.231516	No	104	24	K00726; K00736; K00753; K01230; K01231; K03714; K03842; K03843; K03844; K03845; K03846; K03847; K07151; K07432; K07441; K12373; K12666; K12667; K12668; K12669; K12670; K14412; K14413; K23741
trait5	qER04	Expansion radius	chr04	6.164-6.444	chr04:12406109-16011350	Figure S2	Phagosome	3.31	0.24492	No	239	29	K00914; K00921; K02144; K02145; K02146; K02147; K02148; K02149; K02150; K02151; K02152; K02154; K02155; K03661; K04392; K07342; K07374; K07375; K07888; K07889; K07897; K08054; K08057; K08488; K08492; K08517; K09481; K10956; K12182
trait5	qER04	Expansion radius	chr04	6.164-6.444	chr04:12406109-16011350	Figure S2	SNARE interactions in vesicular transport	3.5	0.248858	No	113	18	K08486; K08488; K08489; K08490; K08492; K08493; K08495; K08496; K08497; K08500; K08503; K08504; K08505; K08506; K08507; K08515; K08516; K08517
trait5	qER04	Expansion radius	chr04	6.164-6.444	chr04:12406109-16011350	Figure S2	N-Glycan biosynthesis	2.98	0.286021	No	133	33	K00721; K00726; K00729; K00736; K00737; K00779; K00902; K01001; K01228; K01230; K01231; K03842; K03843; K03844; K03845; K03846; K03847; K03848; K03849; K03850; K05546; K07151; K07252; K07432; K07441; K09659; K12345; K12666; K12667; K12668; K12669; K12670; K23741
trait5	qER04	Expansion radius	chr04	6.164-6.444	chr04:12406109-16011350	Figure S2	Propanoate metabolism	2.93	0.289636	No	135	20	K00016; K00140; K00166; K00167; K00232; K00382; K00626; K01578; K01692; K01895; K01899; K01900; K01961; K01962; K01963; K02160; K05605; K09699; K11262; K23146
trait5	qER04	Expansion radius	chr04	6.164-6.444	chr04:12406109-16011350	Figure S2	beta-Alanine metabolism	2.69	0.310947	No	147	17	K00128; K00140; K00207; K00232; K00276; K01431; K01464; K01578; K01580; K01692; K01918; K05605; K12259; K13366; K14085; K17839; K23146
trait5	qER04	Expansion radius	chr04	6.164-6.444	chr04:12406109-16011350	Figure S2	Citrate cycle (TCA cycle)	2.49	0.331626	No	159	20	K00025; K00026; K00030; K00031; K00161; K00162; K00164; K00234; K00235; K00236; K00382; K00627; K00658; K01610; K01647; K01648; K01679; K01681; K01899; K01900
trait5	qER04	Expansion radius	chr04	6.164-6.444	chr04:12406109-16011350	Figure S2	Basal transcription factors	2.44	0.3367	No	162	29	K02202; K03120; K03122; K03123; K03124; K03125; K03126; K03127; K03128; K03129; K03130; K03131; K03132; K03133; K03134; K03135; K03136; K03137; K03138; K03139; K03141; K03142; K03143; K03144; K06634; K10842; K10843; K10844; K14649
trait5	qER04	Expansion radius	chr04	6.164-6.444	chr04:12406109-16011350	Figure S2	Pentose phosphate pathway	1.99	0.396223	No	199	17	K00033; K00036; K00131; K00615; K00616; K00850; K00851; K00852; K00895; K00948; K01057; K01623; K01783; K01807; K01810; K01835; K03841
trait5	qER04	Expansion radius	chr04	6.164-6.444	chr04:12406109-16011350	Figure S2	Galactose metabolism	2.41	0.402075	No	328	16	K00844; K00850; K00963; K00965; K01187; K01190; K01193; K01784; K01785; K01835; K06611; K06617; K07407; K12309; K12447; K18819
trait5	qER04	Expansion radius	chr04	6.164-6.444	chr04:12406109-16011350	Figure S2	Valine, leucine and isoleucine degradation	1.76	0.434858	No	225	24	K00020; K00128; K00140; K00166; K00167; K00249; K00253; K00382; K00626; K00826; K00827; K01640; K01641; K01692; K01907; K01968; K01969; K05605; K05607; K07513; K09699; K14085; K18660; K23146
trait5	qER04	Expansion radius	chr04	6.164-6.444	chr04:12406109-16011350	Figure S2	Biosynthesis of amino acids	2.17	0.454288	No	730	100	K00003; K00013; K00030; K00031; K00052; K00053; K00058; K00133; K00134; K00145; K00215; K00264; K00286; K00549; K00600; K00611; K00615; K00616; K00620; K00640; K00765; K00766; K00789; K00800; K00811; K00814; K00817; K00818; K00826; K00831; K00850; K00872; K00873; K00891; K00927; K00928; K00930; K00948; K01079; K01438; K01476; K01586; K01609; K01620; K01623; K01626; K01647; K01649; K01652; K01653;…
trait5	qER04	Expansion radius	chr04	6.164-6.444	chr04:12406109-16011350	Figure S2	mRNA surveillance pathway	2.08	0.467094	No	952	53	K00565; K03265; K03267; K03456; K04354; K04382; K06100; K06269; K06965; K08873; K11583; K11584; K12812; K12875; K12876; K12877; K12881; K12882; K12883; K13025; K13098; K13114; K13126; K13171; K13917; K14294; K14324; K14325; K14326; K14327; K14328; K14376; K14396; K14397; K14398; K14399; K14400; K14401; K14402; K14403; K14404; K14405; K14406; K14407; K14408; K14409; K14411; K14416; K14962; K15542;…
trait5	qER04	Expansion radius	chr04	6.164-6.444	chr04:12406109-16011350	Figure S2	Carbon fixation in photosynthetic organisms	1.27	0.547199	No	312	25	K00025; K00026; K00028; K00029; K00051; K00134; K00615; K00814; K00855; K00927; K01006; K01100; K01595; K01601; K01602; K01610; K01623; K01783; K01803; K01807; K03841; K05298; K14272; K14454; K14455
trait5	qER04	Expansion radius	chr04	6.164-6.444	chr04:12406109-16011350	Figure S2	Cysteine and methionine metabolism	1.26	0.549503	No	314	45	K00003; K00016; K00025; K00026; K00058; K00133; K00547; K00549; K00558; K00640; K00789; K00797; K00811; K00815; K00826; K00827; K00831; K00837; K00899; K00928; K01011; K01244; K01251; K01611; K01738; K01739; K01760; K01761; K01762; K01919; K05396; K05933; K08963; K08967; K12524; K13034; K14454; K14455; K16054; K17398; K20772; K21456; K22207; K22846; K23977
trait5	qER04	Expansion radius	chr04	6.164-6.444	chr04:12406109-16011350	Figure S2	Ribosome biogenesis in eukaryotes	1.25	0.551796	No	316	57	K01164; K03097; K03115; K03264; K03537; K03538; K03539; K06943; K07178; K07179; K07562; K07936; K11108; K11128; K11130; K11131; K11883; K12619; K12845; K13288; K14290; K14521; K14525; K14536; K14537; K14538; K14539; K14544; K14545; K14546; K14548; K14549; K14550; K14552; K14553; K14554; K14555; K14556; K14557; K14558; K14559; K14560; K14561; K14563; K14564; K14565; K14566; K14567; K14568; K14569;…
trait5	qER04	Expansion radius	chr04	6.164-6.444	chr04:12406109-16011350	Figure S2	Photosynthesis	1.14	0.584828	No	346	45	K02108; K02109; K02110; K02111; K02112; K02113; K02114; K02115; K02634; K02635; K02636; K02637; K02638; K02639; K02640; K02641; K02689; K02690; K02691; K02692; K02693; K02694; K02695; K02698; K02699; K02701; K02703; K02704; K02705; K02706; K02707; K02712; K02716; K02717; K02721; K02723; K02724; K03541; K03542; K08901; K08902; K08903; K08905; K08906; K14332
trait5	qER04	Expansion radius	chr04	6.164-6.444	chr04:12406109-16011350	Figure S2	Ascorbate and aldarate metabolism	1.09	0.601449	No	362	17	K00012; K00103; K00128; K00225; K00423; K00434; K00469; K08232; K10046; K10047; K12447; K14085; K14190; K16190; K17744; K18649; K21888
trait5	qER04	Expansion radius	chr04	6.164-6.444	chr04:12406109-16011350	Figure S2	Glycerolipid metabolism	1.06	0.614467	No	375	32	K00002; K00128; K00630; K00655; K00679; K00863; K00864; K00901; K01054; K03715; K06118; K06119; K07407; K09480; K11155; K13506; K13508; K13509; K13513; K13519; K13523; K14085; K14674; K15728; K15918; K16816; K18693; K21362; K22848; K22849; K22920; K24189
trait5	qER04	Expansion radius	chr04	6.164-6.444	chr04:12406109-16011350	Figure S2	Inositol phosphate metabolism	0.97	0.647463	No	410	31	K00010; K00140; K00469; K00888; K00889; K00913; K00914; K00915; K00921; K00999; K01092; K01099; K01110; K01114; K01765; K01803; K01858; K03103; K05857; K10047; K10572; K13711; K15422; K18081; K18649; K19517; K19801; K20279; K21797; K22913; K24221
trait5	qER04	Expansion radius	chr04	6.164-6.444	chr04:12406109-16011350	Figure S2	Ubiquitin mediated proteolysis	1.69	0.666286	No	470	63	K02927; K02977; K03094; K03178; K03347; K03348; K03349; K03350; K03351; K03352; K03353; K03354; K03355; K03357; K03363; K03364; K03868; K03869; K03872; K03873; K03875; K04506; K04554; K04649; K04706; K06688; K06689; K08770; K09561; K10140; K10143; K10144; K10260; K10570; K10571; K10573; K10575; K10576; K10577; K10578; K10580; K10581; K10583; K10588; K10589; K10590; K10591; K10592; K10597; K10598;…
trait5	qER04	Expansion radius	chr04	6.164-6.444	chr04:12406109-16011350	Figure S2	Oxidative phosphorylation	1.57	0.730385	No	505	89	K00234; K00235; K00236; K00411; K00412; K00413; K00416; K00417; K00419; K01507; K01535; K02108; K02109; K02110; K02111; K02112; K02113; K02114; K02115; K02126; K02128; K02132; K02133; K02134; K02135; K02136; K02137; K02138; K02140; K02144; K02145; K02146; K02147; K02148; K02149; K02150; K02151; K02152; K02154; K02155; K02256; K02257; K02258; K02259; K02260; K02261; K02265; K02266; K02267; K03661;…
trait5	qER04	Expansion radius	chr04	6.164-6.444	chr04:12406109-16011350	Figure S2	Mismatch repair	0.76	0.733345	No	519	22	K02327; K02328; K03111; K03504; K03505; K03657; K04802; K07456; K07466; K08734; K08735; K08736; K08737; K08739; K10739; K10740; K10746; K10747; K10754; K10755; K10756; K10858
trait5	qER04	Expansion radius	chr04	6.164-6.444	chr04:12406109-16011350	Figure S2	DNA replication	0.74	0.745381	No	537	33	K02209; K02210; K02212; K02320; K02321; K02324; K02325; K02326; K02327; K02328; K02335; K02540; K02541; K02542; K02684; K02685; K03111; K03504; K03505; K03506; K04799; K04802; K07466; K10739; K10740; K10742; K10743; K10744; K10745; K10747; K10754; K10755; K10756
trait5	qER04	Expansion radius	chr04	6.164-6.444	chr04:12406109-16011350	Figure S2	RNA transport	0.74	0.746034	No	538	101	K00784; K00974; K01164; K02516; K03113; K03231; K03236; K03237; K03238; K03239; K03240; K03241; K03242; K03243; K03245; K03246; K03247; K03248; K03249; K03250; K03251; K03252; K03253; K03254; K03257; K03259; K03260; K03262; K03537; K03538; K03539; K03680; K03754; K05019; K05749; K07562; K07936; K09291; K10577; K12160; K12812; K12875; K12876; K12877; K12878; K12879; K12880; K12881; K12882; K12883;…
trait5	qER04	Expansion radius	chr04	6.164-6.444	chr04:12406109-16011350	Figure S2	Nucleotide excision repair	0.7	0.761824	No	563	38	K02202; K02324; K02325; K02326; K02327; K02328; K02335; K03141; K03142; K03143; K03144; K03504; K03505; K03506; K03657; K03868; K04802; K06634; K07466; K10140; K10570; K10609; K10610; K10739; K10740; K10747; K10754; K10755; K10756; K10838; K10839; K10841; K10842; K10843; K10844; K10846; K10848; K10849
trait5	qER04	Expansion radius	chr04	6.164-6.444	chr04:12406109-16011350	Figure S2	Homologous recombination	0.61	0.808097	No	647	33	K02327; K02328; K02335; K03111; K03165; K03504; K03505; K03553; K03655; K04482; K04728; K07466; K08775; K08991; K10683; K10728; K10739; K10740; K10865; K10866; K10867; K10869; K10870; K10871; K10875; K10879; K10880; K10881; K10882; K10901; K11864; K12173; K15362
trait5	qER04	Expansion radius	chr04	6.164-6.444	chr04:12406109-16011350	Figure S2	Pentose and glucuronate interconversions	1.44	0.812815	No	551	15	K00002; K00008; K00012; K00854; K00875; K00963; K01051; K01184; K01213; K01728; K01783; K01805; K12447; K16190; K22935
trait5	qER04	Expansion radius	chr04	6.164-6.444	chr04:12406109-16011350	Figure S2	Ubiquinone and other terpenoid-quinone biosynthesis	0.54	0.845459	No	731	24	K00457; K00487; K00591; K00815; K01661; K01904; K02552; K03809; K05928; K06125; K06126; K06127; K09833; K09834; K12501; K12502; K14759; K14760; K17872; K18534; K18606; K19222; K23094; K23095
trait5	qER04	Expansion radius	chr04	6.164-6.444	chr04:12406109-16011350	Figure S2	MAPK signaling pathway - plant	0.36	0.94067	No	1100	50	K00940; K02183; K03781; K13413; K13414; K13416; K13420; K13422; K13423; K13424; K13425; K13426; K13447; K13449; K14496; K14497; K14498; K14509; K14510; K14512; K14513; K14514; K14515; K14516; K16224; K17686; K20535; K20536; K20537; K20538; K20547; K20551; K20553; K20557; K20558; K20600; K20603; K20604; K20606; K20607; K20714; K20716; K20717; K20718; K20725; K20726; K20727; K20728; K20729; K20772
trait5	qER04	Expansion radius	chr04	6.164-6.444	chr04:12406109-16011350	Figure S2	Carbon metabolism	0.87	1	No	915	96	K00025; K00026; K00028; K00029; K00030; K00031; K00033; K00036; K00051; K00058; K00074; K00121; K00122; K00131; K00134; K00140; K00161; K00162; K00164; K00232; K00234; K00235; K00236; K00261; K00281; K00297; K00382; K00600; K00605; K00615; K00616; K00626; K00627; K00640; K00658; K00814; K00830; K00831; K00844; K00850; K00851; K00855; K00863; K00873; K00927; K00948; K01006; K01057; K01079; K01100;…
trait5	qER04	Expansion radius	chr04	6.164-6.444	chr04:12406109-16011350	Figure S2	Endocytosis	0.82	1	No	961	60	K00889; K01115; K01528; K03283; K04645; K04646; K05754; K05755; K05756; K05757; K05758; K07888; K07889; K07897; K07901; K07904; K07937; K10364; K10365; K10396; K10591; K11824; K11826; K11866; K12182; K12183; K12184; K12185; K12188; K12189; K12190; K12191; K12192; K12193; K12194; K12195; K12196; K12197; K12198; K12199; K12200; K12471; K12472; K12479; K12483; K12486; K12489; K12492; K12493; K15053;…
trait5	qER04	Expansion radius	chr04	6.164-6.444	chr04:12406109-16011350	Figure S2	Plant-pathogen interaction	0.6	1	No	1971	50	K00864; K01373; K02183; K02358; K04079; K04368; K05391; K09487; K12795; K13412; K13413; K13414; K13416; K13417; K13420; K13423; K13424; K13425; K13426; K13427; K13428; K13429; K13430; K13433; K13434; K13435; K13436; K13437; K13447; K13448; K13449; K13456; K13457; K13458; K13459; K13465; K13466; K13473; K14512; K15397; K16224; K16225; K16226; K18834; K18835; K18873; K18875; K18878; K20536; K20600
trait5	qER04	Expansion radius	chr04	6.164-6.444	chr04:12406109-16011350	Figure S2	Ribosome	1.34	1	No	887	130	K02863; K02864; K02865; K02866; K02867; K02868; K02870; K02871; K02872; K02873; K02874; K02875; K02876; K02877; K02878; K02879; K02880; K02881; K02882; K02883; K02884; K02885; K02886; K02887; K02888; K02889; K02890; K02891; K02892; K02893; K02894; K02895; K02896; K02897; K02898; K02899; K02900; K02901; K02902; K02903; K02904; K02905; K02906; K02908; K02909; K02910; K02911; K02912; K02913; K02914;…
trait5	qER04	Expansion radius	chr04	6.164-6.444	chr04:12406109-16011350	Figure S2	Spliceosome	0.85	1	No	937	102	K03283; K06063; K09564; K09567; K10599; K11086; K11087; K11088; K11091; K11092; K11093; K11094; K11095; K11097; K11098; K11099; K11984; K12621; K12622; K12623; K12624; K12625; K12626; K12627; K12662; K12733; K12741; K12811; K12812; K12813; K12815; K12816; K12817; K12818; K12819; K12820; K12821; K12822; K12823; K12824; K12825; K12826; K12827; K12828; K12829; K12830; K12831; K12832; K12833; K12834;…
trait5	qER04	Expansion radius	chr04	6.164-6.444	chr04:12406109-16011350	Figure S2	Starch and sucrose metabolism	0.72	1	No	1103	34	K00688; K00695; K00696; K00700; K00703; K00705; K00706; K00750; K00844; K00847; K00963; K00975; K01087; K01176; K01177; K01179; K01187; K01188; K01193; K01194; K01210; K01214; K01513; K01810; K01835; K05349; K05350; K07024; K13679; K16055; K18447; K19891; K19892; K19893
trait4	qPBN04	Primary branch number	chr04	64.235-68.411	chr04:102074218-119091038	Figure S3	Amino sugar and nucleotide sugar metabolism	2.63	0.0532108	No	514	41	K00012; K00326; K00621; K00770; K00820; K00844; K00847; K00963; K00965; K00966; K00972; K00975; K01097; K01183; K01209; K01711; K01784; K01809; K01810; K01835; K01836; K02377; K05305; K06118; K08678; K08679; K10046; K12373; K12446; K12447; K12448; K12449; K12450; K12451; K13379; K13648; K15920; K16190; K17497; K18677; K20547
trait4	qPBN04	Primary branch number	chr04	64.235-68.411	chr04:102074218-119091038	Figure S3	Cysteine and methionine metabolism	3.01	0.0650522	No	314	45	K00003; K00016; K00025; K00026; K00058; K00133; K00547; K00549; K00558; K00640; K00789; K00797; K00811; K00815; K00826; K00827; K00831; K00837; K00899; K00928; K01011; K01244; K01251; K01611; K01738; K01739; K01760; K01761; K01762; K01919; K05396; K05933; K08963; K08967; K12524; K13034; K14454; K14455; K16054; K17398; K20772; K21456; K22207; K22846; K23977
trait4	qPBN04	Primary branch number	chr04	64.235-68.411	chr04:102074218-119091038	Figure S3	Biosynthesis of amino acids	2.22	0.105168	No	730	100	K00003; K00013; K00030; K00031; K00052; K00053; K00058; K00133; K00134; K00145; K00215; K00264; K00286; K00549; K00600; K00611; K00615; K00616; K00620; K00640; K00765; K00766; K00789; K00800; K00811; K00814; K00817; K00818; K00826; K00831; K00850; K00872; K00873; K00891; K00927; K00928; K00930; K00948; K01079; K01438; K01476; K01586; K01609; K01620; K01623; K01626; K01647; K01649; K01652; K01653;…
trait4	qPBN04	Primary branch number	chr04	64.235-68.411	chr04:102074218-119091038	Figure S3	Monobactam biosynthesis	5.19	0.175869	No	26	6	K00133; K00215; K00928; K01714; K12524; K13811
trait4	qPBN04	Primary branch number	chr04	64.235-68.411	chr04:102074218-119091038	Figure S3	Sulfur relay system	5.19	0.175869	No	26	10	K01011; K03635; K03637; K03639; K04487; K11996; K12161; K14168; K14169; K21232
trait4	qPBN04	Primary branch number	chr04	64.235-68.411	chr04:102074218-119091038	Figure S3	Biosynthesis of unsaturated fatty acids	3.97	0.181315	No	68	9	K00232; K01068; K03921; K07513; K10249; K10251; K10256; K10258; K10703
trait4	qPBN04	Primary branch number	chr04	64.235-68.411	chr04:102074218-119091038	Figure S3	Fructose and mannose metabolism	2.71	0.192831	No	249	19	K00008; K00844; K00847; K00850; K00863; K00895; K00966; K01103; K01623; K01711; K01803; K01805; K01809; K02377; K03841; K05305; K17497; K18447; K19355
trait4	qPBN04	Primary branch number	chr04	64.235-68.411	chr04:102074218-119091038	Figure S3	Phosphonate and phosphinate metabolism	4.09	0.217706	No	33	3	K00967; K00968; K00993
trait4	qPBN04	Primary branch number	chr04	64.235-68.411	chr04:102074218-119091038	Figure S3	Lysine biosynthesis	3.97	0.223508	No	34	9	K00003; K00133; K00215; K00928; K01586; K01714; K01778; K10206; K12524
trait4	qPBN04	Primary branch number	chr04	64.235-68.411	chr04:102074218-119091038	Figure S3	Alanine, aspartate and glutamate metabolism	2.91	0.254513	No	139	28	K00261; K00262; K00264; K00278; K00294; K00609; K00764; K00811; K00814; K00820; K00827; K00830; K01580; K01755; K01756; K01915; K01939; K01940; K01953; K01955; K01956; K13051; K13566; K14272; K14454; K14455; K16871; K17761
trait4	qPBN04	Primary branch number	chr04	64.235-68.411	chr04:102074218-119091038	Figure S3	Glycosphingolipid biosynthesis - globo and isoglobo series	3.37	0.257428	No	40	3	K01988; K07407; K12373
trait4	qPBN04	Primary branch number	chr04	64.235-68.411	chr04:102074218-119091038	Figure S3	Arginine biosynthesis	3.1	0.272395	No	87	21	K00145; K00261; K00262; K00611; K00620; K00811; K00814; K00818; K00930; K01427; K01438; K01476; K01755; K01915; K01940; K13427; K14272; K14454; K14455; K14677; K14682
trait4	qPBN04	Primary branch number	chr04	64.235-68.411	chr04:102074218-119091038	Figure S3	Riboflavin metabolism	3	0.287577	No	90	14	K00793; K00794; K00861; K00953; K01513; K11752; K14379; K14394; K14652; K18453; K20860; K20884; K22912; K22949
trait4	qPBN04	Primary branch number	chr04	64.235-68.411	chr04:102074218-119091038	Figure S3	Pantothenate and CoA biosynthesis	2.63	0.320788	No	154	19	K00053; K00128; K00207; K00606; K00826; K00859; K01431; K01464; K01513; K01598; K01652; K01653; K01687; K01918; K01922; K02201; K06133; K09680; K17839
trait4	qPBN04	Primary branch number	chr04	64.235-68.411	chr04:102074218-119091038	Figure S3	Sulfur metabolism	2.65	0.349886	No	102	17	K00387; K00392; K00640; K00860; K00988; K01011; K01082; K01738; K01739; K02045; K05907; K13034; K13811; K15422; K17285; K17725; K22966
trait4	qPBN04	Primary branch number	chr04	64.235-68.411	chr04:102074218-119091038	Figure S3	Basal transcription factors	2.5	0.358606	No	162	29	K02202; K03120; K03122; K03123; K03124; K03125; K03126; K03127; K03128; K03129; K03130; K03131; K03132; K03133; K03134; K03135; K03136; K03137; K03138; K03139; K03141; K03142; K03143; K03144; K06634; K10842; K10843; K10844; K14649
trait4	qPBN04	Primary branch number	chr04	64.235-68.411	chr04:102074218-119091038	Figure S3	One carbon pool by folate	2.11	0.37897	No	64	11	K00288; K00297; K00600; K00601; K00602; K00604; K00605; K01433; K01934; K01938; K13998
trait4	qPBN04	Primary branch number	chr04	64.235-68.411	chr04:102074218-119091038	Figure S3	Autophagy - other	2.48	0.387151	No	109	23	K00914; K04382; K07203; K07204; K08266; K08269; K08330; K08331; K08333; K08334; K08336; K08337; K08339; K08341; K08342; K08343; K17606; K17888; K17890; K17906; K17907; K17908; K19730
trait4	qPBN04	Primary branch number	chr04	64.235-68.411	chr04:102074218-119091038	Figure S3	Sphingolipid metabolism	2.27	0.438781	No	178	15	K00654; K01190; K01634; K04708; K04710; K04711; K04712; K04713; K04715; K04718; K07407; K12309; K12349; K12382; K17108
trait4	qPBN04	Primary branch number	chr04	64.235-68.411	chr04:102074218-119091038	Figure S3	Glycosylphosphatidylinositol (GPI)-anchor biosynthesis	2.23	0.452066	No	121	20	K03857; K03858; K03859; K03860; K03861; K05283; K05284; K05285; K05286; K05287; K05288; K05289; K05290; K05291; K05292; K05293; K05294; K05310; K07541; K07542
trait4	qPBN04	Primary branch number	chr04	64.235-68.411	chr04:102074218-119091038	Figure S3	Fatty acid elongation	2.11	0.4903	No	128	8	K01068; K01074; K07512; K10249; K10251; K10258; K10703; K15397
trait4	qPBN04	Primary branch number	chr04	64.235-68.411	chr04:102074218-119091038	Figure S3	Carbon metabolism	1.77	0.495222	No	915	96	K00025; K00026; K00028; K00029; K00030; K00031; K00033; K00036; K00051; K00058; K00074; K00121; K00122; K00131; K00134; K00140; K00161; K00162; K00164; K00232; K00234; K00235; K00236; K00261; K00281; K00297; K00382; K00600; K00605; K00615; K00616; K00626; K00627; K00640; K00658; K00814; K00830; K00831; K00844; K00850; K00851; K00855; K00863; K00873; K00927; K00948; K01006; K01057; K01079; K01100;…
trait4	qPBN04	Primary branch number	chr04	64.235-68.411	chr04:102074218-119091038	Figure S3	Starch and sucrose metabolism	1.71	0.511803	No	1103	34	K00688; K00695; K00696; K00700; K00703; K00705; K00706; K00750; K00844; K00847; K00963; K00975; K01087; K01176; K01177; K01179; K01187; K01188; K01193; K01194; K01210; K01214; K01513; K01810; K01835; K05349; K05350; K07024; K13679; K16055; K18447; K19891; K19892; K19893
trait4	qPBN04	Primary branch number	chr04	64.235-68.411	chr04:102074218-119091038	Figure S3	Folate biosynthesis	1.38	0.517993	No	98	18	K00079; K01113; K01307; K01495; K01633; K01724; K01930; K03635; K03637; K03639; K13941; K13950; K13998; K14652; K15376; K15631; K18482; K20457
trait4	qPBN04	Primary branch number	chr04	64.235-68.411	chr04:102074218-119091038	Figure S3	Steroid biosynthesis	1.35	0.525129	No	100	18	K00213; K00222; K00227; K00511; K00559; K00801; K01052; K01824; K01853; K05917; K08242; K08246; K09828; K09832; K14423; K14424; K14674; K23558
trait4	qPBN04	Primary branch number	chr04	64.235-68.411	chr04:102074218-119091038	Figure S3	Glycine, serine and threonine metabolism	2.07	0.535129	No	196	35	K00003; K00058; K00108; K00130; K00133; K00276; K00281; K00306; K00382; K00499; K00600; K00605; K00827; K00830; K00831; K00872; K00928; K01079; K01620; K01695; K01696; K01733; K01754; K01834; K02437; K06001; K12235; K12524; K14085; K14272; K15633; K15634; K15893; K15918; K15919
trait4	qPBN04	Primary branch number	chr04	64.235-68.411	chr04:102074218-119091038	Figure S3	Phenylalanine metabolism	1.81	0.605282	No	149	15	K00074; K00276; K00457; K00811; K00815; K00817; K01426; K01593; K01692; K07253; K10775; K14454; K14455; K15849; K18606
trait4	qPBN04	Primary branch number	chr04	64.235-68.411	chr04:102074218-119091038	Figure S3	Carotenoid biosynthesis	1.08	0.605925	No	125	21	K00514; K02291; K02293; K06443; K06444; K09835; K09837; K09838; K09839; K09840; K09841; K09842; K09843; K14593; K14595; K15744; K15746; K15747; K17911; K17912; K17913
trait4	qPBN04	Primary branch number	chr04	64.235-68.411	chr04:102074218-119091038	Figure S3	Tyrosine metabolism	1.93	0.613676	No	210	20	K00001; K00121; K00276; K00422; K00451; K00457; K00811; K00815; K00817; K01555; K01557; K01593; K01800; K02510; K07253; K14454; K14455; K15849; K18606; K18857
trait4	qPBN04	Primary branch number	chr04	64.235-68.411	chr04:102074218-119091038	Figure S3	Diterpenoid biosynthesis	1.05	0.61465	No	128	9	K04120; K04121; K04122; K04123; K04124; K04125; K05282; K13070; K17961
trait4	qPBN04	Primary branch number	chr04	64.235-68.411	chr04:102074218-119091038	Figure S3	Propanoate metabolism	1	0.634267	No	135	20	K00016; K00140; K00166; K00167; K00232; K00382; K00626; K01578; K01692; K01895; K01899; K01900; K01961; K01962; K01963; K02160; K05605; K09699; K11262; K23146
trait4	qPBN04	Primary branch number	chr04	64.235-68.411	chr04:102074218-119091038	Figure S3	Flavonoid biosynthesis	1.87	0.64812	No	216	16	K00475; K00487; K00588; K00660; K01859; K05277; K05278; K05280; K08243; K08695; K09754; K13065; K13081; K13082; K22845; K23179
trait4	qPBN04	Primary branch number	chr04	64.235-68.411	chr04:102074218-119091038	Figure S3	Protein export	0.87	0.685002	No	155	26	K03070; K03100; K03104; K03105; K03106; K03107; K03108; K03109; K03110; K03116; K03118; K03217; K07342; K09481; K09490; K09540; K09647; K09648; K10956; K12272; K12275; K12946; K12947; K12948; K13280; K13431
trait4	qPBN04	Primary branch number	chr04	64.235-68.411	chr04:102074218-119091038	Figure S3	Isoflavonoid biosynthesis	0.86	0.689673	No	157	11	K13257; K13258; K13259; K13260; K13262; K13263; K13264; K13265; K13267; K22932; K23179
trait4	qPBN04	Primary branch number	chr04	64.235-68.411	chr04:102074218-119091038	Figure S3	Citrate cycle (TCA cycle)	0.85	0.694274	No	159	20	K00025; K00026; K00030; K00031; K00161; K00162; K00164; K00234; K00235; K00236; K00382; K00627; K00658; K01610; K01647; K01648; K01679; K01681; K01899; K01900
trait4	qPBN04	Primary branch number	chr04	64.235-68.411	chr04:102074218-119091038	Figure S3	Fatty acid biosynthesis	0.81	0.709851	No	166	18	K00059; K00208; K00645; K00648; K00665; K01897; K01961; K01962; K01963; K02160; K02372; K03921; K07512; K09458; K10781; K10782; K11262; K18660
trait4	qPBN04	Primary branch number	chr04	64.235-68.411	chr04:102074218-119091038	Figure S3	Proteasome	1.59	0.718695	No	170	37	K02725; K02726; K02727; K02728; K02729; K02730; K02731; K02732; K02734; K02735; K02736; K02737; K02738; K02739; K03028; K03029; K03030; K03031; K03032; K03033; K03035; K03036; K03037; K03038; K03039; K03061; K03062; K03063; K03064; K03065; K03066; K06691; K06693; K06699; K06700; K10881; K11599
trait4	qPBN04	Primary branch number	chr04	64.235-68.411	chr04:102074218-119091038	Figure S3	Terpenoid backbone biosynthesis	0.78	0.724637	No	173	31	K00021; K00099; K00587; K00626; K00787; K00869; K00919; K00938; K00991; K01597; K01641; K01662; K01770; K01823; K03526; K03527; K05356; K05906; K05954; K05955; K06013; K06981; K08658; K10960; K11778; K12742; K13789; K14066; K15889; K15891; K15892
trait4	qPBN04	Primary branch number	chr04	64.235-68.411	chr04:102074218-119091038	Figure S3	Phenylalanine, tyrosine and tryptophan biosynthesis	0.75	0.736712	No	179	22	K00766; K00800; K00811; K00815; K00817; K00891; K01609; K01626; K01657; K01658; K01695; K01696; K01736; K01817; K01850; K05359; K06001; K13832; K14454; K14455; K15227; K15849
trait4	qPBN04	Primary branch number	chr04	64.235-68.411	chr04:102074218-119091038	Figure S3	2-Oxocarboxylic acid metabolism	0.74	0.74255	No	182	29	K00030; K00031; K00052; K00053; K00133; K00145; K00620; K00811; K00814; K00818; K00826; K00928; K00930; K01438; K01647; K01649; K01652; K01653; K01681; K01687; K01703; K01704; K11820; K12153; K14272; K14454; K14455; K14677; K14682
trait4	qPBN04	Primary branch number	chr04	64.235-68.411	chr04:102074218-119091038	Figure S3	Arginine and proline metabolism	0.67	0.778307	No	202	24	K00128; K00286; K00294; K00318; K00472; K00797; K00811; K00819; K01259; K01426; K01476; K01581; K01583; K01611; K10536; K12251; K12259; K12657; K13366; K13427; K14085; K14454; K14455; K17839
trait4	qPBN04	Primary branch number	chr04	64.235-68.411	chr04:102074218-119091038	Figure S3	Fatty acid degradation	0.65	0.789616	No	209	16	K00001; K00121; K00128; K00232; K00249; K00626; K01692; K01897; K07425; K07513; K07517; K10527; K14085; K15401; K18857; K20495
trait4	qPBN04	Primary branch number	chr04	64.235-68.411	chr04:102074218-119091038	Figure S3	Tryptophan metabolism	0.62	0.803315	No	218	16	K00128; K00382; K00626; K00658; K00837; K01426; K01593; K01692; K03781; K11816; K11820; K14085; K16903; K22450; K22588; K23947
trait4	qPBN04	Primary branch number	chr04	64.235-68.411	chr04:102074218-119091038	Figure S3	Carbon fixation in photosynthetic organisms	1.73	0.807552	No	312	25	K00025; K00026; K00028; K00029; K00051; K00134; K00615; K00814; K00855; K00927; K01006; K01100; K01595; K01601; K01602; K01610; K01623; K01783; K01803; K01807; K03841; K05298; K14272; K14454; K14455
trait4	qPBN04	Primary branch number	chr04	64.235-68.411	chr04:102074218-119091038	Figure S3	Valine, leucine and isoleucine degradation	0.6	0.813352	No	225	24	K00020; K00128; K00140; K00166; K00167; K00249; K00253; K00382; K00626; K00826; K00827; K01640; K01641; K01692; K01907; K01968; K01969; K05605; K05607; K07513; K09699; K14085; K18660; K23146
trait4	qPBN04	Primary branch number	chr04	64.235-68.411	chr04:102074218-119091038	Figure S3	Pyrimidine metabolism	1.65	0.819321	No	245	32	K00207; K00254; K00609; K00761; K00857; K00876; K00940; K00943; K01081; K01240; K01431; K01464; K01465; K01489; K01493; K01510; K01513; K01520; K01937; K01955; K01956; K03787; K09903; K10807; K10808; K13421; K13800; K13998; K14641; K16329; K16904; K24242
trait4	qPBN04	Primary branch number	chr04	64.235-68.411	chr04:102074218-119091038	Figure S3	Fatty acid metabolism	0.57	0.829386	No	237	29	K00059; K00208; K00232; K00249; K00626; K00645; K00648; K00665; K01074; K01692; K01897; K01961; K01962; K01963; K02160; K02372; K03921; K07512; K07513; K09458; K10249; K10251; K10256; K10258; K10527; K10703; K10781; K11262; K18660
trait4	qPBN04	Primary branch number	chr04	64.235-68.411	chr04:102074218-119091038	Figure S3	Pentose phosphate pathway	1.36	0.869236	No	199	17	K00033; K00036; K00131; K00615; K00616; K00850; K00851; K00852; K00895; K00948; K01057; K01623; K01783; K01807; K01810; K01835; K03841
trait4	qPBN04	Primary branch number	chr04	64.235-68.411	chr04:102074218-119091038	Figure S3	Cyanoamino acid metabolism	0.45	0.891975	No	298	14	K00600; K01188; K01455; K05349; K05350; K08248; K12153; K13034; K13035; K13051; K16266; K18592; K20802; K22706
trait4	qPBN04	Primary branch number	chr04	64.235-68.411	chr04:102074218-119091038	Figure S3	Glutathione metabolism	0.45	0.892782	No	299	20	K00031; K00033; K00036; K00383; K00432; K00434; K00797; K00799; K01255; K01256; K01469; K01581; K01919; K10807; K10808; K11188; K18592; K21456; K21888; K22596
trait4	qPBN04	Primary branch number	chr04	64.235-68.411	chr04:102074218-119091038	Figure S3	Glyoxylate and dicarboxylate metabolism	0.42	0.908409	No	320	31	K00025; K00026; K00122; K00281; K00284; K00382; K00600; K00605; K00626; K00830; K01433; K01455; K01601; K01602; K01637; K01638; K01647; K01681; K01895; K01913; K01915; K02437; K03781; K11517; K14272; K15893; K15918; K15919; K18121; K19269; K22133
trait4	qPBN04	Primary branch number	chr04	64.235-68.411	chr04:102074218-119091038	Figure S3	Galactose metabolism	0.41	0.913746	No	328	16	K00844; K00850; K00963; K00965; K01187; K01190; K01193; K01784; K01785; K01835; K06611; K06617; K07407; K12309; K12447; K18819
trait4	qPBN04	Primary branch number	chr04	64.235-68.411	chr04:102074218-119091038	Figure S3	Ascorbate and aldarate metabolism	0.37	0.933181	No	362	17	K00012; K00103; K00128; K00225; K00423; K00434; K00469; K08232; K10046; K10047; K12447; K14085; K14190; K16190; K17744; K18649; K21888
trait4	qPBN04	Primary branch number	chr04	64.235-68.411	chr04:102074218-119091038	Figure S3	RNA degradation	0.37	0.933681	No	363	53	K00850; K00962; K01148; K01689; K03514; K03654; K03678; K03679; K03681; K04043; K04077; K07573; K08311; K10643; K11600; K12580; K12581; K12585; K12586; K12587; K12589; K12590; K12591; K12592; K12593; K12598; K12599; K12600; K12602; K12603; K12604; K12605; K12606; K12607; K12608; K12611; K12612; K12613; K12614; K12616; K12617; K12619; K12620; K12621; K12622; K12623; K12624; K12625; K12626; K12627;…
trait4	qPBN04	Primary branch number	chr04	64.235-68.411	chr04:102074218-119091038	Figure S3	Inositol phosphate metabolism	0.33	0.953421	No	410	31	K00010; K00140; K00469; K00888; K00889; K00913; K00914; K00915; K00921; K00999; K01092; K01099; K01110; K01114; K01765; K01803; K01858; K03103; K05857; K10047; K10572; K13711; K15422; K18081; K18649; K19517; K19801; K20279; K21797; K22913; K24221
trait4	qPBN04	Primary branch number	chr04	64.235-68.411	chr04:102074218-119091038	Figure S3	Ether lipid metabolism	1.24	0.962601	No	218	10	K00993; K01047; K01062; K01114; K01115; K06123; K13510; K13519; K14674; K16860
trait4	qPBN04	Primary branch number	chr04	64.235-68.411	chr04:102074218-119091038	Figure S3	ABC transporters	0.81	1	No	334	16	K02045; K02195; K05641; K05643; K05656; K05657; K05658; K05663; K05665; K05666; K05674; K05677; K05681; K08711; K08712; K15628
trait4	qPBN04	Primary branch number	chr04	64.235-68.411	chr04:102074218-119091038	Figure S3	Aminoacyl-tRNA biosynthesis	1.07	1	No	252	27	K00604; K01866; K01867; K01868; K01869; K01870; K01872; K01873; K01874; K01875; K01876; K01880; K01881; K01883; K01885; K01886; K01887; K01889; K01890; K01892; K01893; K02433; K02434; K02435; K04567; K14164; K22503
trait4	qPBN04	Primary branch number	chr04	64.235-68.411	chr04:102074218-119091038	Figure S3	DNA replication	0.75	1	No	537	33	K02209; K02210; K02212; K02320; K02321; K02324; K02325; K02326; K02327; K02328; K02335; K02540; K02541; K02542; K02684; K02685; K03111; K03504; K03505; K03506; K04799; K04802; K07466; K10739; K10740; K10742; K10743; K10744; K10745; K10747; K10754; K10755; K10756
trait4	qPBN04	Primary branch number	chr04	64.235-68.411	chr04:102074218-119091038	Figure S3	Endocytosis	1.12	1	No	961	60	K00889; K01115; K01528; K03283; K04645; K04646; K05754; K05755; K05756; K05757; K05758; K07888; K07889; K07897; K07901; K07904; K07937; K10364; K10365; K10396; K10591; K11824; K11826; K11866; K12182; K12183; K12184; K12185; K12188; K12189; K12190; K12191; K12192; K12193; K12194; K12195; K12196; K12197; K12198; K12199; K12200; K12471; K12472; K12479; K12483; K12486; K12489; K12492; K12493; K15053;…
trait4	qPBN04	Primary branch number	chr04	64.235-68.411	chr04:102074218-119091038	Figure S3	Glycerolipid metabolism	0.72	1	No	375	32	K00002; K00128; K00630; K00655; K00679; K00863; K00864; K00901; K01054; K03715; K06118; K06119; K07407; K09480; K11155; K13506; K13508; K13509; K13513; K13519; K13523; K14085; K14674; K15728; K15918; K16816; K18693; K21362; K22848; K22849; K22920; K24189
trait4	qPBN04	Primary branch number	chr04	64.235-68.411	chr04:102074218-119091038	Figure S3	Glycerophospholipid metabolism	0.87	1	No	464	42	K00006; K00111; K00550; K00630; K00655; K00894; K00901; K00967; K00968; K00981; K00993; K00995; K00999; K01047; K01094; K01114; K01115; K01126; K01517; K01613; K05929; K06123; K06129; K06130; K08730; K08744; K13506; K13508; K13509; K13510; K13511; K13513; K13519; K13523; K14156; K14674; K15728; K16818; K16860; K18693; K18696; K22389
trait4	qPBN04	Primary branch number	chr04	64.235-68.411	chr04:102074218-119091038	Figure S3	Glycolysis / Gluconeogenesis	1.16	1	No	465	35	K00001; K00002; K00016; K00121; K00128; K00131; K00134; K00161; K00162; K00382; K00627; K00844; K00850; K00873; K00895; K00927; K01006; K01568; K01610; K01623; K01689; K01785; K01792; K01803; K01810; K01834; K01835; K01895; K01913; K03103; K03841; K14085; K15633; K15634; K18857
trait4	qPBN04	Primary branch number	chr04	64.235-68.411	chr04:102074218-119091038	Figure S3	Homologous recombination	0.63	1	No	647	33	K02327; K02328; K02335; K03111; K03165; K03504; K03505; K03553; K03655; K04482; K04728; K07466; K08775; K08991; K10683; K10728; K10739; K10740; K10865; K10866; K10867; K10869; K10870; K10871; K10875; K10879; K10880; K10881; K10882; K10901; K11864; K12173; K15362
trait4	qPBN04	Primary branch number	chr04	64.235-68.411	chr04:102074218-119091038	Figure S3	MAPK signaling pathway - plant	0.86	1	No	1100	50	K00940; K02183; K03781; K13413; K13414; K13416; K13420; K13422; K13423; K13424; K13425; K13426; K13447; K13449; K14496; K14497; K14498; K14509; K14510; K14512; K14513; K14514; K14515; K14516; K16224; K17686; K20535; K20536; K20537; K20538; K20547; K20551; K20553; K20557; K20558; K20600; K20603; K20604; K20606; K20607; K20714; K20716; K20717; K20718; K20725; K20726; K20727; K20728; K20729; K20772
trait4	qPBN04	Primary branch number	chr04	64.235-68.411	chr04:102074218-119091038	Figure S3	Mismatch repair	0.78	1	No	519	22	K02327; K02328; K03111; K03504; K03505; K03657; K04802; K07456; K07466; K08734; K08735; K08736; K08737; K08739; K10739; K10740; K10746; K10747; K10754; K10755; K10756; K10858
trait4	qPBN04	Primary branch number	chr04	64.235-68.411	chr04:102074218-119091038	Figure S3	Nucleotide excision repair	0.72	1	No	563	38	K02202; K02324; K02325; K02326; K02327; K02328; K02335; K03141; K03142; K03143; K03144; K03504; K03505; K03506; K03657; K03868; K04802; K06634; K07466; K10140; K10570; K10609; K10610; K10739; K10740; K10747; K10754; K10755; K10756; K10838; K10839; K10841; K10842; K10843; K10844; K10846; K10848; K10849
trait4	qPBN04	Primary branch number	chr04	64.235-68.411	chr04:102074218-119091038	Figure S3	Oxidative phosphorylation	1.07	1	No	505	89	K00234; K00235; K00236; K00411; K00412; K00413; K00416; K00417; K00419; K01507; K01535; K02108; K02109; K02110; K02111; K02112; K02113; K02114; K02115; K02126; K02128; K02132; K02133; K02134; K02135; K02136; K02137; K02138; K02140; K02144; K02145; K02146; K02147; K02148; K02149; K02150; K02151; K02152; K02154; K02155; K02256; K02257; K02258; K02259; K02260; K02261; K02265; K02266; K02267; K03661;…
trait4	qPBN04	Primary branch number	chr04	64.235-68.411	chr04:102074218-119091038	Figure S3	Pentose and glucuronate interconversions	0.73	1	No	551	15	K00002; K00008; K00012; K00854; K00875; K00963; K01051; K01184; K01213; K01728; K01783; K01805; K12447; K16190; K22935
trait4	qPBN04	Primary branch number	chr04	64.235-68.411	chr04:102074218-119091038	Figure S3	Phenylpropanoid biosynthesis	0.89	1	No	756	21	K00083; K00430; K00487; K00588; K01188; K01904; K05349; K05350; K06892; K09753; K09754; K09755; K10775; K11188; K12355; K12356; K13065; K13066; K18368; K22395; K23260
trait4	qPBN04	Primary branch number	chr04	64.235-68.411	chr04:102074218-119091038	Figure S3	Photosynthesis	1.17	1	No	346	45	K02108; K02109; K02110; K02111; K02112; K02113; K02114; K02115; K02634; K02635; K02636; K02637; K02638; K02639; K02640; K02641; K02689; K02690; K02691; K02692; K02693; K02694; K02695; K02698; K02699; K02701; K02703; K02704; K02705; K02706; K02707; K02712; K02716; K02717; K02721; K02723; K02724; K03541; K03542; K08901; K08902; K08903; K08905; K08906; K14332
trait4	qPBN04	Primary branch number	chr04	64.235-68.411	chr04:102074218-119091038	Figure S3	Plant hormone signal transduction	0.52	1	No	1568	42	K12126; K13413; K13415; K13416; K13422; K13449; K13463; K13464; K13946; K14431; K14432; K14484; K14485; K14486; K14487; K14488; K14489; K14490; K14491; K14492; K14493; K14494; K14495; K14496; K14497; K14498; K14499; K14500; K14502; K14503; K14504; K14505; K14506; K14508; K14509; K14510; K14512; K14513; K14514; K14515; K14516; K16189
trait4	qPBN04	Primary branch number	chr04	64.235-68.411	chr04:102074218-119091038	Figure S3	Plant-pathogen interaction	1.3	1	No	1971	50	K00864; K01373; K02183; K02358; K04079; K04368; K05391; K09487; K12795; K13412; K13413; K13414; K13416; K13417; K13420; K13423; K13424; K13425; K13426; K13427; K13428; K13429; K13430; K13433; K13434; K13435; K13436; K13437; K13447; K13448; K13449; K13456; K13457; K13458; K13459; K13465; K13466; K13473; K14512; K15397; K16224; K16225; K16226; K18834; K18835; K18873; K18875; K18878; K20536; K20600
trait4	qPBN04	Primary branch number	chr04	64.235-68.411	chr04:102074218-119091038	Figure S3	Protein processing in endoplasmic reticulum	0.92	1	No	731	79	K01228; K01230; K01456; K03094; K03237; K03283; K03347; K03868; K04079; K04374; K04523; K04554; K05546; K06689; K07151; K07342; K07765; K07953; K08054; K08057; K08288; K08653; K08852; K09481; K09486; K09487; K09490; K09503; K09517; K09518; K09523; K09540; K09561; K09562; K09580; K09584; K10084; K10085; K10088; K10575; K10578; K10597; K10601; K10636; K10661; K10666; K10839; K10950; K10956; K11718;…
trait4	qPBN04	Primary branch number	chr04	64.235-68.411	chr04:102074218-119091038	Figure S3	Purine metabolism	0.8	1	No	507	53	K00088; K00106; K00365; K00601; K00602; K00759; K00760; K00764; K00856; K00860; K00873; K00939; K00940; K00942; K00948; K00951; K00988; K01081; K01427; K01466; K01487; K01488; K01490; K01510; K01513; K01514; K01517; K01519; K01522; K01756; K01768; K01835; K01923; K01933; K01939; K01945; K01951; K01952; K02083; K03787; K10807; K10808; K11808; K13484; K13811; K14641; K14977; K18151; K18447; K18453;…
trait4	qPBN04	Primary branch number	chr04	64.235-68.411	chr04:102074218-119091038	Figure S3	Pyruvate metabolism	1.39	1	No	389	32	K00016; K00025; K00026; K00028; K00029; K00051; K00102; K00128; K00161; K00162; K00382; K00626; K00627; K00873; K01006; K01069; K01512; K01595; K01610; K01638; K01649; K01679; K01759; K01895; K01913; K01961; K01962; K01963; K02160; K11262; K14085; K18881
trait4	qPBN04	Primary branch number	chr04	64.235-68.411	chr04:102074218-119091038	Figure S3	RNA transport	0.5	1	No	538	101	K00784; K00974; K01164; K02516; K03113; K03231; K03236; K03237; K03238; K03239; K03240; K03241; K03242; K03243; K03245; K03246; K03247; K03248; K03249; K03250; K03251; K03252; K03253; K03254; K03257; K03259; K03260; K03262; K03537; K03538; K03539; K03680; K03754; K05019; K05749; K07562; K07936; K09291; K10577; K12160; K12812; K12875; K12876; K12877; K12878; K12879; K12880; K12881; K12882; K12883;…
trait4	qPBN04	Primary branch number	chr04	64.235-68.411	chr04:102074218-119091038	Figure S3	Ribosome	1.22	1	No	887	130	K02863; K02864; K02865; K02866; K02867; K02868; K02870; K02871; K02872; K02873; K02874; K02875; K02876; K02877; K02878; K02879; K02880; K02881; K02882; K02883; K02884; K02885; K02886; K02887; K02888; K02889; K02890; K02891; K02892; K02893; K02894; K02895; K02896; K02897; K02898; K02899; K02900; K02901; K02902; K02903; K02904; K02905; K02906; K02908; K02909; K02910; K02911; K02912; K02913; K02914;…
trait4	qPBN04	Primary branch number	chr04	64.235-68.411	chr04:102074218-119091038	Figure S3	Ribosome biogenesis in eukaryotes	1.28	1	No	316	57	K01164; K03097; K03115; K03264; K03537; K03538; K03539; K06943; K07178; K07179; K07562; K07936; K11108; K11128; K11130; K11131; K11883; K12619; K12845; K13288; K14290; K14521; K14525; K14536; K14537; K14538; K14539; K14544; K14545; K14546; K14548; K14549; K14550; K14552; K14553; K14554; K14555; K14556; K14557; K14558; K14559; K14560; K14561; K14563; K14564; K14565; K14566; K14567; K14568; K14569;…
trait4	qPBN04	Primary branch number	chr04	64.235-68.411	chr04:102074218-119091038	Figure S3	Spliceosome	1.01	1	No	937	102	K03283; K06063; K09564; K09567; K10599; K11086; K11087; K11088; K11091; K11092; K11093; K11094; K11095; K11097; K11098; K11099; K11984; K12621; K12622; K12623; K12624; K12625; K12626; K12627; K12662; K12733; K12741; K12811; K12812; K12813; K12815; K12816; K12817; K12818; K12819; K12820; K12821; K12822; K12823; K12824; K12825; K12826; K12827; K12828; K12829; K12830; K12831; K12832; K12833; K12834;…
trait4	qPBN04	Primary branch number	chr04	64.235-68.411	chr04:102074218-119091038	Figure S3	Ubiquinone and other terpenoid-quinone biosynthesis	0.92	1	No	731	24	K00457; K00487; K00591; K00815; K01661; K01904; K02552; K03809; K05928; K06125; K06126; K06127; K09833; K09834; K12501; K12502; K14759; K14760; K17872; K18534; K18606; K19222; K23094; K23095
trait4	qPBN04	Primary branch number	chr04	64.235-68.411	chr04:102074218-119091038	Figure S3	Ubiquitin mediated proteolysis	0.86	1	No	470	63	K02927; K02977; K03094; K03178; K03347; K03348; K03349; K03350; K03351; K03352; K03353; K03354; K03355; K03357; K03363; K03364; K03868; K03869; K03872; K03873; K03875; K04506; K04554; K04649; K04706; K06688; K06689; K08770; K09561; K10140; K10143; K10144; K10260; K10570; K10571; K10573; K10575; K10576; K10577; K10578; K10580; K10581; K10583; K10588; K10589; K10590; K10591; K10592; K10597; K10598;…
trait4	qPBN04	Primary branch number	chr04	64.235-68.411	chr04:102074218-119091038	Figure S3	mRNA surveillance pathway	0.99	1	No	952	53	K00565; K03265; K03267; K03456; K04354; K04382; K06100; K06269; K06965; K08873; K11583; K11584; K12812; K12875; K12876; K12877; K12881; K12882; K12883; K13025; K13098; K13114; K13126; K13171; K13917; K14294; K14324; K14325; K14326; K14327; K14328; K14376; K14396; K14397; K14398; K14399; K14400; K14401; K14402; K14403; K14404; K14405; K14406; K14407; K14408; K14409; K14411; K14416; K14962; K15542;…
trait14	qMKL05	Mean kernel length	chr05	37.773-38.038	chr05:101572621-101723856	Figure 6	beta-Alanine metabolism	61.29	0.0162181	Yes	147	17	K00128; K00140; K00207; K00232; K00276; K01431; K01464; K01578; K01580; K01692; K01918; K05605; K12259; K13366; K14085; K17839; K23146
trait14	qMKL05	Mean kernel length	chr05	37.773-38.038	chr05:101572621-101723856	Figure 6	Pantothenate and CoA biosynthesis	58.5	0.0169855	Yes	154	19	K00053; K00128; K00207; K00606; K00826; K00859; K01431; K01464; K01513; K01598; K01652; K01653; K01687; K01918; K01922; K02201; K06133; K09680; K17839
trait14	qMKL05	Mean kernel length	chr05	37.773-38.038	chr05:101572621-101723856	Figure 6	Pyrimidine metabolism	36.77	0.0269201	Yes	245	32	K00207; K00254; K00609; K00761; K00857; K00876; K00940; K00943; K01081; K01240; K01431; K01464; K01465; K01489; K01493; K01510; K01513; K01520; K01937; K01955; K01956; K03787; K09903; K10807; K10808; K13421; K13800; K13998; K14641; K16329; K16904; K24242
trait14	qMKL05	Mean kernel length	chr05	37.773-38.038	chr05:101572621-101723856	Figure 6	MAPK signaling pathway - plant	8.19	0.116627	No	1100	50	K00940; K02183; K03781; K13413; K13414; K13416; K13420; K13422; K13423; K13424; K13425; K13426; K13447; K13449; K14496; K14497; K14498; K14509; K14510; K14512; K14513; K14514; K14515; K14516; K16224; K17686; K20535; K20536; K20537; K20538; K20547; K20551; K20553; K20557; K20558; K20600; K20603; K20604; K20606; K20607; K20714; K20716; K20717; K20718; K20725; K20726; K20727; K20728; K20729; K20772
trait3	qBN05	Branch number	chr05	44.996-52.301	chr05:104793090-111480463	Figure S4	Benzoxazinoid biosynthesis	69.44	0	Yes	58	1	K13229
trait3	qBN05	Branch number	chr05	44.996-52.301	chr05:104793090-111480463	Figure S4	Phosphonate and phosphinate metabolism	25.69	7.03177e-05	Yes	33	3	K00967; K00968; K00993
trait3	qBN05	Branch number	chr05	44.996-52.301	chr05:104793090-111480463	Figure S4	Glycerophospholipid metabolism	3.2	0.0469484	Yes	464	42	K00006; K00111; K00550; K00630; K00655; K00894; K00901; K00967; K00968; K00981; K00993; K00995; K00999; K01047; K01094; K01114; K01115; K01126; K01517; K01613; K05929; K06123; K06129; K06130; K08730; K08744; K13506; K13508; K13509; K13510; K13511; K13513; K13519; K13523; K14156; K14674; K15728; K16818; K16860; K18693; K18696; K22389
trait3	qBN05	Branch number	chr05	44.996-52.301	chr05:104793090-111480463	Figure S4	Isoquinoline alkaloid biosynthesis	5.3	0.0581252	No	120	14	K00276; K00422; K00811; K00815; K01593; K01742; K13390; K13396; K14454; K14455; K14975; K15849; K21580; K22097
trait3	qBN05	Branch number	chr05	44.996-52.301	chr05:104793090-111480463	Figure S4	Diterpenoid biosynthesis	4.97	0.0687647	No	128	9	K04120; K04121; K04122; K04123; K04124; K04125; K05282; K13070; K17961
trait3	qBN05	Branch number	chr05	44.996-52.301	chr05:104793090-111480463	Figure S4	Ether lipid metabolism	3.89	0.0803792	No	218	10	K00993; K01047; K01062; K01114; K01115; K06123; K13510; K13519; K14674; K16860
trait3	qBN05	Branch number	chr05	44.996-52.301	chr05:104793090-111480463	Figure S4	Cysteine and methionine metabolism	3.38	0.0847147	No	314	45	K00003; K00016; K00025; K00026; K00058; K00133; K00547; K00549; K00558; K00640; K00789; K00797; K00811; K00815; K00826; K00827; K00831; K00837; K00899; K00928; K01011; K01244; K01251; K01611; K01738; K01739; K01760; K01761; K01762; K01919; K05396; K05933; K08963; K08967; K12524; K13034; K14454; K14455; K16054; K17398; K20772; K21456; K22207; K22846; K23977
trait3	qBN05	Branch number	chr05	44.996-52.301	chr05:104793090-111480463	Figure S4	ABC transporters	3.17	0.107338	No	334	16	K02045; K02195; K05641; K05643; K05656; K05657; K05658; K05663; K05665; K05666; K05674; K05677; K05681; K08711; K08712; K15628
trait3	qBN05	Branch number	chr05	44.996-52.301	chr05:104793090-111480463	Figure S4	Sulfur relay system	8.15	0.115726	No	26	10	K01011; K03635; K03637; K03639; K04487; K11996; K12161; K14168; K14169; K21232
trait3	qBN05	Branch number	chr05	44.996-52.301	chr05:104793090-111480463	Figure S4	Synthesis and degradation of ketone bodies	8.15	0.115726	No	26	3	K00626; K01640; K01641
trait3	qBN05	Branch number	chr05	44.996-52.301	chr05:104793090-111480463	Figure S4	Fructose and mannose metabolism	3.41	0.122911	No	249	19	K00008; K00844; K00847; K00850; K00863; K00895; K00966; K01103; K01623; K01711; K01803; K01805; K01809; K02377; K03841; K05305; K17497; K18447; K19355
trait3	qBN05	Branch number	chr05	44.996-52.301	chr05:104793090-111480463	Figure S4	Lysine biosynthesis	6.23	0.148579	No	34	9	K00003; K00133; K00215; K00928; K01586; K01714; K01778; K10206; K12524
trait3	qBN05	Branch number	chr05	44.996-52.301	chr05:104793090-111480463	Figure S4	Arginine and proline metabolism	3.15	0.2127	No	202	24	K00128; K00286; K00294; K00318; K00472; K00797; K00811; K00819; K01259; K01426; K01476; K01581; K01583; K01611; K10536; K12251; K12259; K12657; K13366; K13427; K14085; K14454; K14455; K17839
trait3	qBN05	Branch number	chr05	44.996-52.301	chr05:104793090-111480463	Figure S4	Glucosinolate biosynthesis	4.16	0.214418	No	51	4	K00826; K01703; K11820; K12153
trait3	qBN05	Branch number	chr05	44.996-52.301	chr05:104793090-111480463	Figure S4	Valine, leucine and isoleucine degradation	2.83	0.272798	No	225	24	K00020; K00128; K00140; K00166; K00167; K00249; K00253; K00382; K00626; K00826; K00827; K01640; K01641; K01692; K01907; K01968; K01969; K05605; K05607; K07513; K09699; K14085; K18660; K23146
trait3	qBN05	Branch number	chr05	44.996-52.301	chr05:104793090-111480463	Figure S4	Pentose and glucuronate interconversions	2.31	0.283315	No	551	15	K00002; K00008; K00012; K00854; K00875; K00963; K01051; K01184; K01213; K01728; K01783; K01805; K12447; K16190; K22935
trait3	qBN05	Branch number	chr05	44.996-52.301	chr05:104793090-111480463	Figure S4	Butanoate metabolism	2.86	0.295507	No	74	14	K00074; K00109; K00626; K01580; K01640; K01641; K01652; K01653; K01692; K01907; K01913; K16871; K17761; K18121
trait3	qBN05	Branch number	chr05	44.996-52.301	chr05:104793090-111480463	Figure S4	Arachidonic acid metabolism	2.49	0.331291	No	85	10	K00079; K00432; K01047; K01254; K05309; K07425; K08726; K14674; K15730; K18592
trait3	qBN05	Branch number	chr05	44.996-52.301	chr05:104793090-111480463	Figure S4	Base excision repair	2.72	0.335916	No	156	30	K01142; K01246; K01247; K02324; K02325; K02326; K02327; K02328; K02335; K03504; K03505; K03506; K03512; K03575; K03648; K03652; K03660; K04799; K04802; K10563; K10569; K10747; K10771; K10772; K10773; K10798; K10801; K10802; K10803; K24070
trait3	qBN05	Branch number	chr05	44.996-52.301	chr05:104793090-111480463	Figure S4	Folate biosynthesis	2.16	0.371259	No	98	18	K00079; K01113; K01307; K01495; K01633; K01724; K01930; K03635; K03637; K03639; K13941; K13950; K13998; K14652; K15376; K15631; K18482; K20457
trait3	qBN05	Branch number	chr05	44.996-52.301	chr05:104793090-111480463	Figure S4	RNA degradation	2.34	0.374448	No	363	53	K00850; K00962; K01148; K01689; K03514; K03654; K03678; K03679; K03681; K04043; K04077; K07573; K08311; K10643; K11600; K12580; K12581; K12585; K12586; K12587; K12589; K12590; K12591; K12592; K12593; K12598; K12599; K12600; K12602; K12603; K12604; K12605; K12606; K12607; K12608; K12611; K12612; K12613; K12614; K12616; K12617; K12619; K12620; K12621; K12622; K12623; K12624; K12625; K12626; K12627;…
trait3	qBN05	Branch number	chr05	44.996-52.301	chr05:104793090-111480463	Figure S4	Glycosylphosphatidylinositol (GPI)-anchor biosynthesis	1.75	0.43624	No	121	20	K03857; K03858; K03859; K03860; K03861; K05283; K05284; K05285; K05286; K05287; K05288; K05289; K05290; K05291; K05292; K05293; K05294; K05310; K07541; K07542
trait3	qBN05	Branch number	chr05	44.996-52.301	chr05:104793090-111480463	Figure S4	Fatty acid elongation	1.66	0.454657	No	128	8	K01068; K01074; K07512; K10249; K10251; K10258; K10703; K15397
trait3	qBN05	Branch number	chr05	44.996-52.301	chr05:104793090-111480463	Figure S4	N-Glycan biosynthesis	1.59	0.467446	No	133	33	K00721; K00726; K00729; K00736; K00737; K00779; K00902; K01001; K01228; K01230; K01231; K03842; K03843; K03844; K03845; K03846; K03847; K03848; K03849; K03850; K05546; K07151; K07252; K07432; K07441; K09659; K12345; K12666; K12667; K12668; K12669; K12670; K23741
trait3	qBN05	Branch number	chr05	44.996-52.301	chr05:104793090-111480463	Figure S4	Glycine, serine and threonine metabolism	2.16	0.472788	No	196	35	K00003; K00058; K00108; K00130; K00133; K00276; K00281; K00306; K00382; K00499; K00600; K00605; K00827; K00830; K00831; K00872; K00928; K01079; K01620; K01695; K01696; K01733; K01754; K01834; K02437; K06001; K12235; K12524; K14085; K14272; K15633; K15634; K15893; K15918; K15919
trait3	qBN05	Branch number	chr05	44.996-52.301	chr05:104793090-111480463	Figure S4	Alanine, aspartate and glutamate metabolism	1.53	0.482398	No	139	28	K00261; K00262; K00264; K00278; K00294; K00609; K00764; K00811; K00814; K00820; K00827; K00830; K01580; K01755; K01756; K01915; K01939; K01940; K01953; K01955; K01956; K13051; K13566; K14272; K14454; K14455; K16871; K17761
trait3	qBN05	Branch number	chr05	44.996-52.301	chr05:104793090-111480463	Figure S4	Porphyrin and chlorophyll metabolism	1.32	0.531521	No	160	34	K00218; K00228; K00231; K01599; K01698; K01719; K01749; K01772; K01845; K01885; K02257; K02259; K02303; K02492; K03403; K03404; K03405; K03428; K03794; K04035; K04040; K08099; K08101; K10960; K13071; K13544; K13545; K13600; K13606; K18010; K19054; K19073; K21480; K22013
trait3	qBN05	Branch number	chr05	44.996-52.301	chr05:104793090-111480463	Figure S4	alpha-Linolenic acid metabolism	1.27	0.546843	No	167	17	K00224; K00232; K00454; K01047; K01723; K05894; K07513; K08241; K10525; K10526; K10527; K10528; K10529; K14674; K16818; K18857; K22389
trait3	qBN05	Branch number	chr05	44.996-52.301	chr05:104793090-111480463	Figure S4	Proteasome	1.25	0.553256	No	170	37	K02725; K02726; K02727; K02728; K02729; K02730; K02731; K02732; K02734; K02735; K02736; K02737; K02738; K02739; K03028; K03029; K03030; K03031; K03032; K03033; K03035; K03036; K03037; K03038; K03039; K03061; K03062; K03063; K03064; K03065; K03066; K06691; K06693; K06699; K06700; K10881; K11599
trait3	qBN05	Branch number	chr05	44.996-52.301	chr05:104793090-111480463	Figure S4	Terpenoid backbone biosynthesis	1.23	0.559578	No	173	31	K00021; K00099; K00587; K00626; K00787; K00869; K00919; K00938; K00991; K01597; K01641; K01662; K01770; K01823; K03526; K03527; K05356; K05906; K05954; K05955; K06013; K06981; K08658; K10960; K11778; K12742; K13789; K14066; K15889; K15891; K15892
trait3	qBN05	Branch number	chr05	44.996-52.301	chr05:104793090-111480463	Figure S4	2-Oxocarboxylic acid metabolism	1.16	0.578017	No	182	29	K00030; K00031; K00052; K00053; K00133; K00145; K00620; K00811; K00814; K00818; K00826; K00928; K00930; K01438; K01647; K01649; K01652; K01653; K01681; K01687; K01703; K01704; K11820; K12153; K14272; K14454; K14455; K14677; K14682
trait3	qBN05	Branch number	chr05	44.996-52.301	chr05:104793090-111480463	Figure S4	Pentose phosphate pathway	1.07	0.610778	No	199	17	K00033; K00036; K00131; K00615; K00616; K00850; K00851; K00852; K00895; K00948; K01057; K01623; K01783; K01807; K01810; K01835; K03841
trait3	qBN05	Branch number	chr05	44.996-52.301	chr05:104793090-111480463	Figure S4	Fatty acid degradation	1.01	0.628855	No	209	16	K00001; K00121; K00128; K00232; K00249; K00626; K01692; K01897; K07425; K07513; K07517; K10527; K14085; K15401; K18857; K20495
trait3	qBN05	Branch number	chr05	44.996-52.301	chr05:104793090-111480463	Figure S4	Flavonoid biosynthesis	0.98	0.641009	No	216	16	K00475; K00487; K00588; K00660; K01859; K05277; K05278; K05280; K08243; K08695; K09754; K13065; K13081; K13082; K22845; K23179
trait3	qBN05	Branch number	chr05	44.996-52.301	chr05:104793090-111480463	Figure S4	Pyrimidine metabolism	1.73	0.643317	No	245	32	K00207; K00254; K00609; K00761; K00857; K00876; K00940; K00943; K01081; K01240; K01431; K01464; K01465; K01489; K01493; K01510; K01513; K01520; K01937; K01955; K01956; K03787; K09903; K10807; K10808; K13421; K13800; K13998; K14641; K16329; K16904; K24242
trait3	qBN05	Branch number	chr05	44.996-52.301	chr05:104793090-111480463	Figure S4	Tryptophan metabolism	0.97	0.644409	No	218	16	K00128; K00382; K00626; K00658; K00837; K01426; K01593; K01692; K03781; K11816; K11820; K14085; K16903; K22450; K22588; K23947
trait3	qBN05	Branch number	chr05	44.996-52.301	chr05:104793090-111480463	Figure S4	Phagosome	0.89	0.678227	No	239	29	K00914; K00921; K02144; K02145; K02146; K02147; K02148; K02149; K02150; K02151; K02152; K02154; K02155; K03661; K04392; K07342; K07374; K07375; K07888; K07889; K07897; K08054; K08057; K08488; K08492; K08517; K09481; K10956; K12182
trait3	qBN05	Branch number	chr05	44.996-52.301	chr05:104793090-111480463	Figure S4	Aminoacyl-tRNA biosynthesis	0.84	0.697539	No	252	27	K00604; K01866; K01867; K01868; K01869; K01870; K01872; K01873; K01874; K01875; K01876; K01880; K01881; K01883; K01885; K01886; K01887; K01889; K01890; K01892; K01893; K02433; K02434; K02435; K04567; K14164; K22503
trait3	qBN05	Branch number	chr05	44.996-52.301	chr05:104793090-111480463	Figure S4	Plant-pathogen interaction	1.61	0.698953	No	1971	50	K00864; K01373; K02183; K02358; K04079; K04368; K05391; K09487; K12795; K13412; K13413; K13414; K13416; K13417; K13420; K13423; K13424; K13425; K13426; K13427; K13428; K13429; K13430; K13433; K13434; K13435; K13436; K13437; K13447; K13448; K13449; K13456; K13457; K13458; K13459; K13465; K13466; K13473; K14512; K15397; K16224; K16225; K16226; K18834; K18835; K18873; K18875; K18878; K20536; K20600
trait3	qBN05	Branch number	chr05	44.996-52.301	chr05:104793090-111480463	Figure S4	Ubiquitin mediated proteolysis	1.8	0.730593	No	470	63	K02927; K02977; K03094; K03178; K03347; K03348; K03349; K03350; K03351; K03352; K03353; K03354; K03355; K03357; K03363; K03364; K03868; K03869; K03872; K03873; K03875; K04506; K04554; K04649; K04706; K06688; K06689; K08770; K09561; K10140; K10143; K10144; K10260; K10570; K10571; K10573; K10575; K10576; K10577; K10578; K10580; K10581; K10583; K10588; K10589; K10590; K10591; K10592; K10597; K10598;…
trait3	qBN05	Branch number	chr05	44.996-52.301	chr05:104793090-111480463	Figure S4	Cyanoamino acid metabolism	0.71	0.757073	No	298	14	K00600; K01188; K01455; K05349; K05350; K08248; K12153; K13034; K13035; K13051; K16266; K18592; K20802; K22706
trait3	qBN05	Branch number	chr05	44.996-52.301	chr05:104793090-111480463	Figure S4	Phosphatidylinositol signaling system	1.5	0.769223	No	282	24	K00888; K00889; K00901; K00913; K00914; K00915; K00921; K00981; K00999; K01092; K01099; K01110; K02183; K05857; K10047; K10572; K13024; K13711; K15422; K18081; K18649; K19801; K20279; K21797
trait3	qBN05	Branch number	chr05	44.996-52.301	chr05:104793090-111480463	Figure S4	Carbon fixation in photosynthetic organisms	0.68	0.772763	No	312	25	K00025; K00026; K00028; K00029; K00051; K00134; K00615; K00814; K00855; K00927; K01006; K01100; K01595; K01601; K01602; K01610; K01623; K01783; K01803; K01807; K03841; K05298; K14272; K14454; K14455
trait3	qBN05	Branch number	chr05	44.996-52.301	chr05:104793090-111480463	Figure S4	Glyoxylate and dicarboxylate metabolism	0.66	0.781272	No	320	31	K00025; K00026; K00122; K00281; K00284; K00382; K00600; K00605; K00626; K00830; K01433; K01455; K01601; K01602; K01637; K01638; K01647; K01681; K01895; K01913; K01915; K02437; K03781; K11517; K14272; K15893; K15918; K15919; K18121; K19269; K22133
trait3	qBN05	Branch number	chr05	44.996-52.301	chr05:104793090-111480463	Figure S4	Galactose metabolism	0.65	0.789464	No	328	16	K00844; K00850; K00963; K00965; K01187; K01190; K01193; K01784; K01785; K01835; K06611; K06617; K07407; K12309; K12447; K18819
trait3	qBN05	Branch number	chr05	44.996-52.301	chr05:104793090-111480463	Figure S4	Glutathione metabolism	1.42	0.825431	No	299	20	K00031; K00033; K00036; K00383; K00432; K00434; K00797; K00799; K01255; K01256; K01469; K01581; K01919; K10807; K10808; K11188; K18592; K21456; K21888; K22596
trait3	qBN05	Branch number	chr05	44.996-52.301	chr05:104793090-111480463	Figure S4	Pyruvate metabolism	0.54	0.842676	No	389	32	K00016; K00025; K00026; K00028; K00029; K00051; K00102; K00128; K00161; K00162; K00382; K00626; K00627; K00873; K01006; K01069; K01512; K01595; K01610; K01638; K01649; K01679; K01759; K01895; K01913; K01961; K01962; K01963; K02160; K11262; K14085; K18881
trait3	qBN05	Branch number	chr05	44.996-52.301	chr05:104793090-111480463	Figure S4	Ribosome biogenesis in eukaryotes	1.34	0.880355	No	316	57	K01164; K03097; K03115; K03264; K03537; K03538; K03539; K06943; K07178; K07179; K07562; K07936; K11108; K11128; K11130; K11131; K11883; K12619; K12845; K13288; K14290; K14521; K14525; K14536; K14537; K14538; K14539; K14544; K14545; K14546; K14548; K14549; K14550; K14552; K14553; K14554; K14555; K14556; K14557; K14558; K14559; K14560; K14561; K14563; K14564; K14565; K14566; K14567; K14568; K14569;…
trait3	qBN05	Branch number	chr05	44.996-52.301	chr05:104793090-111480463	Figure S4	Glycolysis / Gluconeogenesis	0.46	0.890644	No	465	35	K00001; K00002; K00016; K00121; K00128; K00131; K00134; K00161; K00162; K00382; K00627; K00844; K00850; K00873; K00895; K00927; K01006; K01568; K01610; K01623; K01689; K01785; K01792; K01803; K01810; K01834; K01835; K01895; K01913; K03103; K03841; K14085; K15633; K15634; K18857
trait3	qBN05	Branch number	chr05	44.996-52.301	chr05:104793090-111480463	Figure S4	Amino sugar and nucleotide sugar metabolism	1.65	0.901218	No	514	41	K00012; K00326; K00621; K00770; K00820; K00844; K00847; K00963; K00965; K00966; K00972; K00975; K01097; K01183; K01209; K01711; K01784; K01809; K01810; K01835; K01836; K02377; K05305; K06118; K08678; K08679; K10046; K12373; K12446; K12447; K12448; K12449; K12450; K12451; K13379; K13648; K15920; K16190; K17497; K18677; K20547
trait3	qBN05	Branch number	chr05	44.996-52.301	chr05:104793090-111480463	Figure S4	Oxidative phosphorylation	0.42	0.909723	No	505	89	K00234; K00235; K00236; K00411; K00412; K00413; K00416; K00417; K00419; K01507; K01535; K02108; K02109; K02110; K02111; K02112; K02113; K02114; K02115; K02126; K02128; K02132; K02133; K02134; K02135; K02136; K02137; K02138; K02140; K02144; K02145; K02146; K02147; K02148; K02149; K02150; K02151; K02152; K02154; K02155; K02256; K02257; K02258; K02259; K02260; K02261; K02265; K02266; K02267; K03661;…
trait3	qBN05	Branch number	chr05	44.996-52.301	chr05:104793090-111480463	Figure S4	Purine metabolism	0.42	0.910585	No	507	53	K00088; K00106; K00365; K00601; K00602; K00759; K00760; K00764; K00856; K00860; K00873; K00939; K00940; K00942; K00948; K00951; K00988; K01081; K01427; K01466; K01487; K01488; K01490; K01510; K01513; K01514; K01517; K01519; K01522; K01756; K01768; K01835; K01923; K01933; K01939; K01945; K01951; K01952; K02083; K03787; K10807; K10808; K11808; K13484; K13811; K14641; K14977; K18151; K18447; K18453;…
trait3	qBN05	Branch number	chr05	44.996-52.301	chr05:104793090-111480463	Figure S4	DNA replication	0.39	0.922573	No	537	33	K02209; K02210; K02212; K02320; K02321; K02324; K02325; K02326; K02327; K02328; K02335; K02540; K02541; K02542; K02684; K02685; K03111; K03504; K03505; K03506; K04799; K04802; K07466; K10739; K10740; K10742; K10743; K10744; K10745; K10747; K10754; K10755; K10756
trait3	qBN05	Branch number	chr05	44.996-52.301	chr05:104793090-111480463	Figure S4	Nucleotide excision repair	0.38	0.931661	No	563	38	K02202; K02324; K02325; K02326; K02327; K02328; K02335; K03141; K03142; K03143; K03144; K03504; K03505; K03506; K03657; K03868; K04802; K06634; K07466; K10140; K10570; K10609; K10610; K10739; K10740; K10747; K10754; K10755; K10756; K10838; K10839; K10841; K10842; K10843; K10844; K10846; K10848; K10849
trait3	qBN05	Branch number	chr05	44.996-52.301	chr05:104793090-111480463	Figure S4	Homologous recombination	0.33	0.954374	No	647	33	K02327; K02328; K02335; K03111; K03165; K03504; K03505; K03553; K03655; K04482; K04728; K07466; K08775; K08991; K10683; K10728; K10739; K10740; K10865; K10866; K10867; K10869; K10870; K10871; K10875; K10879; K10880; K10881; K10882; K10901; K11864; K12173; K15362
trait3	qBN05	Branch number	chr05	44.996-52.301	chr05:104793090-111480463	Figure S4	Biosynthesis of amino acids	0.29	0.96942	No	730	100	K00003; K00013; K00030; K00031; K00052; K00053; K00058; K00133; K00134; K00145; K00215; K00264; K00286; K00549; K00600; K00611; K00615; K00616; K00620; K00640; K00765; K00766; K00789; K00800; K00811; K00814; K00817; K00818; K00826; K00831; K00850; K00872; K00873; K00891; K00927; K00928; K00930; K00948; K01079; K01438; K01476; K01586; K01609; K01620; K01623; K01626; K01647; K01649; K01652; K01653;…
trait3	qBN05	Branch number	chr05	44.996-52.301	chr05:104793090-111480463	Figure S4	Carbon metabolism	0.23	0.987508	No	915	96	K00025; K00026; K00028; K00029; K00030; K00031; K00033; K00036; K00051; K00058; K00074; K00121; K00122; K00131; K00134; K00140; K00161; K00162; K00164; K00232; K00234; K00235; K00236; K00261; K00281; K00297; K00382; K00600; K00605; K00615; K00616; K00626; K00627; K00640; K00658; K00814; K00830; K00831; K00844; K00850; K00851; K00855; K00863; K00873; K00927; K00948; K01006; K01057; K01079; K01100;…
trait3	qBN05	Branch number	chr05	44.996-52.301	chr05:104793090-111480463	Figure S4	Endocytosis	0.44	1	No	961	60	K00889; K01115; K01528; K03283; K04645; K04646; K05754; K05755; K05756; K05757; K05758; K07888; K07889; K07897; K07901; K07904; K07937; K10364; K10365; K10396; K10591; K11824; K11826; K11866; K12182; K12183; K12184; K12185; K12188; K12189; K12190; K12191; K12192; K12193; K12194; K12195; K12196; K12197; K12198; K12199; K12200; K12471; K12472; K12479; K12483; K12486; K12489; K12492; K12493; K15053;…
trait3	qBN05	Branch number	chr05	44.996-52.301	chr05:104793090-111480463	Figure S4	Inositol phosphate metabolism	1.03	1	No	410	31	K00010; K00140; K00469; K00888; K00889; K00913; K00914; K00915; K00921; K00999; K01092; K01099; K01110; K01114; K01765; K01803; K01858; K03103; K05857; K10047; K10572; K13711; K15422; K18081; K18649; K19517; K19801; K20279; K21797; K22913; K24221
trait3	qBN05	Branch number	chr05	44.996-52.301	chr05:104793090-111480463	Figure S4	MAPK signaling pathway - plant	0.39	1	No	1100	50	K00940; K02183; K03781; K13413; K13414; K13416; K13420; K13422; K13423; K13424; K13425; K13426; K13447; K13449; K14496; K14497; K14498; K14509; K14510; K14512; K14513; K14514; K14515; K14516; K16224; K17686; K20535; K20536; K20537; K20538; K20547; K20551; K20553; K20557; K20558; K20600; K20603; K20604; K20606; K20607; K20714; K20716; K20717; K20718; K20725; K20726; K20727; K20728; K20729; K20772
trait3	qBN05	Branch number	chr05	44.996-52.301	chr05:104793090-111480463	Figure S4	Mismatch repair	0.82	1	No	519	22	K02327; K02328; K03111; K03504; K03505; K03657; K04802; K07456; K07466; K08734; K08735; K08736; K08737; K08739; K10739; K10740; K10746; K10747; K10754; K10755; K10756; K10858
trait3	qBN05	Branch number	chr05	44.996-52.301	chr05:104793090-111480463	Figure S4	Phenylpropanoid biosynthesis	1.12	1	No	756	21	K00083; K00430; K00487; K00588; K01188; K01904; K05349; K05350; K06892; K09753; K09754; K09755; K10775; K11188; K12355; K12356; K13065; K13066; K18368; K22395; K23260
trait3	qBN05	Branch number	chr05	44.996-52.301	chr05:104793090-111480463	Figure S4	Plant hormone signal transduction	0.54	1	No	1568	42	K12126; K13413; K13415; K13416; K13422; K13449; K13463; K13464; K13946; K14431; K14432; K14484; K14485; K14486; K14487; K14488; K14489; K14490; K14491; K14492; K14493; K14494; K14495; K14496; K14497; K14498; K14499; K14500; K14502; K14503; K14504; K14505; K14506; K14508; K14509; K14510; K14512; K14513; K14514; K14515; K14516; K16189
trait3	qBN05	Branch number	chr05	44.996-52.301	chr05:104793090-111480463	Figure S4	Protein processing in endoplasmic reticulum	0.58	1	No	731	79	K01228; K01230; K01456; K03094; K03237; K03283; K03347; K03868; K04079; K04374; K04523; K04554; K05546; K06689; K07151; K07342; K07765; K07953; K08054; K08057; K08288; K08653; K08852; K09481; K09486; K09487; K09490; K09503; K09517; K09518; K09523; K09540; K09561; K09562; K09580; K09584; K10084; K10085; K10088; K10575; K10578; K10597; K10601; K10636; K10661; K10666; K10839; K10950; K10956; K11718;…
trait3	qBN05	Branch number	chr05	44.996-52.301	chr05:104793090-111480463	Figure S4	Ribosome	1.19	1	No	887	130	K02863; K02864; K02865; K02866; K02867; K02868; K02870; K02871; K02872; K02873; K02874; K02875; K02876; K02877; K02878; K02879; K02880; K02881; K02882; K02883; K02884; K02885; K02886; K02887; K02888; K02889; K02890; K02891; K02892; K02893; K02894; K02895; K02896; K02897; K02898; K02899; K02900; K02901; K02902; K02903; K02904; K02905; K02906; K02908; K02909; K02910; K02911; K02912; K02913; K02914;…
trait3	qBN05	Branch number	chr05	44.996-52.301	chr05:104793090-111480463	Figure S4	Starch and sucrose metabolism	0.77	1	No	1103	34	K00688; K00695; K00696; K00700; K00703; K00705; K00706; K00750; K00844; K00847; K00963; K00975; K01087; K01176; K01177; K01179; K01187; K01188; K01193; K01194; K01210; K01214; K01513; K01810; K01835; K05349; K05350; K07024; K13679; K16055; K18447; K19891; K19892; K19893
trait3	qBN05	Branch number	chr05	44.996-52.301	chr05:104793090-111480463	Figure S4	mRNA surveillance pathway	0.67	1	No	952	53	K00565; K03265; K03267; K03456; K04354; K04382; K06100; K06269; K06965; K08873; K11583; K11584; K12812; K12875; K12876; K12877; K12881; K12882; K12883; K13025; K13098; K13114; K13126; K13171; K13917; K14294; K14324; K14325; K14326; K14327; K14328; K14376; K14396; K14397; K14398; K14399; K14400; K14401; K14402; K14403; K14404; K14405; K14406; K14407; K14408; K14409; K14411; K14416; K14962; K15542;…
trait2	qLBL13	Lateral branch length	chr13	56.843-57.132	chr13:132888902-133697055	Figure 7	beta-Alanine metabolism	16.71	0.00233748	Yes	147	17	K00128; K00140; K00207; K00232; K00276; K01431; K01464; K01578; K01580; K01692; K01918; K05605; K12259; K13366; K14085; K17839; K23146
trait2	qLBL13	Lateral branch length	chr13	56.843-57.132	chr13:132888902-133697055	Figure 7	Monoterpenoid biosynthesis	27.76	0.00477022	Yes	59	3	K18108; K23232; K23810
trait2	qLBL13	Lateral branch length	chr13	56.843-57.132	chr13:132888902-133697055	Figure 7	Glyoxylate and dicarboxylate metabolism	7.68	0.0210608	Yes	320	31	K00025; K00026; K00122; K00281; K00284; K00382; K00600; K00605; K00626; K00830; K01433; K01455; K01601; K01602; K01637; K01638; K01647; K01681; K01895; K01913; K01915; K02437; K03781; K11517; K14272; K15893; K15918; K15919; K18121; K19269; K22133
trait2	qLBL13	Lateral branch length	chr13	56.843-57.132	chr13:132888902-133697055	Figure 7	Propanoate metabolism	12.13	0.0237809	Yes	135	20	K00016; K00140; K00166; K00167; K00232; K00382; K00626; K01578; K01692; K01895; K01899; K01900; K01961; K01962; K01963; K02160; K05605; K09699; K11262; K23146
trait2	qLBL13	Lateral branch length	chr13	56.843-57.132	chr13:132888902-133697055	Figure 7	Valine, leucine and isoleucine degradation	7.28	0.0618386	No	225	24	K00020; K00128; K00140; K00166; K00167; K00249; K00253; K00382; K00626; K00826; K00827; K01640; K01641; K01692; K01907; K01968; K01969; K05605; K05607; K07513; K09699; K14085; K18660; K23146
trait2	qLBL13	Lateral branch length	chr13	56.843-57.132	chr13:132888902-133697055	Figure 7	One carbon pool by folate	12.8	0.0752763	No	64	11	K00288; K00297; K00600; K00601; K00602; K00604; K00605; K01433; K01934; K01938; K13998
trait2	qLBL13	Lateral branch length	chr13	56.843-57.132	chr13:132888902-133697055	Figure 7	Thiamine metabolism	9.99	0.0954305	No	82	12	K00878; K00939; K00949; K01662; K03146; K03147; K04487; K06949; K14153; K14394; K20896; K22911
trait2	qLBL13	Lateral branch length	chr13	56.843-57.132	chr13:132888902-133697055	Figure 7	Cyanoamino acid metabolism	5.5	0.102722	No	298	14	K00600; K01188; K01455; K05349; K05350; K08248; K12153; K13034; K13035; K13051; K16266; K18592; K20802; K22706
trait2	qLBL13	Lateral branch length	chr13	56.843-57.132	chr13:132888902-133697055	Figure 7	Pantothenate and CoA biosynthesis	5.32	0.171841	No	154	19	K00053; K00128; K00207; K00606; K00826; K00859; K01431; K01464; K01513; K01598; K01652; K01653; K01687; K01918; K01922; K02201; K06133; K09680; K17839
trait2	qLBL13	Lateral branch length	chr13	56.843-57.132	chr13:132888902-133697055	Figure 7	Inositol phosphate metabolism	4	0.178838	No	410	31	K00010; K00140; K00469; K00888; K00889; K00913; K00914; K00915; K00921; K00999; K01092; K01099; K01110; K01114; K01765; K01803; K01858; K03103; K05857; K10047; K10572; K13711; K15422; K18081; K18649; K19517; K19801; K20279; K21797; K22913; K24221
trait2	qLBL13	Lateral branch length	chr13	56.843-57.132	chr13:132888902-133697055	Figure 7	Terpenoid backbone biosynthesis	4.73	0.190929	No	173	31	K00021; K00099; K00587; K00626; K00787; K00869; K00919; K00938; K00991; K01597; K01641; K01662; K01770; K01823; K03526; K03527; K05356; K05906; K05954; K05955; K06013; K06981; K08658; K10960; K11778; K12742; K13789; K14066; K15889; K15891; K15892
trait2	qLBL13	Lateral branch length	chr13	56.843-57.132	chr13:132888902-133697055	Figure 7	Glycine, serine and threonine metabolism	4.18	0.213461	No	196	35	K00003; K00058; K00108; K00130; K00133; K00276; K00281; K00306; K00382; K00499; K00600; K00605; K00827; K00830; K00831; K00872; K00928; K01079; K01620; K01695; K01696; K01733; K01754; K01834; K02437; K06001; K12235; K12524; K14085; K14272; K15633; K15634; K15893; K15918; K15919
trait2	qLBL13	Lateral branch length	chr13	56.843-57.132	chr13:132888902-133697055	Figure 7	Arginine and proline metabolism	4.05	0.219237	No	202	24	K00128; K00286; K00294; K00318; K00472; K00797; K00811; K00819; K01259; K01426; K01476; K01581; K01583; K01611; K10536; K12251; K12259; K12657; K13366; K13427; K14085; K14454; K14455; K17839
trait2	qLBL13	Lateral branch length	chr13	56.843-57.132	chr13:132888902-133697055	Figure 7	Phagosome	3.43	0.253953	No	239	29	K00914; K00921; K02144; K02145; K02146; K02147; K02148; K02149; K02150; K02151; K02152; K02154; K02155; K03661; K04392; K07342; K07374; K07375; K07888; K07889; K07897; K08054; K08057; K08488; K08492; K08517; K09481; K10956; K12182
trait2	qLBL13	Lateral branch length	chr13	56.843-57.132	chr13:132888902-133697055	Figure 7	Carbon metabolism	2.69	0.301848	No	915	96	K00025; K00026; K00028; K00029; K00030; K00031; K00033; K00036; K00051; K00058; K00074; K00121; K00122; K00131; K00134; K00140; K00161; K00162; K00164; K00232; K00234; K00235; K00236; K00261; K00281; K00297; K00382; K00600; K00605; K00615; K00616; K00626; K00627; K00640; K00658; K00814; K00830; K00831; K00844; K00850; K00851; K00855; K00863; K00873; K00927; K00948; K01006; K01057; K01079; K01100;…
trait2	qLBL13	Lateral branch length	chr13	56.843-57.132	chr13:132888902-133697055	Figure 7	Pyruvate metabolism	2.11	0.379878	No	389	32	K00016; K00025; K00026; K00028; K00029; K00051; K00102; K00128; K00161; K00162; K00382; K00626; K00627; K00873; K01006; K01069; K01512; K01595; K01610; K01638; K01649; K01679; K01759; K01895; K01913; K01961; K01962; K01963; K02160; K11262; K14085; K18881
trait2	qLBL13	Lateral branch length	chr13	56.843-57.132	chr13:132888902-133697055	Figure 7	Ubiquinone and other terpenoid-quinone biosynthesis	2.24	0.448691	No	731	24	K00457; K00487; K00591; K00815; K01661; K01904; K02552; K03809; K05928; K06125; K06126; K06127; K09833; K09834; K12501; K12502; K14759; K14760; K17872; K18534; K18606; K19222; K23094; K23095
trait2	qLBL13	Lateral branch length	chr13	56.843-57.132	chr13:132888902-133697055	Figure 7	MAPK signaling pathway - plant	2.23	0.451156	No	1100	50	K00940; K02183; K03781; K13413; K13414; K13416; K13420; K13422; K13423; K13424; K13425; K13426; K13447; K13449; K14496; K14497; K14498; K14509; K14510; K14512; K14513; K14514; K14515; K14516; K16224; K17686; K20535; K20536; K20537; K20538; K20547; K20551; K20553; K20557; K20558; K20600; K20603; K20604; K20606; K20607; K20714; K20716; K20717; K20718; K20725; K20726; K20727; K20728; K20729; K20772
trait2	qLBL13	Lateral branch length	chr13	56.843-57.132	chr13:132888902-133697055	Figure 7	Amino sugar and nucleotide sugar metabolism	1.59	0.468735	No	514	41	K00012; K00326; K00621; K00770; K00820; K00844; K00847; K00963; K00965; K00966; K00972; K00975; K01097; K01183; K01209; K01711; K01784; K01809; K01810; K01835; K01836; K02377; K05305; K06118; K08678; K08679; K10046; K12373; K12446; K12447; K12448; K12449; K12450; K12451; K13379; K13648; K15920; K16190; K17497; K18677; K20547
trait2	qLBL13	Lateral branch length	chr13	56.843-57.132	chr13:132888902-133697055	Figure 7	Biosynthesis of amino acids	1.12	0.593847	No	730	100	K00003; K00013; K00030; K00031; K00052; K00053; K00058; K00133; K00134; K00145; K00215; K00264; K00286; K00549; K00600; K00611; K00615; K00616; K00620; K00640; K00765; K00766; K00789; K00800; K00811; K00814; K00817; K00818; K00826; K00831; K00850; K00872; K00873; K00891; K00927; K00928; K00930; K00948; K01079; K01438; K01476; K01586; K01609; K01620; K01623; K01626; K01647; K01649; K01652; K01653;…
trait2	qLBL13	Lateral branch length	chr13	56.843-57.132	chr13:132888902-133697055	Figure 7	Phenylpropanoid biosynthesis	1.08	0.606809	No	756	21	K00083; K00430; K00487; K00588; K01188; K01904; K05349; K05350; K06892; K09753; K09754; K09755; K10775; K11188; K12355; K12356; K13065; K13066; K18368; K22395; K23260
trait2	qLBL13	Lateral branch length	chr13	56.843-57.132	chr13:132888902-133697055	Figure 7	mRNA surveillance pathway	1.72	0.649094	No	952	53	K00565; K03265; K03267; K03456; K04354; K04382; K06100; K06269; K06965; K08873; K11583; K11584; K12812; K12875; K12876; K12877; K12881; K12882; K12883; K13025; K13098; K13114; K13126; K13171; K13917; K14294; K14324; K14325; K14326; K14327; K14328; K14376; K14396; K14397; K14398; K14399; K14400; K14401; K14402; K14403; K14404; K14405; K14406; K14407; K14408; K14409; K14411; K14416; K14962; K15542;…
trait2	qLBL13	Lateral branch length	chr13	56.843-57.132	chr13:132888902-133697055	Figure 7	Spliceosome	0.87	0.686488	No	937	102	K03283; K06063; K09564; K09567; K10599; K11086; K11087; K11088; K11091; K11092; K11093; K11094; K11095; K11097; K11098; K11099; K11984; K12621; K12622; K12623; K12624; K12625; K12626; K12627; K12662; K12733; K12741; K12811; K12812; K12813; K12815; K12816; K12817; K12818; K12819; K12820; K12821; K12822; K12823; K12824; K12825; K12826; K12827; K12828; K12829; K12830; K12831; K12832; K12833; K12834;…
trait2	qLBL13	Lateral branch length	chr13	56.843-57.132	chr13:132888902-133697055	Figure 7	Endocytosis	0.85	0.695788	No	961	60	K00889; K01115; K01528; K03283; K04645; K04646; K05754; K05755; K05756; K05757; K05758; K07888; K07889; K07897; K07901; K07904; K07937; K10364; K10365; K10396; K10591; K11824; K11826; K11866; K12182; K12183; K12184; K12185; K12188; K12189; K12190; K12191; K12192; K12193; K12194; K12195; K12196; K12197; K12198; K12199; K12200; K12471; K12472; K12479; K12483; K12486; K12489; K12492; K12493; K15053;…
trait2	qLBL13	Lateral branch length	chr13	56.843-57.132	chr13:132888902-133697055	Figure 7	Starch and sucrose metabolism	0.74	0.745546	No	1103	34	K00688; K00695; K00696; K00700; K00703; K00705; K00706; K00750; K00844; K00847; K00963; K00975; K01087; K01176; K01177; K01179; K01187; K01188; K01193; K01194; K01210; K01214; K01513; K01810; K01835; K05349; K05350; K07024; K13679; K16055; K18447; K19891; K19892; K19893
trait2	qLBL13	Lateral branch length	chr13	56.843-57.132	chr13:132888902-133697055	Figure 7	Plant hormone signal transduction	1.04	1	No	1568	42	K12126; K13413; K13415; K13416; K13422; K13449; K13463; K13464; K13946; K14431; K14432; K14484; K14485; K14486; K14487; K14488; K14489; K14490; K14491; K14492; K14493; K14494; K14495; K14496; K14497; K14498; K14499; K14500; K14502; K14503; K14504; K14505; K14506; K14508; K14509; K14510; K14512; K14513; K14514; K14515; K14516; K16189
trait2	qLBL13	Lateral branch length	chr13	56.843-57.132	chr13:132888902-133697055	Figure 7	Plant-pathogen interaction	0.83	1	No	1971	50	K00864; K01373; K02183; K02358; K04079; K04368; K05391; K09487; K12795; K13412; K13413; K13414; K13416; K13417; K13420; K13423; K13424; K13425; K13426; K13427; K13428; K13429; K13430; K13433; K13434; K13435; K13436; K13437; K13447; K13448; K13449; K13456; K13457; K13458; K13459; K13465; K13466; K13473; K14512; K15397; K16224; K16225; K16226; K18834; K18835; K18873; K18875; K18878; K20536; K20600
trait12	qHKW15	100-kernel weight	chr15	0.000-0.000	chr15:67231401-78247221	Figure S5	Biosynthesis of unsaturated fatty acids	26.5	0.0370807	Yes	68	9	K00232; K01068; K03921; K07513; K10249; K10251; K10256; K10258; K10703
trait12	qHKW15	100-kernel weight	chr15	0.000-0.000	chr15:67231401-78247221	Figure S5	Fatty acid elongation	14.08	0.0687107	No	128	8	K01068; K01074; K07512; K10249; K10251; K10258; K10703; K15397
trait12	qHKW15	100-kernel weight	chr15	0.000-0.000	chr15:67231401-78247221	Figure S5	Pentose phosphate pathway	9.05	0.104865	No	199	17	K00033; K00036; K00131; K00615; K00616; K00850; K00851; K00852; K00895; K00948; K01057; K01623; K01783; K01807; K01810; K01835; K03841
trait12	qHKW15	100-kernel weight	chr15	0.000-0.000	chr15:67231401-78247221	Figure S5	RNA polymerase	8.38	0.112826	No	215	31	K02999; K03000; K03002; K03004; K03005; K03006; K03007; K03008; K03009; K03010; K03011; K03012; K03013; K03014; K03015; K03016; K03017; K03018; K03019; K03020; K03021; K03022; K03023; K03024; K03025; K03026; K03027; K03040; K03043; K03046; K14721
trait12	qHKW15	100-kernel weight	chr15	0.000-0.000	chr15:67231401-78247221	Figure S5	Carbon fixation in photosynthetic organisms	5.78	0.15967	No	312	25	K00025; K00026; K00028; K00029; K00051; K00134; K00615; K00814; K00855; K00927; K01006; K01100; K01595; K01601; K01602; K01610; K01623; K01783; K01803; K01807; K03841; K05298; K14272; K14454; K14455
trait12	qHKW15	100-kernel weight	chr15	0.000-0.000	chr15:67231401-78247221	Figure S5	Glyoxylate and dicarboxylate metabolism	5.63	0.163426	No	320	31	K00025; K00026; K00122; K00281; K00284; K00382; K00600; K00605; K00626; K00830; K01433; K01455; K01601; K01602; K01637; K01638; K01647; K01681; K01895; K01913; K01915; K02437; K03781; K11517; K14272; K15893; K15918; K15919; K18121; K19269; K22133
trait12	qHKW15	100-kernel weight	chr15	0.000-0.000	chr15:67231401-78247221	Figure S5	Galactose metabolism	5.49	0.167167	No	328	16	K00844; K00850; K00963; K00965; K01187; K01190; K01193; K01784; K01785; K01835; K06611; K06617; K07407; K12309; K12447; K18819
trait12	qHKW15	100-kernel weight	chr15	0.000-0.000	chr15:67231401-78247221	Figure S5	Ribosome	4.06	0.171768	No	887	130	K02863; K02864; K02865; K02866; K02867; K02868; K02870; K02871; K02872; K02873; K02874; K02875; K02876; K02877; K02878; K02879; K02880; K02881; K02882; K02883; K02884; K02885; K02886; K02887; K02888; K02889; K02890; K02891; K02892; K02893; K02894; K02895; K02896; K02897; K02898; K02899; K02900; K02901; K02902; K02903; K02904; K02905; K02906; K02908; K02909; K02910; K02911; K02912; K02913; K02914;…
trait12	qHKW15	100-kernel weight	chr15	0.000-0.000	chr15:67231401-78247221	Figure S5	Carbon metabolism	3.94	0.181129	No	915	96	K00025; K00026; K00028; K00029; K00030; K00031; K00033; K00036; K00051; K00058; K00074; K00121; K00122; K00131; K00134; K00140; K00161; K00162; K00164; K00232; K00234; K00235; K00236; K00261; K00281; K00297; K00382; K00600; K00605; K00615; K00616; K00626; K00627; K00640; K00658; K00814; K00830; K00831; K00844; K00850; K00851; K00855; K00863; K00873; K00927; K00948; K01006; K01057; K01079; K01100;…
trait12	qHKW15	100-kernel weight	chr15	0.000-0.000	chr15:67231401-78247221	Figure S5	Ascorbate and aldarate metabolism	4.98	0.182888	No	362	17	K00012; K00103; K00128; K00225; K00423; K00434; K00469; K08232; K10046; K10047; K12447; K14085; K14190; K16190; K17744; K18649; K21888
trait12	qHKW15	100-kernel weight	chr15	0.000-0.000	chr15:67231401-78247221	Figure S5	Amino sugar and nucleotide sugar metabolism	3.51	0.249789	No	514	41	K00012; K00326; K00621; K00770; K00820; K00844; K00847; K00963; K00965; K00966; K00972; K00975; K01097; K01183; K01209; K01711; K01784; K01809; K01810; K01835; K01836; K02377; K05305; K06118; K08678; K08679; K10046; K12373; K12446; K12447; K12448; K12449; K12450; K12451; K13379; K13648; K15920; K16190; K17497; K18677; K20547
trait12	qHKW15	100-kernel weight	chr15	0.000-0.000	chr15:67231401-78247221	Figure S5	Mismatch repair	3.47	0.251899	No	519	22	K02327; K02328; K03111; K03504; K03505; K03657; K04802; K07456; K07466; K08734; K08735; K08736; K08737; K08739; K10739; K10740; K10746; K10747; K10754; K10755; K10756; K10858
trait12	qHKW15	100-kernel weight	chr15	0.000-0.000	chr15:67231401-78247221	Figure S5	RNA transport	3.35	0.259864	No	538	101	K00784; K00974; K01164; K02516; K03113; K03231; K03236; K03237; K03238; K03239; K03240; K03241; K03242; K03243; K03245; K03246; K03247; K03248; K03249; K03250; K03251; K03252; K03253; K03254; K03257; K03259; K03260; K03262; K03537; K03538; K03539; K03680; K03754; K05019; K05749; K07562; K07936; K09291; K10577; K12160; K12812; K12875; K12876; K12877; K12878; K12879; K12880; K12881; K12882; K12883;…
trait12	qHKW15	100-kernel weight	chr15	0.000-0.000	chr15:67231401-78247221	Figure S5	Pentose and glucuronate interconversions	3.27	0.265268	No	551	15	K00002; K00008; K00012; K00854; K00875; K00963; K01051; K01184; K01213; K01728; K01783; K01805; K12447; K16190; K22935
trait12	qHKW15	100-kernel weight	chr15	0.000-0.000	chr15:67231401-78247221	Figure S5	Homologous recombination	2.78	0.304027	No	647	33	K02327; K02328; K02335; K03111; K03165; K03504; K03505; K03553; K03655; K04482; K04728; K07466; K08775; K08991; K10683; K10728; K10739; K10740; K10865; K10866; K10867; K10869; K10870; K10871; K10875; K10879; K10880; K10881; K10882; K10901; K11864; K12173; K15362
trait12	qHKW15	100-kernel weight	chr15	0.000-0.000	chr15:67231401-78247221	Figure S5	mRNA surveillance pathway	1.89	0.414687	No	952	53	K00565; K03265; K03267; K03456; K04354; K04382; K06100; K06269; K06965; K08873; K11583; K11584; K12812; K12875; K12876; K12877; K12881; K12882; K12883; K13025; K13098; K13114; K13126; K13171; K13917; K14294; K14324; K14325; K14326; K14327; K14328; K14376; K14396; K14397; K14398; K14399; K14400; K14401; K14402; K14403; K14404; K14405; K14406; K14407; K14408; K14409; K14411; K14416; K14962; K15542;…
trait12	qHKW15	100-kernel weight	chr15	0.000-0.000	chr15:67231401-78247221	Figure S5	Plant-pathogen interaction	1.83	0.599271	No	1971	50	K00864; K01373; K02183; K02358; K04079; K04368; K05391; K09487; K12795; K13412; K13413; K13414; K13416; K13417; K13420; K13423; K13424; K13425; K13426; K13427; K13428; K13429; K13430; K13433; K13434; K13435; K13436; K13437; K13447; K13448; K13449; K13456; K13457; K13458; K13459; K13465; K13466; K13473; K14512; K15397; K16224; K16225; K16226; K18834; K18835; K18873; K18875; K18878; K20536; K20600
trait15	qMKW15	Mean kernel width	chr15	0.000-0.000	chr15:67231401-78247221	Figure S6	Biosynthesis of unsaturated fatty acids	26.5	0.0370807	Yes	68	9	K00232; K01068; K03921; K07513; K10249; K10251; K10256; K10258; K10703
trait15	qMKW15	Mean kernel width	chr15	0.000-0.000	chr15:67231401-78247221	Figure S6	Fatty acid elongation	14.08	0.0687107	No	128	8	K01068; K01074; K07512; K10249; K10251; K10258; K10703; K15397
trait15	qMKW15	Mean kernel width	chr15	0.000-0.000	chr15:67231401-78247221	Figure S6	Pentose phosphate pathway	9.05	0.104865	No	199	17	K00033; K00036; K00131; K00615; K00616; K00850; K00851; K00852; K00895; K00948; K01057; K01623; K01783; K01807; K01810; K01835; K03841
trait15	qMKW15	Mean kernel width	chr15	0.000-0.000	chr15:67231401-78247221	Figure S6	RNA polymerase	8.38	0.112826	No	215	31	K02999; K03000; K03002; K03004; K03005; K03006; K03007; K03008; K03009; K03010; K03011; K03012; K03013; K03014; K03015; K03016; K03017; K03018; K03019; K03020; K03021; K03022; K03023; K03024; K03025; K03026; K03027; K03040; K03043; K03046; K14721
trait15	qMKW15	Mean kernel width	chr15	0.000-0.000	chr15:67231401-78247221	Figure S6	Carbon fixation in photosynthetic organisms	5.78	0.15967	No	312	25	K00025; K00026; K00028; K00029; K00051; K00134; K00615; K00814; K00855; K00927; K01006; K01100; K01595; K01601; K01602; K01610; K01623; K01783; K01803; K01807; K03841; K05298; K14272; K14454; K14455
trait15	qMKW15	Mean kernel width	chr15	0.000-0.000	chr15:67231401-78247221	Figure S6	Glyoxylate and dicarboxylate metabolism	5.63	0.163426	No	320	31	K00025; K00026; K00122; K00281; K00284; K00382; K00600; K00605; K00626; K00830; K01433; K01455; K01601; K01602; K01637; K01638; K01647; K01681; K01895; K01913; K01915; K02437; K03781; K11517; K14272; K15893; K15918; K15919; K18121; K19269; K22133
trait15	qMKW15	Mean kernel width	chr15	0.000-0.000	chr15:67231401-78247221	Figure S6	Galactose metabolism	5.49	0.167167	No	328	16	K00844; K00850; K00963; K00965; K01187; K01190; K01193; K01784; K01785; K01835; K06611; K06617; K07407; K12309; K12447; K18819
trait15	qMKW15	Mean kernel width	chr15	0.000-0.000	chr15:67231401-78247221	Figure S6	Ribosome	4.06	0.171768	No	887	130	K02863; K02864; K02865; K02866; K02867; K02868; K02870; K02871; K02872; K02873; K02874; K02875; K02876; K02877; K02878; K02879; K02880; K02881; K02882; K02883; K02884; K02885; K02886; K02887; K02888; K02889; K02890; K02891; K02892; K02893; K02894; K02895; K02896; K02897; K02898; K02899; K02900; K02901; K02902; K02903; K02904; K02905; K02906; K02908; K02909; K02910; K02911; K02912; K02913; K02914;…
trait15	qMKW15	Mean kernel width	chr15	0.000-0.000	chr15:67231401-78247221	Figure S6	Carbon metabolism	3.94	0.181129	No	915	96	K00025; K00026; K00028; K00029; K00030; K00031; K00033; K00036; K00051; K00058; K00074; K00121; K00122; K00131; K00134; K00140; K00161; K00162; K00164; K00232; K00234; K00235; K00236; K00261; K00281; K00297; K00382; K00600; K00605; K00615; K00616; K00626; K00627; K00640; K00658; K00814; K00830; K00831; K00844; K00850; K00851; K00855; K00863; K00873; K00927; K00948; K01006; K01057; K01079; K01100;…
trait15	qMKW15	Mean kernel width	chr15	0.000-0.000	chr15:67231401-78247221	Figure S6	Ascorbate and aldarate metabolism	4.98	0.182888	No	362	17	K00012; K00103; K00128; K00225; K00423; K00434; K00469; K08232; K10046; K10047; K12447; K14085; K14190; K16190; K17744; K18649; K21888
trait15	qMKW15	Mean kernel width	chr15	0.000-0.000	chr15:67231401-78247221	Figure S6	Amino sugar and nucleotide sugar metabolism	3.51	0.249789	No	514	41	K00012; K00326; K00621; K00770; K00820; K00844; K00847; K00963; K00965; K00966; K00972; K00975; K01097; K01183; K01209; K01711; K01784; K01809; K01810; K01835; K01836; K02377; K05305; K06118; K08678; K08679; K10046; K12373; K12446; K12447; K12448; K12449; K12450; K12451; K13379; K13648; K15920; K16190; K17497; K18677; K20547
trait15	qMKW15	Mean kernel width	chr15	0.000-0.000	chr15:67231401-78247221	Figure S6	Mismatch repair	3.47	0.251899	No	519	22	K02327; K02328; K03111; K03504; K03505; K03657; K04802; K07456; K07466; K08734; K08735; K08736; K08737; K08739; K10739; K10740; K10746; K10747; K10754; K10755; K10756; K10858
trait15	qMKW15	Mean kernel width	chr15	0.000-0.000	chr15:67231401-78247221	Figure S6	RNA transport	3.35	0.259864	No	538	101	K00784; K00974; K01164; K02516; K03113; K03231; K03236; K03237; K03238; K03239; K03240; K03241; K03242; K03243; K03245; K03246; K03247; K03248; K03249; K03250; K03251; K03252; K03253; K03254; K03257; K03259; K03260; K03262; K03537; K03538; K03539; K03680; K03754; K05019; K05749; K07562; K07936; K09291; K10577; K12160; K12812; K12875; K12876; K12877; K12878; K12879; K12880; K12881; K12882; K12883;…
trait15	qMKW15	Mean kernel width	chr15	0.000-0.000	chr15:67231401-78247221	Figure S6	Pentose and glucuronate interconversions	3.27	0.265268	No	551	15	K00002; K00008; K00012; K00854; K00875; K00963; K01051; K01184; K01213; K01728; K01783; K01805; K12447; K16190; K22935
trait15	qMKW15	Mean kernel width	chr15	0.000-0.000	chr15:67231401-78247221	Figure S6	Homologous recombination	2.78	0.304027	No	647	33	K02327; K02328; K02335; K03111; K03165; K03504; K03505; K03553; K03655; K04482; K04728; K07466; K08775; K08991; K10683; K10728; K10739; K10740; K10865; K10866; K10867; K10869; K10870; K10871; K10875; K10879; K10880; K10881; K10882; K10901; K11864; K12173; K15362
trait15	qMKW15	Mean kernel width	chr15	0.000-0.000	chr15:67231401-78247221	Figure S6	mRNA surveillance pathway	1.89	0.414687	No	952	53	K00565; K03265; K03267; K03456; K04354; K04382; K06100; K06269; K06965; K08873; K11583; K11584; K12812; K12875; K12876; K12877; K12881; K12882; K12883; K13025; K13098; K13114; K13126; K13171; K13917; K14294; K14324; K14325; K14326; K14327; K14328; K14376; K14396; K14397; K14398; K14399; K14400; K14401; K14402; K14403; K14404; K14405; K14406; K14407; K14408; K14409; K14411; K14416; K14962; K15542;…
trait15	qMKW15	Mean kernel width	chr15	0.000-0.000	chr15:67231401-78247221	Figure S6	Plant-pathogen interaction	1.83	0.599271	No	1971	50	K00864; K01373; K02183; K02358; K04079; K04368; K05391; K09487; K12795; K13412; K13413; K13414; K13416; K13417; K13420; K13423; K13424; K13425; K13426; K13427; K13428; K13429; K13430; K13433; K13434; K13435; K13436; K13437; K13447; K13448; K13449; K13456; K13457; K13458; K13459; K13465; K13466; K13473; K14512; K15397; K16224; K16225; K16226; K18834; K18835; K18873; K18875; K18878; K20536; K20600

## Sheet: Significant only
Table S8. KEGG pathway enrichment analysis of genes located within detected QTL intervals (Q ≤ 0.05 only)
Trait code	QTL	Associated trait	Chromosome	Genetic interval (cM)	Physical interval	Figure reference	KEGG pathway	Enrichment factor	Q-value	Significant (Q ≤ 0.05)	Number of KO entries	Number of unique KO terms	Unique KO terms
trait6	qBA04	Branch angle	chr04	4.002-4.367	chr04:20867567-29835349	Figure S1	Folate biosynthesis	12.39	0.00560897	Yes	98	18	K00079; K01113; K01307; K01495; K01633; K01724; K01930; K03635; K03637; K03639; K13941; K13950; K13998; K14652; K15376; K15631; K18482; K20457
trait6	qBA04	Branch angle	chr04	4.002-4.367	chr04:20867567-29835349	Figure S1	Pentose phosphate pathway	8.14	0.00610994	Yes	199	17	K00033; K00036; K00131; K00615; K00616; K00850; K00851; K00852; K00895; K00948; K01057; K01623; K01783; K01807; K01810; K01835; K03841
trait6	qBA04	Branch angle	chr04	4.002-4.367	chr04:20867567-29835349	Figure S1	Fructose and mannose metabolism	6.5	0.0137279	Yes	249	19	K00008; K00844; K00847; K00850; K00863; K00895; K00966; K01103; K01623; K01711; K01803; K01805; K01809; K02377; K03841; K05305; K17497; K18447; K19355
trait6	qBA04	Branch angle	chr04	4.002-4.367	chr04:20867567-29835349	Figure S1	Glycolysis / Gluconeogenesis	4.35	0.0299343	Yes	465	35	K00001; K00002; K00016; K00121; K00128; K00131; K00134; K00161; K00162; K00382; K00627; K00844; K00850; K00873; K00895; K00927; K01006; K01568; K01610; K01623; K01689; K01785; K01792; K01803; K01810; K01834; K01835; K01895; K01913; K03103; K03841; K14085; K15633; K15634; K18857
trait5	qER04	Expansion radius	chr04	6.164-6.444	chr04:12406109-16011350	Figure S2	Circadian rhythm - plant	12.25	5.10203e-07	Yes	291	25	K00660; K03097; K03115; K10143; K12115; K12116; K12118; K12119; K12120; K12121; K12124; K12125; K12126; K12127; K12128; K12129; K12130; K12133; K12135; K16166; K16221; K16222; K16223; K16240; K16241
trait5	qER04	Expansion radius	chr04	6.164-6.444	chr04:12406109-16011350	Figure S2	Flavonoid biosynthesis	14.67	6.49247e-07	Yes	216	16	K00475; K00487; K00588; K00660; K01859; K05277; K05278; K05280; K08243; K08695; K09754; K13065; K13081; K13082; K22845; K23179
trait5	qER04	Expansion radius	chr04	6.164-6.444	chr04:12406109-16011350	Figure S2	Phenylpropanoid biosynthesis	4.71	0.00114381	Yes	756	21	K00083; K00430; K00487; K00588; K01188; K01904; K05349; K05350; K06892; K09753; K09754; K09755; K10775; K11188; K12355; K12356; K13065; K13066; K18368; K22395; K23260
trait14	qMKL05	Mean kernel length	chr05	37.773-38.038	chr05:101572621-101723856	Figure 6	beta-Alanine metabolism	61.29	0.0162181	Yes	147	17	K00128; K00140; K00207; K00232; K00276; K01431; K01464; K01578; K01580; K01692; K01918; K05605; K12259; K13366; K14085; K17839; K23146
trait14	qMKL05	Mean kernel length	chr05	37.773-38.038	chr05:101572621-101723856	Figure 6	Pantothenate and CoA biosynthesis	58.5	0.0169855	Yes	154	19	K00053; K00128; K00207; K00606; K00826; K00859; K01431; K01464; K01513; K01598; K01652; K01653; K01687; K01918; K01922; K02201; K06133; K09680; K17839
trait14	qMKL05	Mean kernel length	chr05	37.773-38.038	chr05:101572621-101723856	Figure 6	Pyrimidine metabolism	36.77	0.0269201	Yes	245	32	K00207; K00254; K00609; K00761; K00857; K00876; K00940; K00943; K01081; K01240; K01431; K01464; K01465; K01489; K01493; K01510; K01513; K01520; K01937; K01955; K01956; K03787; K09903; K10807; K10808; K13421; K13800; K13998; K14641; K16329; K16904; K24242
trait3	qBN05	Branch number	chr05	44.996-52.301	chr05:104793090-111480463	Figure S4	Benzoxazinoid biosynthesis	69.44	0	Yes	58	1	K13229
trait3	qBN05	Branch number	chr05	44.996-52.301	chr05:104793090-111480463	Figure S4	Phosphonate and phosphinate metabolism	25.69	7.03177e-05	Yes	33	3	K00967; K00968; K00993
trait3	qBN05	Branch number	chr05	44.996-52.301	chr05:104793090-111480463	Figure S4	Glycerophospholipid metabolism	3.2	0.0469484	Yes	464	42	K00006; K00111; K00550; K00630; K00655; K00894; K00901; K00967; K00968; K00981; K00993; K00995; K00999; K01047; K01094; K01114; K01115; K01126; K01517; K01613; K05929; K06123; K06129; K06130; K08730; K08744; K13506; K13508; K13509; K13510; K13511; K13513; K13519; K13523; K14156; K14674; K15728; K16818; K16860; K18693; K18696; K22389
trait2	qLBL13	Lateral branch length	chr13	56.843-57.132	chr13:132888902-133697055	Figure 7	beta-Alanine metabolism	16.71	0.00233748	Yes	147	17	K00128; K00140; K00207; K00232; K00276; K01431; K01464; K01578; K01580; K01692; K01918; K05605; K12259; K13366; K14085; K17839; K23146
trait2	qLBL13	Lateral branch length	chr13	56.843-57.132	chr13:132888902-133697055	Figure 7	Monoterpenoid biosynthesis	27.76	0.00477022	Yes	59	3	K18108; K23232; K23810
trait2	qLBL13	Lateral branch length	chr13	56.843-57.132	chr13:132888902-133697055	Figure 7	Glyoxylate and dicarboxylate metabolism	7.68	0.0210608	Yes	320	31	K00025; K00026; K00122; K00281; K00284; K00382; K00600; K00605; K00626; K00830; K01433; K01455; K01601; K01602; K01637; K01638; K01647; K01681; K01895; K01913; K01915; K02437; K03781; K11517; K14272; K15893; K15918; K15919; K18121; K19269; K22133
trait2	qLBL13	Lateral branch length	chr13	56.843-57.132	chr13:132888902-133697055	Figure 7	Propanoate metabolism	12.13	0.0237809	Yes	135	20	K00016; K00140; K00166; K00167; K00232; K00382; K00626; K01578; K01692; K01895; K01899; K01900; K01961; K01962; K01963; K02160; K05605; K09699; K11262; K23146
trait12	qHKW15	100-kernel weight	chr15	0.000-0.000	chr15:67231401-78247221	Figure S5	Biosynthesis of unsaturated fatty acids	26.5	0.0370807	Yes	68	9	K00232; K01068; K03921; K07513; K10249; K10251; K10256; K10258; K10703
trait15	qMKW15	Mean kernel width	chr15	0.000-0.000	chr15:67231401-78247221	Figure S6	Biosynthesis of unsaturated fatty acids	26.5	0.0370807	Yes	68	9	K00232; K01068; K03921; K07513; K10249; K10251; K10256; K10258; K10703

## Sheet: Summary
Summary of KEGG pathway records by QTL
QTL	Associated trait	Chromosome	Figure reference	Total KEGG pathway records	Significant records (Q ≤ 0.05)
qBA04	Branch angle	chr04	Figure S1	44	4
qER04	Expansion radius	chr04	Figure S2	43	3
qPBN04	Primary branch number	chr04	Figure S3	83	0
qMKL05	Mean kernel length	chr05	Figure 6	4	3
qBN05	Branch number	chr05	Figure S4	67	3
qLBL13	Lateral branch length	chr13	Figure 7	27	4
qHKW15	100-kernel weight	chr15	Figure S5	17	1
qMKW15	Mean kernel width	chr15	Figure S6	17	1
