# Supplementary material for: High-Density Genetic Mapping Identifies QTL and Candidate Genes for Plant Architecture and Kernel Traits in Cultivated Peanut
Source: Genes (Basel). 2026 Jul 12;17(7):792. doi: 10.3390/genes17070792 (PMC13409475; doi:10.3390/genes17070792)
Supplement: Supplementary file 1 [file genes-17-00792-s001.zip › Table S8.csv]

Table S8. Functional annotation details of candidate genes prioritized from detected QTL intervals
QTL	Trait	GeneID	Keyword score	COG class	GO annotation	KEGG annotation	Swiss-Prot annotation	Nr annotation	Short functional description
qMKL05	Mean kernel length	AH05G29350	1	--	--	--	COP1-interacting protein 7 OS=Arabidopsis thaliana OX=3702 GN=CIP7 PE=1 SV=1	COP1-interacting protein 7 isoform X1 [Arachis hypogaea]	COP1-interacting protein 7 OS=Arabidopsis thaliana OX=3702 GN=CIP7 PE=1 SV=1
qMKL05	Mean kernel length	AH05G29360	1	--	Molecular Function: DNA binding (GO:0003677);; Cellular Component: nucleus (GO:0005634);	--	Homeobox protein knotted-1-like 1 OS=Arabidopsis thaliana OX=3702 GN=KNAT1 PE=1 SV=1	homeotic protein knotted-1 [Arachis hypogaea]	Homeobox protein knotted-1-like 1 OS=Arabidopsis thaliana OX=3702 GN=KNAT1 PE=1 SV=1
qMKL05	Mean kernel length	AH05G29370	1	--	Cellular Component: cytoplasm (GO:0005737);; Molecular Function: oxidoreductase activity, acting on the CH-CH group of donors (GO:0016627);	K00207|2.0e-247|adu:107490600|K00207 dihydropyrimidine dehydrogenase (NADP+) [EC:1.3.1.2] | (RefSeq) dihydropyrimidine dehydrogenase (NADP(+)), chloroplastic	Dihydropyrimidine dehydrogenase (NADP(+)), chloroplastic OS=Arabidopsis thaliana OX=3702 GN=PYD1 PE=1 SV=1	dihydropyrimidine dehydrogenase (NADP(+)), chloroplastic [Arachis hypogaea]	Dihydropyrimidine dehydrogenase (NADP(+)), chloroplastic OS=Arabidopsis thaliana OX=3702 GN=PYD1 PE=1 SV=1
qMKL05	Mean kernel length	AH05G29380	1	[T]	Molecular Function: protein serine/threonine kinase activity (GO:0004674);; Molecular Function: ATP binding (GO:0005524);	K20604|2.1e-188|adu:107490599|K20604 mitogen-activated protein kinase kinase 9 [EC:2.7.12.2] | (RefSeq) mitogen-activated protein kinase kinase 9	Mitogen-activated protein kinase kinase 9 OS=Arabidopsis thaliana OX=3702 GN=MKK9 PE=1 SV=1	mitogen-activated protein kinase kinase 9 [Arachis duranensis]	Mitogen-activated protein kinase kinase 9 OS=Arabidopsis thaliana OX=3702 GN=MKK9 PE=1 SV=1
qMKL05	Mean kernel length	AH05G29410	1	--	Molecular Function: molecular_function (GO:0003674);; Molecular Function: nucleic acid binding (GO:0003676);; Molecular Function: RNA binding (GO:0003723);; Molecular Function: catalytic activity (GO:0003824);; Molecular Function: nuclease activity (GO:0004518);; Molecular Function: endonuclease activity (GO:0004519);; Molecular Function: binding (GO:0005488);; Cellular Component: cellular_compon…	--	Pentatricopeptide repeat-containing protein At1g05600 OS=Arabidopsis thaliana OX=3702 GN=At1g05600 PE=2 SV=1	pentatricopeptide repeat-containing protein At1g05600 isoform X1 [Arachis hypogaea]	Pentatricopeptide repeat-containing protein At1g05600 OS=Arabidopsis thaliana OX=3702 GN=At1g05600 PE=2 SV=1
qLBL13	Lateral branch length	AH13G42460	4	--	Biological Process: karyogamy (GO:0000741);; Molecular Function: molecular_function (GO:0003674);; Molecular Function: catalytic activity (GO:0003824);; Molecular Function: ubiquitin-protein transferase activity (GO:0004842);; Cellular Component: cellular_component (GO:0005575);; Cellular Component: obsolete cell (GO:0005623);; Cellular Component: plasma membrane (GO:0005886);; Cellular Component…	--	E3 ubiquitin-protein ligase WAVH1 OS=Arabidopsis thaliana OX=3702 GN=WAVH1 PE=1 SV=1	uncharacterized protein LOC107631397 [Arachis ipaensis]	E3 ubiquitin-protein ligase WAVH1 OS=Arabidopsis thaliana OX=3702 GN=WAVH1 PE=1 SV=1
qLBL13	Lateral branch length	AH13G42770	4	[T]	Molecular Function: protein serine/threonine kinase activity (GO:0004674);; Molecular Function: ATP binding (GO:0005524);	K01534|4.8e-83|var:108330779|K01534 Zn2+/Cd2+-exporting ATPase [EC:7.2.2.12 7.2.2.21] | (RefSeq) cadmium/zinc-transporting ATPase HMA3-like	Receptor-like cytosolic serine/threonine-protein kinase RBK1 OS=Arabidopsis thaliana OX=3702 GN=RBK1 PE=1 SV=1	Receptor-like cytosolic serine/threonine-protein kinase [Arachis hypogaea]	Receptor-like cytosolic serine/threonine-protein kinase RBK1 OS=Arabidopsis thaliana OX=3702 GN=RBK1 PE=1 SV=1
qLBL13	Lateral branch length	AH13G42780	3	--	Molecular Function: DNA binding (GO:0003677);; Molecular Function: DNA-binding transcription factor activity (GO:0003700);; Cellular Component: nucleus (GO:0005634);	K09285|1.1e-182|aip:107631371|K09285 AP2-like factor, ANT lineage | (RefSeq) AP2-like ethylene-responsive transcription factor AIL7 isoform X1	AP2-like ethylene-responsive transcription factor AIL6 OS=Arabidopsis thaliana OX=3702 GN=AIL6 PE=2 SV=1	AP2-like ethylene-responsive transcription factor [Arachis hypogaea]	AP2-like ethylene-responsive transcription factor AIL6 OS=Arabidopsis thaliana OX=3702 GN=AIL6 PE=2 SV=1
qLBL13	Lateral branch length	AH13G42420	2	--	Cellular Component: nucleus (GO:0005634);; Biological Process: regulation of transcription, DNA-templated (GO:0006355);; Molecular Function: zinc ion binding (GO:0008270);	--	--	hypothetical protein Ahy_A06g030006 [Arachis hypogaea]	hypothetical protein Ahy_A06g030006 [Arachis hypogaea]
qLBL13	Lateral branch length	AH13G42470	2	--	Cellular Component: nucleus (GO:0005634);; Biological Process: regulation of transcription, DNA-templated (GO:0006355);; Biological Process: auxin-activated signaling pathway (GO:0009734);	K14484|7.0e-198|aip:107631396|K14484 auxin-responsive protein IAA | (RefSeq) auxin-responsive protein IAA9	Auxin-responsive protein IAA9 OS=Arabidopsis thaliana OX=3702 GN=IAA9 PE=1 SV=1	auxin-responsive protein IAA9 [Arachis ipaensis]	Auxin-responsive protein IAA9 OS=Arabidopsis thaliana OX=3702 GN=IAA9 PE=1 SV=1
qLBL13	Lateral branch length	AH13G42510	2	--	Molecular Function: protein dimerization activity (GO:0046983);	K13422|1.4e-12|csat:104724698|K13422 transcription factor MYC2 | (RefSeq) transcription factor MYC3-like	Transcription factor bHLH93 OS=Arabidopsis thaliana OX=3702 GN=BHLH93 PE=1 SV=1	transcription factor bHLH61 [Arachis ipaensis]	Transcription factor bHLH93 OS=Arabidopsis thaliana OX=3702 GN=BHLH93 PE=1 SV=1
qLBL13	Lateral branch length	AH13G42530	2	[R]	Molecular Function: protein serine/threonine kinase activity (GO:0004674);; Molecular Function: ATP binding (GO:0005524);; Cellular Component: integral component of membrane (GO:0016021);	K16224|3.6e-84|bna:106356473|K16224 senescence-induced receptor-like serine/threonine-protein kinase | (RefSeq) senescence-induced receptor-like serine/threonine-protein kinase	Nodulation receptor kinase OS=Pisum sativum OX=3888 GN=NORK PE=1 SV=1	nodulation receptor kinase [Arachis ipaensis]	Nodulation receptor kinase OS=Pisum sativum OX=3888 GN=NORK PE=1 SV=1
qLBL13	Lateral branch length	AH13G42560	2	[E]	Molecular Function: glycine hydroxymethyltransferase activity (GO:0004372);; Biological Process: glycine biosynthetic process from serine (GO:0019264);; Molecular Function: pyridoxal phosphate binding (GO:0030170);; Biological Process: tetrahydrofolate interconversion (GO:0035999);	K00600|6.5e-301|aip:107631388|K00600 glycine hydroxymethyltransferase [EC:2.1.2.1] | (RefSeq) serine hydroxymethyltransferase, mitochondrial	Serine hydroxymethyltransferase, mitochondrial OS=Pisum sativum OX=3888 PE=1 SV=1	serine hydroxymethyltransferase, mitochondrial [Arachis ipaensis]	Serine hydroxymethyltransferase, mitochondrial OS=Pisum sativum OX=3888 PE=1 SV=1
qHKW15	100-kernel weight	AH15G16770	5	[I]	Molecular Function: methyltransferase activity (GO:0008168);	K21483|2.7e-99|bna:106358999|K21483 salicylate 1-O-methyltransferase [EC:2.1.1.274] | (RefSeq) salicylate carboxymethyltransferase-like	Jasmonate O-methyltransferase OS=Brassica rapa subsp. pekinensis OX=51351 GN=JMT PE=1 SV=1	salicylate carboxymethyltransferase [Arachis ipaensis]	Jasmonate O-methyltransferase OS=Brassica rapa subsp. pekinensis OX=51351 GN=JMT PE=1 SV=1
qHKW15	100-kernel weight	AH15G16240	3	--	Biological Process: reproduction (GO:0000003);; Biological Process: developmental process involved in reproduction (GO:0003006);; Cellular Component: cellular_component (GO:0005575);; Cellular Component: obsolete cell (GO:0005623);; Cellular Component: plasma membrane (GO:0005886);; Biological Process: chemotaxis (GO:0006935);; Biological Process: biological_process (GO:0008150);; Biological Proc…	K11584|2.0e-12|dcr:108200982|K11584 serine/threonine-protein phosphatase 2A regulatory subunit B' | (RefSeq) serine/threonine protein phosphatase 2A 57 kDa regulatory subunit B' beta isoform-like	GPI-anchored protein LLG1 OS=Arabidopsis thaliana OX=3702 GN=LLG1 PE=1 SV=1	uncharacterized protein DS421_15g504050 [Arachis hypogaea]	GPI-anchored protein LLG1 OS=Arabidopsis thaliana OX=3702 GN=LLG1 PE=1 SV=1
qHKW15	100-kernel weight	AH15G16460	3	--	Molecular Function: RNA polymerase II transcription regulatory region sequence-specific DNA binding (GO:0000977);; Molecular Function: DNA-binding transcription factor activity (GO:0003700);; Cellular Component: nucleus (GO:0005634);; Biological Process: positive regulation of transcription by RNA polymerase II (GO:0045944);; Molecular Function: protein dimerization activity (GO:0046983);	K09264|3.5e-127|aip:107643716|K09264 MADS-box transcription factor, plant | (RefSeq) MADS-box protein CMB1-like isoform X1	Agamous-like MADS-box protein MADS2 OS=Vitis vinifera OX=29760 GN=MADS2 PE=2 SV=2	developmental protein SEPALLATA 1-like isoform X2 [Arachis ipaensis]	Agamous-like MADS-box protein MADS2 OS=Vitis vinifera OX=29760 GN=MADS2 PE=2 SV=2
qHKW15	100-kernel weight	AH15G16520	3	[M]	Molecular Function: protein kinase activity (GO:0004672);; Molecular Function: ATP binding (GO:0005524);; Cellular Component: integral component of membrane (GO:0016021);	K13435|1.9e-71|sly:101268866|K13435 serine/threonine-protein kinase Pto | (RefSeq) Pto; serine/threonine protein kinase Pto	Receptor-like protein kinase FERONIA OS=Arabidopsis thaliana OX=3702 GN=FER PE=1 SV=1	receptor-like protein kinase FERONIA [Arachis hypogaea]	Receptor-like protein kinase FERONIA OS=Arabidopsis thaliana OX=3702 GN=FER PE=1 SV=1
qHKW15	100-kernel weight	AH15G16530	3	[M]	Molecular Function: protein kinase activity (GO:0004672);; Molecular Function: ATP binding (GO:0005524);; Cellular Component: integral component of membrane (GO:0016021);	K13435|6.6e-82|spen:107018783|K13435 serine/threonine-protein kinase Pto | (RefSeq) receptor-like protein kinase HERK 1 isoform X2	Receptor-like protein kinase FERONIA OS=Arabidopsis thaliana OX=3702 GN=FER PE=1 SV=1	Receptor-like protein kinase FERONIA [Arachis hypogaea]	Receptor-like protein kinase FERONIA OS=Arabidopsis thaliana OX=3702 GN=FER PE=1 SV=1
qHKW15	100-kernel weight	AH15G16400	2	--	Biological Process: protein transport (GO:0015031);; Molecular Function: structural constituent of nuclear pore (GO:0017056);; Cellular Component: nuclear pore outer ring (GO:0031080);; Cellular Component: nuclear membrane (GO:0031965);; Biological Process: mRNA transport (GO:0051028);	K14304|3.6e-31|aip:107605192|K14304 nuclear pore complex protein Nup85 | (RefSeq) nuclear pore complex protein NUP85	Nuclear pore complex protein NUP85 OS=Arabidopsis thaliana OX=3702 GN=NUP85 PE=1 SV=1	nuclear pore complex protein NUP85-like [Arachis ipaensis]	Nuclear pore complex protein NUP85 OS=Arabidopsis thaliana OX=3702 GN=NUP85 PE=1 SV=1
qHKW15	100-kernel weight	AH15G16450	2	--	Molecular Function: motor activity (GO:0003774);; Molecular Function: actin binding (GO:0003779);; Molecular Function: protein kinase activity (GO:0004672);; Molecular Function: ATP binding (GO:0005524);; Cellular Component: integral component of membrane (GO:0016021);; Cellular Component: myosin complex (GO:0016459);	K10357|3.3e-33|aip:107647992|K10357 myosin V | (RefSeq) myosin-11-like	Myosin-9 OS=Arabidopsis thaliana OX=3702 GN=XI-C PE=2 SV=1	uncharacterized protein DS421_15g504210 [Arachis hypogaea]	Myosin-9 OS=Arabidopsis thaliana OX=3702 GN=XI-C PE=2 SV=1
qHKW15	100-kernel weight	AH15G16700	2	[I]	Molecular Function: catalytic activity (GO:0003824);	--	--	uncharacterized protein LOC107643694 isoform X2 [Arachis ipaensis]	uncharacterized protein LOC107643694 isoform X2 [Arachis ipaensis]
qMKW15	Mean kernel width	AH15G16770	5	[I]	Molecular Function: methyltransferase activity (GO:0008168);	K21483|2.7e-99|bna:106358999|K21483 salicylate 1-O-methyltransferase [EC:2.1.1.274] | (RefSeq) salicylate carboxymethyltransferase-like	Jasmonate O-methyltransferase OS=Brassica rapa subsp. pekinensis OX=51351 GN=JMT PE=1 SV=1	salicylate carboxymethyltransferase [Arachis ipaensis]	Jasmonate O-methyltransferase OS=Brassica rapa subsp. pekinensis OX=51351 GN=JMT PE=1 SV=1
qMKW15	Mean kernel width	AH15G16240	3	--	Biological Process: reproduction (GO:0000003);; Biological Process: developmental process involved in reproduction (GO:0003006);; Cellular Component: cellular_component (GO:0005575);; Cellular Component: obsolete cell (GO:0005623);; Cellular Component: plasma membrane (GO:0005886);; Biological Process: chemotaxis (GO:0006935);; Biological Process: biological_process (GO:0008150);; Biological Proc…	K11584|2.0e-12|dcr:108200982|K11584 serine/threonine-protein phosphatase 2A regulatory subunit B' | (RefSeq) serine/threonine protein phosphatase 2A 57 kDa regulatory subunit B' beta isoform-like	GPI-anchored protein LLG1 OS=Arabidopsis thaliana OX=3702 GN=LLG1 PE=1 SV=1	uncharacterized protein DS421_15g504050 [Arachis hypogaea]	GPI-anchored protein LLG1 OS=Arabidopsis thaliana OX=3702 GN=LLG1 PE=1 SV=1
qMKW15	Mean kernel width	AH15G16460	3	--	Molecular Function: RNA polymerase II transcription regulatory region sequence-specific DNA binding (GO:0000977);; Molecular Function: DNA-binding transcription factor activity (GO:0003700);; Cellular Component: nucleus (GO:0005634);; Biological Process: positive regulation of transcription by RNA polymerase II (GO:0045944);; Molecular Function: protein dimerization activity (GO:0046983);	K09264|3.5e-127|aip:107643716|K09264 MADS-box transcription factor, plant | (RefSeq) MADS-box protein CMB1-like isoform X1	Agamous-like MADS-box protein MADS2 OS=Vitis vinifera OX=29760 GN=MADS2 PE=2 SV=2	developmental protein SEPALLATA 1-like isoform X2 [Arachis ipaensis]	Agamous-like MADS-box protein MADS2 OS=Vitis vinifera OX=29760 GN=MADS2 PE=2 SV=2
qMKW15	Mean kernel width	AH15G16520	3	[M]	Molecular Function: protein kinase activity (GO:0004672);; Molecular Function: ATP binding (GO:0005524);; Cellular Component: integral component of membrane (GO:0016021);	K13435|1.9e-71|sly:101268866|K13435 serine/threonine-protein kinase Pto | (RefSeq) Pto; serine/threonine protein kinase Pto	Receptor-like protein kinase FERONIA OS=Arabidopsis thaliana OX=3702 GN=FER PE=1 SV=1	receptor-like protein kinase FERONIA [Arachis hypogaea]	Receptor-like protein kinase FERONIA OS=Arabidopsis thaliana OX=3702 GN=FER PE=1 SV=1
qMKW15	Mean kernel width	AH15G16530	3	[M]	Molecular Function: protein kinase activity (GO:0004672);; Molecular Function: ATP binding (GO:0005524);; Cellular Component: integral component of membrane (GO:0016021);	K13435|6.6e-82|spen:107018783|K13435 serine/threonine-protein kinase Pto | (RefSeq) receptor-like protein kinase HERK 1 isoform X2	Receptor-like protein kinase FERONIA OS=Arabidopsis thaliana OX=3702 GN=FER PE=1 SV=1	Receptor-like protein kinase FERONIA [Arachis hypogaea]	Receptor-like protein kinase FERONIA OS=Arabidopsis thaliana OX=3702 GN=FER PE=1 SV=1
qMKW15	Mean kernel width	AH15G16400	2	--	Biological Process: protein transport (GO:0015031);; Molecular Function: structural constituent of nuclear pore (GO:0017056);; Cellular Component: nuclear pore outer ring (GO:0031080);; Cellular Component: nuclear membrane (GO:0031965);; Biological Process: mRNA transport (GO:0051028);	K14304|3.6e-31|aip:107605192|K14304 nuclear pore complex protein Nup85 | (RefSeq) nuclear pore complex protein NUP85	Nuclear pore complex protein NUP85 OS=Arabidopsis thaliana OX=3702 GN=NUP85 PE=1 SV=1	nuclear pore complex protein NUP85-like [Arachis ipaensis]	Nuclear pore complex protein NUP85 OS=Arabidopsis thaliana OX=3702 GN=NUP85 PE=1 SV=1
qMKW15	Mean kernel width	AH15G16450	2	--	Molecular Function: motor activity (GO:0003774);; Molecular Function: actin binding (GO:0003779);; Molecular Function: protein kinase activity (GO:0004672);; Molecular Function: ATP binding (GO:0005524);; Cellular Component: integral component of membrane (GO:0016021);; Cellular Component: myosin complex (GO:0016459);	K10357|3.3e-33|aip:107647992|K10357 myosin V | (RefSeq) myosin-11-like	Myosin-9 OS=Arabidopsis thaliana OX=3702 GN=XI-C PE=2 SV=1	uncharacterized protein DS421_15g504210 [Arachis hypogaea]	Myosin-9 OS=Arabidopsis thaliana OX=3702 GN=XI-C PE=2 SV=1
qMKW15	Mean kernel width	AH15G16700	2	[I]	Molecular Function: catalytic activity (GO:0003824);	--	--	uncharacterized protein LOC107643694 isoform X2 [Arachis ipaensis]	uncharacterized protein LOC107643694 isoform X2 [Arachis ipaensis]
qBA04	Branch angle	AH04G11820	3	--	Molecular Function: SNAP receptor activity (GO:0005484);; Biological Process: intracellular protein transport (GO:0006886);; Cellular Component: integral component of membrane (GO:0016021);; Biological Process: vesicle-mediated transport (GO:0016192);	K08488|7.5e-12|cann:107853199|K08488 syntaxin 7 | (RefSeq) syntaxin-22-like	Syntaxin-22 OS=Arabidopsis thaliana OX=3702 GN=SYP22 PE=1 SV=1	Syntaxin [Arachis hypogaea]	Syntaxin-22 OS=Arabidopsis thaliana OX=3702 GN=SYP22 PE=1 SV=1
qBA04	Branch angle	AH04G12170	3	--	Molecular Function: protein serine/threonine kinase activity (GO:0004674);; Molecular Function: ATP binding (GO:0005524);; Cellular Component: integral component of membrane (GO:0016021);	K13417|2.6e-55|bna:111204599|K13417 somatic embryogenesis receptor kinase 4 [EC:2.7.10.1 2.7.11.1] | (RefSeq) somatic embryogenesis receptor kinase 4-like	G-type lectin S-receptor-like serine/threonine-protein kinase At5g24080 OS=Arabidopsis thaliana OX=3702 GN=At5g24080 PE=2 SV=1	rust resistance kinase Lr10 [Arachis hypogaea]	G-type lectin S-receptor-like serine/threonine-protein kinase At5g24080 OS=Arabidopsis thaliana OX=3702 GN=At5g24080 PE=2 SV=1
qBA04	Branch angle	AH04G11150	2	--	Molecular Function: protein dimerization activity (GO:0046983);	K13422|2.5e-12|han:110941652|K13422 transcription factor MYC2 | (RefSeq) transcription factor MYC4-like	Transcription factor bHLH10 OS=Arabidopsis thaliana OX=3702 GN=BHLH10 PE=1 SV=1	transcription factor bHLH91 [Arachis hypogaea]	Transcription factor bHLH10 OS=Arabidopsis thaliana OX=3702 GN=BHLH10 PE=1 SV=1
qBA04	Branch angle	AH04G11170	2	--	Molecular Function: protein binding (GO:0005515);; Cellular Component: cellular_component (GO:0005575);; Cellular Component: intracellular (GO:0005622);; Cellular Component: obsolete cell (GO:0005623);; Cellular Component: cytoplasm (GO:0005737);; Cellular Component: chloroplast (GO:0009507);; Cellular Component: plastid (GO:0009536);; Cellular Component: organelle (GO:0043226);; Cellular Compone…	K00592|3.1e-18|psom:113300303|K00592 [ribulose-bisphosphate carboxylase]/[fructose-bisphosphate aldolase]-lysine N-methyltransferase [EC:2.1.1.127 2.1.1.259] | (RefSeq) fructose-bisphosphate aldolase-lysine N-methyltransferase, chloroplastic-like	Protein PLASTID TRANSCRIPTIONALLY ACTIVE 14 OS=Arabidopsis thaliana OX=3702 GN=PTAC14 PE=1 SV=1	Protein PLASTID TRANSCRIPTIONALLY ACTIVE [Arachis hypogaea]	Protein PLASTID TRANSCRIPTIONALLY ACTIVE 14 OS=Arabidopsis thaliana OX=3702 GN=PTAC14 PE=1 SV=1
qBA04	Branch angle	AH04G11190	2	--	Cellular Component: nucleus (GO:0005634);; Biological Process: regulation of transcription, DNA-templated (GO:0006355);; Molecular Function: zinc ion binding (GO:0008270);	K17604|1.6e-09|sind:110011248|K17604 zinc finger SWIM domain-containing protein 3 | (RefSeq) protein FAR1-RELATED SEQUENCE 5-like	--	Protein FAR1-RELATED SEQUENCE [Arachis hypogaea]	Protein FAR1-RELATED SEQUENCE [Arachis hypogaea]
qBA04	Branch angle	AH04G11250	2	[G]	Molecular Function: hydrolase activity, hydrolyzing O-glycosyl compounds (GO:0004553);; Biological Process: carbohydrate metabolic process (GO:0005975);; Molecular Function: carbohydrate binding (GO:0030246);	K01187|0.0e+00|adu:107483710|K01187 alpha-glucosidase [EC:3.2.1.20] | (RefSeq) alpha-glucosidase	Alpha-glucosidase OS=Spinacia oleracea OX=3562 PE=1 SV=1	alpha-glucosidase [Arachis hypogaea]	Alpha-glucosidase OS=Spinacia oleracea OX=3562 PE=1 SV=1
qBA04	Branch angle	AH04G11260	2	[E]	Molecular Function: metallopeptidase activity (GO:0008237);; Molecular Function: hydrolase activity, acting on carbon-nitrogen (but not peptide) bonds, in linear amidines (GO:0016813);	K02083|2.3e-218|adu:107483711|K02083 allantoate deiminase [EC:3.5.3.9] | (RefSeq) allantoate deiminase 2	Allantoate deiminase 1 OS=Glycine max OX=3847 GN=AAH1 PE=1 SV=1	uncharacterized protein DS421_4g117310 [Arachis hypogaea]	Allantoate deiminase 1 OS=Glycine max OX=3847 GN=AAH1 PE=1 SV=1
qBA04	Branch angle	AH04G11280	2	[N]	Cellular Component: plasma membrane (GO:0005886);; Cellular Component: integral component of membrane (GO:0016021);; Molecular Function: cellulose synthase (UDP-forming) activity (GO:0016760);; Biological Process: cellulose biosynthetic process (GO:0030244);; Molecular Function: metal ion binding (GO:0046872);; Biological Process: cell wall organization (GO:0071555);	K10999|0.0e+00|ccaj:109817464|K10999 cellulose synthase A [EC:2.4.1.12] | (RefSeq) cellulose synthase A catalytic subunit 4 [UDP-forming]-like	Cellulose synthase A catalytic subunit 4 [UDP-forming] OS=Arabidopsis thaliana OX=3702 GN=CESA4 PE=1 SV=1	cellulose synthase A catalytic subunit 4 [UDP-forming] [Arachis hypogaea]	Cellulose synthase A catalytic subunit 4 [UDP-forming] OS=Arabidopsis thaliana OX=3702 GN=CESA4 PE=1 SV=1
qER04	Expansion radius	AH04G08120	3	[T]	Molecular Function: phosphorelay sensor kinase activity (GO:0000155);; Biological Process: regulation of transcription, DNA-templated (GO:0006355);; Biological Process: detection of visible light (GO:0009584);; Biological Process: red, far-red light phototransduction (GO:0009585);; Molecular Function: photoreceptor activity (GO:0009881);; Biological Process: protein-tetrapyrrole linkage (GO:00170…	K12121|0.0e+00|aip:107638975|K12121 phytochrome B | (RefSeq) phytochrome B isoform X1	Phytochrome B OS=Nicotiana tabacum OX=4097 GN=PHYB PE=2 SV=2	phytochrome B isoform X1 [Arachis hypogaea]	Phytochrome B OS=Nicotiana tabacum OX=4097 GN=PHYB PE=2 SV=2
qER04	Expansion radius	AH04G08850	3	--	Biological Process: ubiquitin-dependent protein catabolic process (GO:0006511);; Biological Process: multicellular organism development (GO:0007275);; Molecular Function: zinc ion binding (GO:0008270);; Cellular Component: host cell nucleus (GO:0042025);	K04506|7.0e-167|adu:107472130|K04506 E3 ubiquitin-protein ligase SIAH1 [EC:2.3.2.27] | (RefSeq) E3 ubiquitin-protein ligase SINA-like 10	E3 ubiquitin-protein ligase SINA-like 10 OS=Arabidopsis thaliana OX=3702 GN=At5g37930 PE=2 SV=1	E3 ubiquitin-protein ligase SINA-like 10 [Arachis hypogaea]	E3 ubiquitin-protein ligase SINA-like 10 OS=Arabidopsis thaliana OX=3702 GN=At5g37930 PE=2 SV=1
qER04	Expansion radius	AH04G08860	3	--	Biological Process: ubiquitin-dependent protein catabolic process (GO:0006511);; Biological Process: multicellular organism development (GO:0007275);; Molecular Function: zinc ion binding (GO:0008270);; Cellular Component: host cell nucleus (GO:0042025);	K04506|4.4e-169|adu:107472131|K04506 E3 ubiquitin-protein ligase SIAH1 [EC:2.3.2.27] | (RefSeq) E3 ubiquitin-protein ligase SINA-like 10	E3 ubiquitin-protein ligase SINA-like 10 OS=Arabidopsis thaliana OX=3702 GN=At5g37930 PE=2 SV=1	E3 ubiquitin-protein ligase SINA-like 10 [Arachis hypogaea]	E3 ubiquitin-protein ligase SINA-like 10 OS=Arabidopsis thaliana OX=3702 GN=At5g37930 PE=2 SV=1
qER04	Expansion radius	AH04G09060	3	[M]	Molecular Function: protein kinase activity (GO:0004672);; Molecular Function: ATP binding (GO:0005524);; Molecular Function: polysaccharide binding (GO:0030247);	K23544|5.6e-129|brp:103842861|K23544 serine incorporator 1/3 | (RefSeq) serine incorporator 3	Wall-associated receptor kinase-like 1 OS=Arabidopsis thaliana OX=3702 GN=WAKL1 PE=2 SV=1	Wall-associated receptor kinase-like [Arachis hypogaea]	Wall-associated receptor kinase-like 1 OS=Arabidopsis thaliana OX=3702 GN=WAKL1 PE=2 SV=1
qER04	Expansion radius	AH04G09090	3	[M]	Molecular Function: protein serine/threonine kinase activity (GO:0004674);; Molecular Function: ATP binding (GO:0005524);; Cellular Component: integral component of membrane (GO:0016021);; Molecular Function: polysaccharide binding (GO:0030247);	K23544|4.1e-128|brp:103842861|K23544 serine incorporator 1/3 | (RefSeq) serine incorporator 3	Wall-associated receptor kinase-like 8 OS=Arabidopsis thaliana OX=3702 GN=WAKL8 PE=2 SV=1	wall-associated receptor kinase-like 22 [Arachis duranensis]	Wall-associated receptor kinase-like 8 OS=Arabidopsis thaliana OX=3702 GN=WAKL8 PE=2 SV=1
qER04	Expansion radius	AH04G09120	3	[M]	Molecular Function: protein kinase activity (GO:0004672);; Molecular Function: ATP binding (GO:0005524);; Molecular Function: polysaccharide binding (GO:0030247);	K23544|2.0e-130|brp:103842861|K23544 serine incorporator 1/3 | (RefSeq) serine incorporator 3	Wall-associated receptor kinase-like 1 OS=Arabidopsis thaliana OX=3702 GN=WAKL1 PE=2 SV=1	Wall-associated receptor kinase-like [Arachis hypogaea]	Wall-associated receptor kinase-like 1 OS=Arabidopsis thaliana OX=3702 GN=WAKL1 PE=2 SV=1
qER04	Expansion radius	AH04G09140	3	[M]	Molecular Function: protein kinase activity (GO:0004672);; Molecular Function: ATP binding (GO:0005524);; Cellular Component: integral component of membrane (GO:0016021);; Molecular Function: polysaccharide binding (GO:0030247);	K23544|8.6e-107|brp:103842861|K23544 serine incorporator 1/3 | (RefSeq) serine incorporator 3	Wall-associated receptor kinase-like 9 OS=Arabidopsis thaliana OX=3702 GN=WAKL9 PE=2 SV=1	wall-associated receptor kinase-like 10 [Arachis hypogaea]	Wall-associated receptor kinase-like 9 OS=Arabidopsis thaliana OX=3702 GN=WAKL9 PE=2 SV=1
qER04	Expansion radius	AH04G09160	3	[M]	Molecular Function: protein kinase activity (GO:0004672);; Molecular Function: ATP binding (GO:0005524);; Cellular Component: integral component of membrane (GO:0016021);; Molecular Function: polysaccharide binding (GO:0030247);	K23544|2.6e-122|brp:103842861|K23544 serine incorporator 1/3 | (RefSeq) serine incorporator 3	Wall-associated receptor kinase-like 8 OS=Arabidopsis thaliana OX=3702 GN=WAKL8 PE=2 SV=1	wall-associated receptor kinase-like 10 isoform X1 [Arachis hypogaea]	Wall-associated receptor kinase-like 8 OS=Arabidopsis thaliana OX=3702 GN=WAKL8 PE=2 SV=1
qPBN04	Primary branch number	AH04G26340	6	--	Biological Process: polysaccharide biosynthetic process (GO:0000271);; Molecular Function: obsolete pattern binding (GO:0001871);; Molecular Function: molecular_function (GO:0003674);; Molecular Function: binding (GO:0005488);; Cellular Component: cellular_component (GO:0005575);; Cellular Component: intracellular (GO:0005622);; Cellular Component: obsolete cell (GO:0005623);; Cellular Component:…	K19720|2.9e-08|mng:MNEG_1488|K19720 collagen type III alpha | (RefSeq) SNF1-related protein kinase regulatory subunit beta-2	Protein PTST homolog 2, chloroplastic OS=Arabidopsis thaliana OX=3702 GN=PTST2 PE=1 SV=1	protein PTST homolog 2, chloroplastic [Arachis hypogaea]	Protein PTST homolog 2, chloroplastic OS=Arabidopsis thaliana OX=3702 GN=PTST2 PE=1 SV=1
qPBN04	Primary branch number	AH04G27340	6	--	Biological Process: reproduction (GO:0000003);; Biological Process: cell morphogenesis (GO:0000902);; Biological Process: cell morphogenesis involved in differentiation (GO:0000904);; Biological Process: developmental process involved in reproduction (GO:0003006);; Cellular Component: cellular_component (GO:0005575);; Cellular Component: obsolete cell (GO:0005623);; Cellular Component: plasma mem…	K23541|4.7e-16|egu:105051209|K23541 Ca2+/H+ antiporter, TMEM165/GDT1 family | (RefSeq) LOW QUALITY PROTEIN: uncharacterized protein LOC105051209	CRIB domain-containing protein RIC4 OS=Arabidopsis thaliana OX=3702 GN=RIC4 PE=1 SV=1	CRIB domain-containing protein [Arachis hypogaea]	CRIB domain-containing protein RIC4 OS=Arabidopsis thaliana OX=3702 GN=RIC4 PE=1 SV=1
qPBN04	Primary branch number	AH04G20760	4	--	Biological Process: response to acid chemical (GO:0001101);; Molecular Function: molecular_function (GO:0003674);; Molecular Function: enzyme inhibitor activity (GO:0004857);; Molecular Function: protein phosphatase inhibitor activity (GO:0004864);; Molecular Function: binding (GO:0005488);; Molecular Function: protein binding (GO:0005515);; Cellular Component: cellular_component (GO:0005575);; C…	K14496|5.4e-101|adu:107485028|K14496 abscisic acid receptor PYR/PYL family | (RefSeq) abscisic acid receptor PYL4	Abscisic acid receptor PYL4 OS=Arabidopsis thaliana OX=3702 GN=PYL4 PE=1 SV=1	abscisic acid receptor PYL4 [Arachis duranensis]	Abscisic acid receptor PYL4 OS=Arabidopsis thaliana OX=3702 GN=PYL4 PE=1 SV=1
qPBN04	Primary branch number	AH04G20800	4	--	Cellular Component: integral component of membrane (GO:0016021);; Molecular Function: transmembrane transporter activity (GO:0022857);	K09284|1.7e-08|aip:107648663|K09284 AP2-like factor, euAP2 lineage | (RefSeq) floral homeotic protein APETALA 2-like	Floral homeotic protein APETALA 2 OS=Arabidopsis thaliana OX=3702 GN=AP2 PE=1 SV=1	AP2-like ethylene-responsive transcription factor SNZ [Arachis hypogaea]	Floral homeotic protein APETALA 2 OS=Arabidopsis thaliana OX=3702 GN=AP2 PE=1 SV=1
qPBN04	Primary branch number	AH04G22150	4	[MDT]	Biological Process: microtubule cytoskeleton organization (GO:0000226);; Biological Process: cell morphogenesis (GO:0000902);; Biological Process: cell morphogenesis involved in differentiation (GO:0000904);; Molecular Function: ATP binding (GO:0005524);; Cellular Component: cellular_component (GO:0005575);; Cellular Component: intracellular (GO:0005622);; Cellular Component: obsolete cell (GO:00…	K07767|3.3e-110|adu:107459838|K07767 katanin p60 ATPase-containing subunit A1 [EC:5.6.1.1] | (RefSeq) katanin p60 ATPase-containing subunit A1	Katanin p60 ATPase-containing subunit A1 OS=Arabidopsis thaliana OX=3702 GN=AAA1 PE=1 SV=1	Katanin p60 ATPase-containing subunit [Arachis hypogaea]	Katanin p60 ATPase-containing subunit A1 OS=Arabidopsis thaliana OX=3702 GN=AAA1 PE=1 SV=1
qPBN04	Primary branch number	AH04G22900	4	[M]	Molecular Function: protein kinase activity (GO:0004672);; Molecular Function: ATP binding (GO:0005524);; Cellular Component: integral component of membrane (GO:0016021);	K13415|5.4e-47|dosa:Os01t0718300-01|K13415 protein brassinosteroid insensitive 1 [EC:2.7.10.1 2.7.11.1] | (RefSeq) Os01g0718300, D61, DWARF_61; Similar to Systemin receptor SR160 precursor (EC 2.7.1.37) (Brassinosteroid LRR receptor kinase).	Probable inactive receptor kinase At5g58300 OS=Arabidopsis thaliana OX=3702 GN=At5g58300 PE=1 SV=1	probable inactive receptor kinase At5g58300 [Arachis duranensis]	Probable inactive receptor kinase At5g58300 OS=Arabidopsis thaliana OX=3702 GN=At5g58300 PE=1 SV=1
qPBN04	Primary branch number	AH04G23760	4	[I]	Biological Process: acyl-CoA metabolic process (GO:0006637);; Molecular Function: acyl-CoA hydrolase activity (GO:0047617);	K01068|3.9e-71|aip:107621346|K01068 acyl-coenzyme A thioesterase 1/2/4 [EC:3.1.2.2] | (RefSeq) uncharacterized protein LOC107621346 isoform X1	Transcription factor bHLH91 OS=Arabidopsis thaliana OX=3702 GN=BHLH91 PE=2 SV=1	Transcription factor [Arachis hypogaea]	Transcription factor bHLH91 OS=Arabidopsis thaliana OX=3702 GN=BHLH91 PE=2 SV=1
qPBN04	Primary branch number	AH04G24220	4	[E]	Biological Process: reproduction (GO:0000003);; Biological Process: sulfur amino acid metabolic process (GO:0000096);; Biological Process: sulfur amino acid biosynthetic process (GO:0000097);; Biological Process: cell morphogenesis (GO:0000902);; Biological Process: cell morphogenesis involved in differentiation (GO:0000904);; Biological Process: developmental process involved in reproduction (GO…	K01738|2.9e-28|adu:107488539|K01738 cysteine synthase [EC:2.5.1.47] | (RefSeq) cysteine synthase isoform X1	Cysteine synthase OS=Brassica juncea OX=3707 PE=2 SV=1	Cysteine synthase [Arachis hypogaea]	Cysteine synthase OS=Brassica juncea OX=3707 PE=2 SV=1
qBN05	Branch number	AH05G32700	6	--	Biological Process: cell morphogenesis (GO:0000902);; Biological Process: cell morphogenesis involved in differentiation (GO:0000904);; Molecular Function: regulatory region nucleic acid binding (GO:0001067);; Biological Process: response to acid chemical (GO:0001101);; Molecular Function: molecular_function (GO:0003674);; Molecular Function: nucleic acid binding (GO:0003676);; Molecular Function…	K10773|4.5e-13|egu:105039152|K10773 endonuclease III [EC:4.2.99.18] | (RefSeq) putative DNA glycosylase At3g47830 isoform X1	Zinc finger protein GIS3 OS=Arabidopsis thaliana OX=3702 GN=GIS3 PE=1 SV=1	zinc finger protein GIS3-like [Arachis hypogaea]	Zinc finger protein GIS3 OS=Arabidopsis thaliana OX=3702 GN=GIS3 PE=1 SV=1
qBN05	Branch number	AH05G31490	5	--	Biological Process: urogenital system development (GO:0001655);; Biological Process: kidney development (GO:0001822);; Biological Process: liver development (GO:0001889);; Biological Process: tissue homeostasis (GO:0001894);; Biological Process: retina homeostasis (GO:0001895);; Biological Process: heart looping (GO:0001947);; Biological Process: morphogenesis of an epithelium (GO:0002009);; Biol…	K01087|1.8e-12|ccaj:109795950|K01087 trehalose 6-phosphate phosphatase [EC:3.1.3.12] | (RefSeq) trehalose-phosphate phosphatase A-like	Protein KINESIN LIGHT CHAIN-RELATED 3 OS=Arabidopsis thaliana OX=3702 GN=KLCR3 PE=2 SV=1	protein KINESIN LIGHT CHAIN-RELATED 3 [Arachis hypogaea]	Protein KINESIN LIGHT CHAIN-RELATED 3 OS=Arabidopsis thaliana OX=3702 GN=KLCR3 PE=2 SV=1
qBN05	Branch number	AH05G33040	5	--	Biological Process: reproduction (GO:0000003);; Biological Process: regionalization (GO:0003002);; Biological Process: developmental process involved in reproduction (GO:0003006);; Molecular Function: molecular_function (GO:0003674);; Molecular Function: DNA-binding transcription factor activity (GO:0003700);; Cellular Component: cellular_component (GO:0005575);; Cellular Component: intracellular…	K09228|6.9e-11|ppp:112288929|K09228 KRAB domain-containing zinc finger protein | (RefSeq) zinc finger protein JACKDAW-like	Zinc finger protein WIP6 OS=Arabidopsis thaliana OX=3702 GN=WIP6 PE=2 SV=1	zinc finger protein WIP6 [Arachis hypogaea]	Zinc finger protein WIP6 OS=Arabidopsis thaliana OX=3702 GN=WIP6 PE=2 SV=1
qBN05	Branch number	AH05G34310	5	--	Biological Process: reproduction (GO:0000003);; Biological Process: response to hypoxia (GO:0001666);; Biological Process: developmental process involved in reproduction (GO:0003006);; Molecular Function: molecular_function (GO:0003674);; Molecular Function: nucleic acid binding (GO:0003676);; Molecular Function: DNA binding (GO:0003677);; Molecular Function: binding (GO:0005488);; Molecular Func…	--	Probable transcriptional regulator SLK2 OS=Arabidopsis thaliana OX=3702 GN=SLK2 PE=1 SV=1	probable transcriptional regulator SLK2 [Arachis hypogaea]	Probable transcriptional regulator SLK2 OS=Arabidopsis thaliana OX=3702 GN=SLK2 PE=1 SV=1
qBN05	Branch number	AH05G31310	4	--	Biological Process: ribosomal small subunit assembly (GO:0000028);; Biological Process: morphogenesis of a branching structure (GO:0001763);; Molecular Function: molecular_function (GO:0003674);; Molecular Function: nucleic acid binding (GO:0003676);; Molecular Function: RNA binding (GO:0003723);; Molecular Function: mRNA binding (GO:0003729);; Molecular Function: structural constituent of riboso…	K02947|1.0e-75|adu:107491403|K02947 small subunit ribosomal protein S10e | (RefSeq) 40S ribosomal protein S10-1	40S ribosomal protein S10-1 OS=Arabidopsis thaliana OX=3702 GN=RPS10A PE=1 SV=1	40S ribosomal protein S10-1 [Arachis duranensis]	40S ribosomal protein S10-1 OS=Arabidopsis thaliana OX=3702 GN=RPS10A PE=1 SV=1
qBN05	Branch number	AH05G31610	4	--	Cellular Component: nucleus (GO:0005634);; Biological Process: regulation of transcription, DNA-templated (GO:0006355);; Molecular Function: zinc ion binding (GO:0008270);	K08853|2.5e-41|adu:107458808|K08853 AP2-associated kinase [EC:2.7.11.1] | (RefSeq) protein FAR1-RELATED SEQUENCE 5	--	Protein FAR1-RELATED SEQUENCE [Arachis hypogaea]	Protein FAR1-RELATED SEQUENCE [Arachis hypogaea]
qBN05	Branch number	AH05G32730	4	[I]	Molecular Function: molecular_function (GO:0003674);; Molecular Function: catalytic activity (GO:0003824);; Molecular Function: fatty acid synthase activity (GO:0004312);; Cellular Component: cellular_component (GO:0005575);; Cellular Component: intracellular (GO:0005622);; Cellular Component: obsolete cell (GO:0005623);; Cellular Component: cytoplasm (GO:0005737);; Cellular Component: chloroplas…	--	Acyl-acyl carrier protein thioesterase ATL3, chloroplastic OS=Arabidopsis thaliana OX=3702 GN=ALT3 PE=2 SV=1	acyl-acyl carrier protein thioesterase ATL3, chloroplastic isoform X1 [Arachis hypogaea]	Acyl-acyl carrier protein thioesterase ATL3, chloroplastic OS=Arabidopsis thaliana OX=3702 GN=ALT3 PE=2 SV=1
qBN05	Branch number	AH05G32900	4	--	Biological Process: mitochondrial RNA metabolic process (GO:0000959);; Biological Process: mitochondrial RNA processing (GO:0000963);; Biological Process: RNA 5'-end processing (GO:0000966);; Molecular Function: molecular_function (GO:0003674);; Molecular Function: nucleic acid binding (GO:0003676);; Molecular Function: RNA binding (GO:0003723);; Molecular Function: catalytic activity (GO:0003824…	K17710|9.5e-16|gmx:100796249|K17710 pentatricopeptide repeat domain-containing protein 1 | (RefSeq) pentatricopeptide repeat-containing protein At1g12300, mitochondrial	Pentatricopeptide repeat-containing protein At1g12620 OS=Arabidopsis thaliana OX=3702 GN=At1g12620 PE=2 SV=1	pentatricopeptide repeat-containing protein At1g12620 [Arachis hypogaea]	Pentatricopeptide repeat-containing protein At1g12620 OS=Arabidopsis thaliana OX=3702 GN=At1g12620 PE=2 SV=1
